# Supplementary material for: Comprehensive Gene Expression Analysis of Human Embryonic Stem Cells during Differentiation into Neural Cells
Source: PLoS One. 2011 Jul 28;6(7):e22856. doi: 10.1371/journal.pone.0022856 (PMC3145766; doi:10.1371/journal.pone.0022856)
Supplement: Table S2 — Normalized microarray data of 5955 transcripts modulated during differentiation in at least one stage compared with hESCs (XLSX) [file pone.0022856.s006.xlsx]

## Sheet: resultExp
Suupelemtary table 2. Normalized microarray data of 5955 transcripts modulated during differentiation in at least one stage compared with hESCs
	hESC-rep 1	hESC-rep 2	hESC-rep 3	NI-rep 1	NI-rep 2	NI-rep 3	NE-rep 1	NE-rep 2	NE-rep 3	DN-rep 1	DN-rep 2	DN-rep 3
ILMN_1831106	7.16513	7.13903	7.15426	8.05846	8.80695	9.10397	12.1268	12.0757	11.8375	12.241	12.5007	12.1657
ILMN_1674908	7.22371	7.23913	7.23698	8.13184	9.31496	10.4999	12.4346	12.6925	12.277	13.6643	14.012	13.9629
ILMN_1718907	7.0865	7.00613	7.07376	7.65675	7.74511	8.27528	9.70138	9.8013	9.85861	10.1332	10.4412	10.9012
ILMN_1655915	8.45321	8.62311	8.41173	9.12011	10.0438	9.85014	11.2516	11.4102	11.0957	8.56773	8.4221	8.57212
ILMN_1745817	7.13022	7.11731	7.12842	7.52645	7.68565	8.57947	9.27792	9.14274	9.24283	9.52107	9.44958	9.2177
ILMN_1656837	10.7165	10.8805	10.8576	12.1198	11.9939	12.8775	13.6507	13.7477	13.9412	13.7818	13.7903	14.6718
ILMN_1669362	8.8721	8.89772	8.89415	10.1188	11.1995	10.7586	12.0401	12.5883	12.6167	7.57972	7.57489	7.99314
ILMN_2198912	7.82379	7.4863	7.45255	9.85523	10.2067	9.53396	10.9793	11.0965	11.5481	7.71456	7.19021	6.96422
ILMN_1651958	7.63133	7.62101	7.62989	8.15137	9.63819	9.44186	10.8532	11.1281	10.9437	8.31715	7.90672	9.05642
ILMN_2071809	7.26311	7.37434	7.35883	7.70539	9.15563	8.97373	10.248	10.5991	10.5255	7.92005	7.56284	8.64314
ILMN_1657129	7.30273	7.23733	7.25717	9.7981	10.3474	9.79103	9.71401	10.2437	10.0401	9.17835	9.39221	9.51451
ILMN_1671151	7.11882	6.93648	6.87926	9.03227	8.53732	8.95641	8.91061	9.00962	9.15152	8.28135	8.29142	8.57647
ILMN_1705685	7.55147	7.48617	7.54236	8.61095	8.80656	9.04801	10.229	10.0927	9.91639	10.2216	10.4166	10.4107
ILMN_1695945	9.59851	9.52187	9.58782	11.7415	11.683	11.7148	11.5158	11.7193	11.6347	11.7033	11.8375	11.8697
ILMN_1753613	6.62341	6.65291	6.6488	7.32209	8.42109	7.93337	10.9714	12.0453	11.1164	13.1799	13.8636	13.7559
ILMN_1717381	6.65664	6.72716	6.71732	7.85322	8.19147	8.20907	8.39127	8.58564	8.60102	7.91692	8.20221	7.89081
ILMN_1832927	6.81632	6.90459	6.93675	8.41993	9.34477	9.06865	9.90271	10.4863	10.7201	6.85395	6.94958	6.71396
ILMN_1798360	9.34007	9.31436	9.33648	9.53848	10.0469	10.5614	11.2711	11.3186	11.5988	10.5335	10.4273	9.48009
ILMN_1761084	7.89773	7.98032	7.9688	10.4704	10.3538	10.4773	10.0373	10.3667	10.5893	10.4513	10.32	10.0344
ILMN_1753584	10.1275	10.3853	10.1638	10.8738	11.2233	10.5954	11.8445	11.9177	12.0008	7.77901	7.7615	8.17462
ILMN_2371458	8.38532	8.28003	8.37064	8.36367	8.96488	9.47902	10.2986	10.375	10.2923	9.27421	9.09112	8.41339
ILMN_1799836	7.30578	7.2815	7.3024	8.57514	8.19791	8.53486	10.0945	9.8104	9.44255	10.5113	10.1952	10.1793
ILMN_1749540	7.12919	6.80886	7.10933	7.68597	7.75615	7.88535	8.80946	9.01678	8.83728	7.90884	8.23817	8.42343
ILMN_1810274	7.94708	8.18249	8.14966	9.12147	9.67498	9.55964	10.858	11.1605	10.6406	11.4532	11.666	10.5065
ILMN_1805665	9.82942	10.0508	9.84322	10.7682	11.1289	11.0147	11.6789	11.526	11.8326	9.02025	8.68553	8.45945
ILMN_1655611	6.95654	6.94324	6.95469	7.74282	7.38867	7.97007	9.28573	9.06087	8.80491	10.0327	9.81952	10.5839
ILMN_1655261	7.58384	7.6124	7.60841	8.69763	8.5517	8.73256	9.42943	9.94675	9.55687	6.6575	6.67603	6.79706
ILMN_1691790	7.30674	7.34152	7.33667	8.0161	7.92986	8.3596	9.48796	9.24929	9.09032	8.38446	8.33027	9.44618
ILMN_2059549	7.17002	7.08538	7.05927	7.56257	7.89366	7.74584	8.60236	8.41246	8.40511	6.62867	6.6398	6.7488
ILMN_1800642	7.05426	7.04723	7.05328	7.62945	8.14838	8.05061	9.0952	8.62193	8.94278	8.34436	8.41937	8.27482
ILMN_1760153	6.97599	6.99993	6.99659	7.52384	8.27528	7.3972	8.97314	9.651	9.25672	6.7233	6.8346	6.75918
ILMN_1687751	8.00924	7.83899	7.84774	8.90078	8.27482	9.52989	9.46244	9.35191	9.70503	10.336	10.3367	10.6171
ILMN_1703174	8.47605	8.48401	8.4829	9.3969	9.35752	9.32214	11.5056	11.2516	10.7236	7.27944	7.32594	7.05471
ILMN_2107068	7.01221	7.04228	7.03808	7.69672	7.45633	8.0161	9.10935	8.77359	8.61199	9.5669	9.24606	8.90161
ILMN_1752478	8.15013	8.50457	8.55708	9.85014	10.7549	10.5274	10.4076	10.8805	10.9747	8.75855	8.80251	8.37499
ILMN_2390526	6.81622	6.82894	6.82717	8.15283	8.11528	8.27482	8.04892	8.29007	8.39468	7.68014	7.78235	8.03513
ILMN_2386973	8.21488	8.24457	8.20788	9.18279	9.47615	8.94109	9.57666	9.90861	9.58271	6.78778	6.97545	6.92778
ILMN_2317751	7.53995	7.48241	7.53193	8.47018	8.25042	8.21372	8.78794	9.16896	9.09388	7.88792	7.82595	7.83253
ILMN_1751886	8.73748	8.8737	8.8547	9.71343	9.85652	9.70933	10.3677	10.8597	10.828	9.11975	9.30714	8.90709
ILMN_1687867	7.92717	8.19147	7.98137	8.71308	8.99186	8.60137	9.4631	9.76188	9.49226	6.97317	6.86297	6.99781
ILMN_1690170	11.448	11.3864	11.4394	13.1148	13.0213	13.2346	13.0808	13.1037	13.425	10.2012	10.1633	9.16868
ILMN_1730777	11.7148	11.5964	11.6247	12.578	13.1331	12.3753	12.9623	12.7832	13.1148	7.21968	7.24283	7.67071
ILMN_1671971	11.4042	11.2798	11.3868	11.7806	12.2799	11.5423	12.9055	13.2167	12.9055	8.54389	8.29344	8.62583
ILMN_1717052	8.65138	8.59358	8.64332	9.24067	9.46769	9.77549	10.5647	10.6005	10.4818	9.00872	9.18001	8.45923
ILMN_2261876	7.69105	7.76107	7.75131	8.53127	9.43719	8.98635	9.31268	9.55395	9.9532	6.89009	7.1711	7.00951
ILMN_2148527	11.0311	11.4228	11.3682	13.439	13.6264	13.6566	14.9547	14.9837	15.066	10.484	10.6246	13.1114
ILMN_1712583	8.14232	8.30722	8.28422	9.28479	9.17956	9.6238	10.3119	9.76882	10.1971	9.45987	9.71176	10.6424
ILMN_2308338	8.07876	8.15399	8.1291	8.70377	8.82212	8.75398	9.27685	9.11407	9.4254	7.73899	7.74761	7.7714
ILMN_1743367	8.75615	8.72344	8.75159	10.176	10.8332	10.2507	9.88579	9.7858	9.96625	7.99638	8.01303	7.93201
ILMN_1811468	10.8738	11.1289	11.0933	11.9646	11.8461	12.1908	12.7607	12.7702	13.0321	11.9189	11.6307	10.5713
ILMN_1713561	7.44716	7.68759	7.65407	10.2127	10.5343	11.0398	11.0458	10.1007	10.2735	12.4495	12.1429	12.0688
ILMN_1758323	7.0294	7.10535	7.09476	7.95731	8.1845	7.72465	7.99405	7.89648	8.03064	6.71518	6.64307	6.64493
ILMN_1740728	7.14092	7.11996	7.138	7.82991	7.85397	7.89418	8.08135	8.25377	8.38532	7.17943	7.42537	7.09816
ILMN_1678049	7.43818	7.31857	7.4215	8.02273	9.06752	8.29707	9.11282	9.70089	9.93638	6.83204	6.76728	7.02313
ILMN_1766650	7.25205	7.2242	7.24817	7.9871	8.17812	8.41513	11.0897	11.3978	9.88811	9.66629	9.78224	9.71908
ILMN_1771627	10.8548	10.7936	10.7979	11.4257	11.5964	11.5143	11.8099	11.7448	11.6319	12.0589	12.1606	12.2378
ILMN_1795906	8.67666	8.58602	8.65986	9.33825	8.99993	9.36919	9.66678	9.69086	9.46022	8.95397	8.94245	8.75398
ILMN_1779043	7.09613	7.09726	7.0971	8.07161	8.24621	7.89893	9.61091	9.99378	9.33702	7.20829	7.19043	7.13868
ILMN_1730645	7.18011	7.24119	7.23267	7.76686	8.50116	8.45626	9.47573	8.79902	9.27727	10.5584	10.7838	10.0211
ILMN_1778337	7.16753	7.0686	7.15374	7.971	7.88472	8.20401	8.18514	8.28225	8.14007	6.73848	6.78988	6.86388
ILMN_1747067	8.59761	8.36504	8.56518	9.13729	9.11002	9.37134	7.36495	7.40817	7.33881	7.57263	7.75906	7.36298
ILMN_1781256	7.80056	7.84051	7.83494	7.97314	9.39221	8.51091	8.9098	9.12567	8.94137	6.65534	6.68853	6.93693
ILMN_1657145	6.88153	7.13686	7.02176	8.15968	8.50656	8.80363	8.00382	7.8681	7.87948	6.70891	6.63665	6.74923
ILMN_1699723	7.00674	6.95707	6.99982	8.10807	8.64011	8.23522	7.71023	7.94401	7.78714	7.17545	7.34664	7.2151
ILMN_2336595	9.68603	9.60144	9.58062	10.449	10.0528	10.3695	11.238	10.9636	10.6399	10.3406	10.3344	9.90129
ILMN_1713846	8.16845	8.05592	8.15276	8.84456	9.32337	8.81702	8.94392	9.12892	9.00199	7.67696	7.50436	7.0381
ILMN_1768812	9.30584	9.205	9.33144	9.89647	10.7273	10.6517	10.132	10.0071	10.1885	10.7078	10.7019	10.1633
ILMN_1837167	8.25883	8.01096	7.94401	9.07171	9.1454	8.57099	6.92648	6.91601	7.17584	6.68129	6.64911	6.63247
ILMN_1707070	9.35803	9.67301	9.62909	9.67013	10.6015	10.1859	11.2545	10.8866	11.2702	8.22669	8.1222	8.37139
ILMN_1784037	7.75538	7.79938	7.77997	8.21111	8.42763	8.53156	8.65474	9.10428	8.83642	7.81709	7.11782	7.79617
ILMN_1710075	8.18931	8.49681	8.24365	8.77259	9.30352	8.9447	9.19041	9.3969	9.38483	9.09842	9.26269	8.65318
ILMN_1719782	8.27977	8.72085	8.73033	9.70641	9.22826	9.25702	7.15752	7.09826	7.44606	6.71432	6.85546	6.8371
ILMN_1714197	10.2095	10.358	10.3372	10.825	10.6357	10.9766	11.57	11.4949	11.1768	10.7875	10.8914	10.2447
ILMN_1769201	7.37518	7.57236	7.54487	8.69292	9.27047	8.88465	8.67796	9.12407	9.36919	6.83797	6.66878	6.8143
ILMN_1715463	7.43836	7.31618	7.42132	7.7543	8.03543	8.34976	8.45488	8.32603	8.68763	7.43324	7.44133	7.35186
ILMN_2285817	8.81454	8.61654	8.78693	9.39008	9.67678	9.13978	9.89462	10.0211	9.59748	9.55017	9.43439	9.71947
ILMN_1775814	6.81344	6.87345	6.81103	7.53181	7.50245	7.95007	7.75278	7.50793	7.72045	6.94084	7.00716	6.9716
ILMN_1812297	6.99529	6.98989	6.99454	7.88777	8.52908	8.61654	8.97925	10.3338	10.0666	10.1907	8.96523	7.12823
ILMN_1764709	7.83916	7.73777	7.82503	9.57631	9.112	9.45356	9.35335	9.0348	9.30881	9.27559	9.16468	8.97899
ILMN_1796461	9.67061	9.71578	9.70948	11.022	11.7018	10.6412	10.98	10.7334	10.6282	6.91774	7.00875	6.82386
ILMN_1785095	9.77724	9.89875	9.88181	10.1971	10.3995	10.5878	11.0498	10.9584	11.4057	11.7876	11.7509	11.327
ILMN_2323944	8.56773	8.69643	8.72228	9.62562	9.38655	9.22897	9.41221	9.58554	9.73159	9.18134	8.86796	8.63455
ILMN_1660288	7.02787	6.9525	7.01736	7.74833	7.61693	7.91092	8.88057	8.28274	8.30921	7.89571	8.03975	7.98169
ILMN_1763666	6.84211	6.96887	6.85786	7.4611	7.63479	7.36415	7.567	7.62455	7.73795	6.57304	6.58197	6.66463
ILMN_1838863	9.51413	9.81013	9.66412	10.5406	10.5113	10.496	10.8874	10.6199	10.553	10.4898	10.2722	9.67841
ILMN_2116299	7.79185	7.97756	7.95167	8.14576	8.61169	8.52998	9.13297	8.76369	8.81532	7.01052	7.02893	6.90086
ILMN_1691884	9.9989	10.1007	10.0865	10.7399	11.4136	11.0367	11.3954	11.3244	11.2046	10.5728	10.6044	11.0377
ILMN_1766054	10.4318	10.3683	10.4229	10.9714	11.543	10.7498	9.40652	9.55576	9.67572	10.3939	10.5284	10.4518
ILMN_1708041	7.88363	7.88472	7.88457	8.6966	8.50457	8.26082	8.62291	8.802	8.59202	7.85825	7.7124	7.46598
ILMN_1780831	6.88795	6.80878	6.87033	7.57383	7.90317	7.77098	7.61219	7.69708	7.96586	7.29093	7.02877	7.11656
ILMN_2138589	8.37265	8.34892	8.36934	9.18997	9.79533	9.7181	9.26044	9.53065	9.17426	7.69535	7.60035	7.36386
ILMN_1812073	7.42947	7.45109	7.44807	10.5909	10.2923	10.8202	8.91432	8.81354	9.64153	7.14288	7.27391	7.14863
ILMN_1658356	10.4573	10.4735	10.4712	11.6537	11.3389	11.5775	8.65721	8.73567	8.80869	7.89682	7.7324	7.82555
ILMN_1754538	9.77308	9.49131	9.73379	10.448	11.1249	10.5358	10.8924	10.6564	10.6812	10.7146	10.7257	10.6348
ILMN_1710937	8.09713	8.1909	8.17782	9.03055	8.8887	8.76499	9.35178	9.90746	9.40848	8.38632	8.76974	9.08218
ILMN_1700248	8.44484	8.63525	8.6087	10.1231	10.1311	10.2252	10.4547	11.2025	10.5035	9.61592	9.80498	8.92614
ILMN_1805216	8.09759	7.95075	8.07711	8.2427	9.33855	8.89993	9.53192	9.09808	9.02901	7.74972	7.90967	7.92216
ILMN_2077094	11.089	11.1371	11.1304	11.6725	11.706	11.6979	11.8714	11.8551	11.8904	11.4752	11.4136	10.5788
ILMN_1664828	7.29755	7.25261	7.29128	8.24254	7.9887	8.20003	8.87249	9.41473	8.66087	6.73496	6.76753	6.70749
ILMN_1681260	10.5387	10.0727	10.2946	11.7981	11.0165	10.5636	7.87854	7.91018	8.86295	6.76598	6.81511	6.81193
ILMN_1718629	9.98722	9.99091	9.9904	10.5627	10.8113	11.0235	10.7881	10.795	11.0029	9.27883	9.31991	9.31957
ILMN_1784678	8.0226	7.94031	8.01113	8.68182	8.75533	8.58582	8.63652	8.63375	8.84242	7.73119	7.74941	7.42317
ILMN_2190084	9.93779	9.96849	9.96421	10.5091	10.7405	10.306	10.8996	11.2018	11.2647	7.39279	7.27534	7.17287
ILMN_1814686	6.86636	6.98668	6.9699	8.02327	7.57861	8.28292	7.7619	7.98156	7.94973	6.66762	6.72049	6.63968
ILMN_1740005	6.77522	6.76093	6.77323	7.47362	7.57537	7.41892	7.31876	7.33067	7.37767	6.93399	6.88977	7.02378
ILMN_2412475	7.31927	7.19147	7.24614	8.04787	7.89846	7.63691	7.96434	8.45993	8.22531	7.32996	7.09975	6.9329
ILMN_1722446	6.97183	6.88316	6.95947	8.03924	7.54187	8.20989	7.83038	8.01981	7.78417	8.09541	8.04017	7.94688
ILMN_2059689	8.73905	8.58683	8.71783	10.0889	10.9848	10.0058	9.95495	10.2903	10.4268	7.98339	8.05519	7.99681
ILMN_2337923	7.81448	7.90608	7.89331	8.66154	8.66262	8.50571	8.84966	9.45402	9.04254	6.98752	7.08389	7.38148
ILMN_1717205	7.22273	7.07895	7.20268	9.59038	8.52488	8.80283	9.69696	8.58758	8.84132	8.30329	8.19496	7.2195
ILMN_1730816	9.8022	9.96071	9.9386	10.7346	10.7682	11.0126	11.1243	11.1919	11.0965	11.7463	11.9038	10.7245
ILMN_2305407	7.37965	7.45723	7.44641	8.11222	7.83642	8.77326	9.08974	8.41548	8.66404	8.2917	8.45945	7.97159
ILMN_2064150	7.86666	7.71122	7.757	8.35764	8.68635	8.41962	8.69933	8.83848	8.3951	6.94787	6.82386	6.76718
ILMN_1795835	7.89302	8.07463	8.04931	8.62068	8.69107	8.8721	8.99328	9.07329	9.03403	8.64198	8.39731	8.32058
ILMN_2400759	9.91687	9.95977	9.95378	10.4132	11.3614	10.9296	10.79	10.7498	11.2409	8.25401	7.85846	7.77191
ILMN_1705403	10.7731	10.6171	10.7513	11.4922	12.6184	11.7904	9.06417	8.94874	9.60094	6.89025	6.903	6.92161
ILMN_1755974	10.0424	9.97602	10.0332	10.4055	10.456	10.6005	10.5862	10.7043	10.8516	11.8445	11.8714	10.4268
ILMN_2218935	8.46409	8.57547	8.55994	9.0397	9.85994	9.29474	9.52679	9.23753	9.12567	7.98117	7.53534	7.81832
ILMN_1791366	11.1981	11.073	11.1807	11.769	11.643	11.8099	12.0361	11.8397	11.706	12.1475	11.9825	10.8443
ILMN_1670305	8.27236	8.19876	8.2621	9.18798	9.94724	9.70409	10.2855	10.0918	10.2999	8.60963	8.50966	8.87648
ILMN_1789357	7.1017	7.24272	7.22306	8.53302	8.95167	8.70081	7.9524	8.30921	8.29197	6.79489	6.57563	6.75784
ILMN_1670899	11.9221	11.8919	11.9179	12.6729	13.1622	12.8373	12.7874	12.4346	12.6066	9.59207	9.42403	9.54633
ILMN_1724832	9.14316	9.08071	9.13445	10.1611	10.1576	9.84848	9.68271	10.1744	10.0826	6.65741	6.71756	6.7338
ILMN_1699980	9.56871	9.43774	9.55044	10.1332	10.791	10.7688	10.9933	10.54	10.2644	10.6242	10.1865	9.68334
ILMN_1673352	11.5042	11.6295	11.6121	12.1218	12.3771	12.2306	12.2436	12.5271	12.3354	11.5006	11.6035	11.9271
ILMN_2345142	9.06393	8.9039	9.04161	9.5508	9.94451	10.1311	9.73274	9.66178	9.52885	9.46331	9.59117	9.64961
ILMN_1788955	10.1846	10.1859	10.1857	11.5573	11.4519	11.5295	11.1338	11.6234	11.1814	8.54325	8.47588	8.7295
ILMN_1714167	10.4387	10.2809	10.4167	11.0435	10.9969	11.0214	10.9646	11.1072	11.1082	9.56904	9.45014	9.37894
ILMN_1700546	8.7436	8.68121	8.7349	9.59405	10.4184	9.76882	9.15395	9.22697	9.25535	7.78497	7.81033	7.41694
ILMN_1696284	6.97995	6.8809	6.96614	8.47773	8.02471	8.19415	7.54748	7.91575	7.51221	6.72799	6.68571	7.29266
ILMN_1753507	7.01514	7.15098	7.13204	7.83546	7.79521	7.73595	7.58972	7.60958	7.5391	9.16868	9.04589	8.38832
ILMN_1741356	8.64984	8.82466	8.80028	8.97985	9.45232	9.66444	9.63734	9.81835	9.5138	8.82074	8.20543	8.43573
ILMN_1784871	12.8027	12.529	12.7646	13.2346	13.3998	13.1681	13.5953	13.6438	13.924	12.9946	12.6596	11.726
ILMN_1800179	7.19426	7.00482	7.16784	7.84169	8.42632	8.26304	8.76167	8.53181	8.48704	8.67553	8.53906	8.16125
ILMN_1787265	8.01826	8.16755	8.14673	10.1177	10.3585	10.5996	10.9366	10.2519	10.1238	10.8593	10.4994	10.4303
ILMN_2086981	7.81854	7.76495	7.81107	9.01634	8.39127	8.77737	6.99718	6.881	6.98484	7.6872	7.62926	7.44039
ILMN_2075189	9.32599	9.44821	9.43117	9.56336	10.7965	10.3071	9.97542	10.0534	10.1416	7.04035	7.19479	7.27499
ILMN_2398077	6.76349	6.87744	6.86155	7.38017	7.50776	7.27811	7.30151	7.47085	7.25371	7.33921	7.64491	7.19818
ILMN_1809601	7.71801	7.7587	7.75303	8.52179	9.23421	9.0247	9.68464	9.4041	9.91887	6.88993	6.98658	6.85454
ILMN_1713995	11.0669	10.8866	11.0418	11.7876	12.7555	11.7348	11.6967	12.0891	11.7404	6.87253	6.94235	7.0831
ILMN_1869943	6.81468	6.81183	6.81429	8.89968	9.09842	8.55573	7.8753	8.98772	7.96982	7.53038	7.79879	8.04761
ILMN_2125010	6.73753	6.7132	6.70461	7.60593	8.28777	8.39581	7.53388	7.98958	8.63221	7.63815	7.84348	7.79355
ILMN_1791826	9.2528	9.33027	9.31947	10.2624	10.2588	10.3608	10.3702	10.7165	10.5412	6.77493	6.79019	6.85191
ILMN_1898518	8.19841	8.10485	8.18536	9.56779	9.36595	10.7116	10.278	9.737	9.44186	10.3818	10.4132	11.1154
ILMN_1664861	10.5269	10.3917	10.508	11.169	11.6347	10.6384	11.1843	11.7404	11.3142	10.2633	10.3884	9.30786
ILMN_1816251	7.11278	7.09704	7.11058	9.41699	9.1775	8.98693	8.3022	9.08218	7.94109	7.83273	8.02244	8.41034
ILMN_1678904	9.198	9.22307	9.21957	11.2046	10.6466	10.7387	10.433	11.0413	10.4718	9.02901	8.85981	7.86598
ILMN_1790577	9.02265	8.7371	8.95811	9.65205	10.3174	9.8013	9.38926	9.657	9.55049	7.01247	6.96324	7.21051
ILMN_1727633	9.33627	9.36353	9.35973	9.52639	10.6066	10.3459	10.4653	10.1723	10.2153	8.88184	8.51055	8.99646
ILMN_2365383	7.90492	7.93939	7.93458	9.8903	9.30881	9.89178	9.63044	9.8591	9.40713	8.24295	8.05713	7.46348
ILMN_1700268	10.8332	10.7688	10.8242	11.7018	11.4693	11.4368	11.5183	11.8156	11.399	10.7769	10.657	9.84071
ILMN_1785284	9.26611	9.21926	9.25958	10.0144	9.97736	9.86817	9.88026	9.88284	10.0931	9.00163	9.07498	8.92026
ILMN_1722056	8.38234	8.38126	8.38219	8.89714	9.27514	9.09001	8.95106	9.11078	8.98425	8.7288	8.60466	8.72764
ILMN_2118472	11.7193	11.7375	11.735	12.4252	12.6227	12.1606	12.3882	12.3106	12.1634	11.9907	12.0688	12.2231
ILMN_1770610	7.3904	7.55519	7.55477	7.97994	8.38166	8.18917	7.94424	7.95508	8.0685	7.17095	7.03864	7.10076
ILMN_1744968	7.38148	7.29632	7.3696	7.9448	7.89488	7.96932	7.72887	8.03328	7.84892	7.93174	7.80015	7.44564
ILMN_2406656	7.62733	7.54671	7.61609	8.25443	8.79945	7.7795	8.13337	8.8737	8.45321	7.6615	7.58681	7.64434
ILMN_1788874	6.78271	6.89879	6.74355	7.75763	8.07442	7.7925	7.24857	7.5581	7.74833	7.53943	7.66492	7.70151
ILMN_1682928	9.15117	8.87551	8.91516	9.49263	10.3432	9.71715	9.60986	9.53411	9.95806	7.66861	7.53689	7.30762
ILMN_1722713	10.2612	10.1907	10.2514	11.3763	11.5033	11.2811	11.1298	10.8265	10.8392	9.82474	9.55687	9.35502
ILMN_1730998	10.5964	10.5194	10.5856	11.0116	11.7289	11.3422	11.5347	11.3153	11.6894	9.85747	9.80178	9.65648
ILMN_1678841	6.79013	6.7111	6.78661	7.66459	7.44159	7.5111	7.50464	7.69897	7.18231	6.83958	6.98512	7.15226
ILMN_1815626	10.4704	10.4937	10.4905	10.9428	11.5589	11.0356	11.3922	10.9921	11.0488	10.0918	9.69657	9.96887
ILMN_1689176	7.29624	7.25637	7.29068	7.67912	7.92194	8.58383	8.65697	8.21186	8.12878	8.83669	8.89714	8.78159
ILMN_1667893	10.58	10.7273	10.7068	11.0137	11.0925	11.0469	11.448	11.5885	11.4195	9.78639	9.60366	10.1495
ILMN_2322996	8.53019	8.50116	8.49897	9.86332	8.89565	9.59611	9.03432	8.85899	9.11339	7.86837	7.8827	7.83288
ILMN_2350634	8.57514	8.48293	8.56228	9.47499	9.75721	9.61021	10.5636	10.6265	9.93048	8.50857	8.49458	8.93572
ILMN_1687268	7.67506	7.74911	7.73879	8.38799	8.46476	8.5706	7.3782	7.16413	7.25922	7.19532	7.23998	6.90499
ILMN_1656487	7.68815	7.59524	7.67519	8.39073	9.41408	8.36321	8.0786	8.41821	8.73413	7.47881	7.40592	7.45561
ILMN_1741632	8.21015	8.31393	8.29946	9.07594	8.8758	8.945	9.01431	8.97899	8.82922	8.86907	8.5724	8.42041
ILMN_2175912	7.00219	6.98463	6.99974	7.70151	8.33118	8.14694	7.34152	7.50933	7.50634	6.96901	6.90684	6.88065
ILMN_2403237	7.56878	7.59777	7.59372	8.05033	8.16845	8.07128	8.00726	8.1886	8.43803	9.00786	8.84416	8.12687
ILMN_1740170	9.83786	9.9007	9.89193	10.7273	10.5502	10.6186	10.5693	10.4362	10.612	10.0251	10.3026	10.7236
ILMN_1797753	7.33612	7.37634	7.37073	8.12157	8.01758	8.22774	7.74941	8.2299	8.31608	6.91575	7.06679	6.82455
ILMN_1810836	9.39189	9.43213	9.42652	9.79857	10.1396	10.1893	9.9194	9.90463	10.4015	8.37762	8.6744	8.70917
ILMN_2374115	9.18687	9.17008	9.18453	9.80274	10.004	9.42323	9.63852	9.84071	9.91038	9.06789	8.6844	8.58458
ILMN_1756959	7.06378	6.92036	7.05803	7.63427	7.58701	7.8613	8.29273	7.74207	7.54915	9.5102	9.61517	9.78907
ILMN_1767934	8.50302	8.62902	8.61145	8.9039	9.39611	9.43996	9.74488	9.27751	9.01792	8.03493	7.90558	8.00435
ILMN_1782204	8.21688	7.97994	8.18384	9.3445	10.1879	9.40119	9.06789	10.208	11.2436	6.63005	6.71315	6.90486
ILMN_2194448	8.80491	8.84035	8.83541	9.31116	9.82675	9.44152	9.30471	9.52885	9.26695	8.07328	8.11071	8.39034
ILMN_2290204	8.19451	7.54015	7.55057	8.32451	8.34546	8.46747	8.66196	8.73778	9.50015	7.05016	7.06827	6.91452
ILMN_1687384	9.60041	9.80498	9.77645	10.6265	11.109	10.6488	11.86	13.1522	11.448	10.3648	10.1562	9.70065
ILMN_1738401	10.3041	10.2127	10.2913	11.3282	11.0204	11.5549	10.9944	11.6319	11.273	8.15919	8.08774	7.48338
ILMN_2349393	13.6341	13.7818	13.7612	14.4234	14.7926	14.7409	15.0063	14.9211	14.8162	11.9324	12.0361	12.2436
ILMN_1844029	7.34093	7.35079	7.34941	7.86824	8.18601	8.38146	7.79211	7.77761	7.80241	8.55436	8.42368	8.57019
ILMN_1711331	7.02505	7.09214	7.01852	7.83579	7.43125	7.95968	7.49783	7.54682	7.33278	7.03514	7.14826	6.95514
ILMN_1812824	7.78497	8.04137	8.00562	9.657	9.05499	9.92279	10.1611	9.93957	10.378	13.2591	12.6648	11.794
ILMN_1765574	10.4242	10.5188	10.5056	11.372	11.208	11.2252	10.9747	11.1995	11.1973	10.6293	9.68155	9.651
ILMN_1781514	8.44707	8.54575	8.53199	9.72432	9.57618	10.0528	10.0185	9.4957	8.96594	10.1495	9.69497	9.86048
ILMN_2347145	9.79054	9.80877	9.80622	9.68334	10.697	10.7927	10.6908	10.9518	11.3588	8.15803	8.00145	9.81442
ILMN_2334359	7.03934	7.0422	7.0418	7.26699	7.64711	8.29538	7.71739	7.45003	7.45926	7.34173	7.48155	7.71196
ILMN_1715452	7.33502	7.33377	7.33485	7.62455	8.35788	7.69344	7.71497	7.94045	7.70964	7.34454	7.13639	7.25022
ILMN_1740900	8.74832	8.6581	8.73574	9.6246	10.5788	9.87513	9.78354	9.78371	10.3787	6.89577	6.62336	7.05698
ILMN_1772241	9.81093	9.72944	9.79956	9.93824	10.5693	10.2604	10.3109	10.1238	10.1117	9.76331	9.87862	9.82572
ILMN_1657554	8.38632	8.43084	8.42463	9.42035	9.00477	9.09431	8.86653	9.13051	9.28762	8.25443	8.42152	9.30042
ILMN_2415583	8.79974	8.68635	8.78393	9.82474	10.3437	10.433	9.96683	9.74698	9.78137	9.06203	9.46736	9.38117
ILMN_1755721	7.04122	6.99072	7.03418	7.60182	8.24411	7.76168	7.33424	7.38867	7.61669	6.71853	6.82982	6.72446
ILMN_1699989	8.90678	8.98635	8.97526	10.4076	10.2061	9.90987	7.94127	8.27258	8.53486	7.17139	7.19215	7.19459
ILMN_1703108	8.14518	8.07588	8.13551	9.21281	8.56846	8.7135	8.71007	8.98809	8.67497	8.79315	8.70377	8.63614
ILMN_1733847	7.88994	7.97436	7.96258	8.10783	8.99	8.71603	8.33644	8.4059	8.1875	7.89587	8.10033	7.18641
ILMN_1671478	10.7353	10.4863	10.5132	11.2538	11.0435	11.5931	11.5787	11.0228	11.1298	12.5562	12.6925	12.6456
ILMN_1707286	8.81806	8.79315	8.81459	9.70192	10.4777	9.90271	9.9109	10.004	10.1687	7.84494	7.67126	7.86739
ILMN_1811719	7.09512	7.16434	7.07198	8.19936	7.99606	7.84169	7.38794	7.67797	7.83834	6.82976	6.90305	6.88274
ILMN_1654396	7.00269	6.89678	7.01297	7.61017	8.12729	7.94007	7.25117	7.3782	7.47351	6.92415	6.91367	6.90062
ILMN_1782938	8.8361	8.96968	9.00872	9.33777	10.0819	10.0733	9.99	9.72311	9.26936	7.66961	7.65571	7.55238
ILMN_1694426	8.80628	9.0025	8.82517	10.0355	10.3677	9.99836	9.4208	9.20474	9.69025	7.39784	7.21295	6.89715
ILMN_1787193	8.15283	7.95855	8.12574	8.82716	10.0549	9.05009	7.33124	7.15471	7.47623	6.78138	6.5829	6.72652
ILMN_1864575	7.02029	7.05202	7.04759	7.67341	7.64228	7.83834	7.75906	8.05846	7.41337	7.55282	7.86165	8.0442
ILMN_1701603	12.766	12.7702	12.7696	13.1681	13.9565	13.6507	12.1687	11.8727	12.2101	9.423	9.41542	7.73703
ILMN_2165867	10.243	10.1692	10.2327	10.6548	11.2132	10.8215	11.0361	10.5397	10.6044	9.85371	9.46463	9.51059
ILMN_1731178	7.04334	7.22588	7.17246	7.87444	7.72031	7.75152	7.45149	7.90927	8.18136	6.81387	6.69491	6.80014
ILMN_1718972	10.8274	10.5996	10.5983	11.2056	11.5707	11.1768	11.0982	11.1872	10.9897	10.7892	10.7634	9.79611
ILMN_1794956	8.49975	8.64965	8.62875	9.52945	9.33551	9.61482	8.85419	8.9635	9.26733	8.53093	8.49707	8.4191
ILMN_2132982	10.2519	10.3727	10.3558	11.0801	11.2823	11.7522	11.8947	11.3402	11.1843	11.4893	11.5229	11.7605
ILMN_1750324	12.117	11.9803	12.0979	13.1387	12.9137	13.3158	13.8472	13.0762	12.7901	12.8873	12.5941	13.9463
ILMN_1713397	7.4901	7.37186	7.47362	8.69502	8.66761	8.7487	8.05606	7.82555	8.15153	6.92339	7.04948	6.85784
ILMN_1667460	8.15162	7.87144	8.18576	8.71866	8.76933	9.0486	8.4106	8.6154	8.9635	8.47122	8.56403	8.85419
ILMN_1741566	7.92639	7.8797	7.87144	8.22834	9.08218	8.62311	8.42724	8.2722	8.11011	7.89846	7.79376	7.08701
ILMN_1791123	8.19264	7.9524	8.15914	8.65474	9.06363	8.52255	8.34303	8.40437	8.45586	6.70796	6.72873	6.97497
ILMN_1697703	7.24546	7.2876	7.28172	7.86113	8.38877	8.07411	7.45134	7.68369	7.83432	6.74893	6.75031	6.77739
ILMN_1780671	9.26829	9.25114	9.2659	9.95495	9.60915	9.82985	9.71626	9.69304	9.41376	8.51724	8.15153	8.26046
ILMN_2179083	7.32686	7.38667	7.37833	8.22669	8.89968	8.41034	8.02184	7.88837	7.62603	7.37413	7.15543	7.34833
ILMN_1687235	7.20217	7.17382	7.19821	8.40225	8.62831	8.41635	8.80976	8.76428	8.40914	6.68468	6.68872	6.7377
ILMN_1663035	7.83733	7.98842	7.89626	8.42028	8.99776	8.42368	8.30093	8.11349	8.38984	8.24147	7.8334	8.04497
ILMN_2390853	8.80176	8.69701	8.78715	9.67498	10.0277	9.71343	9.90861	9.88926	9.83818	7.95991	7.77482	8.14917
ILMN_1800331	7.58314	7.70597	7.65991	8.09086	8.84903	8.25681	8.79926	8.46155	7.87351	8.18651	7.98228	7.81315
ILMN_1659601	7.21904	7.26278	7.25668	7.86031	9.21281	8.22223	6.904	6.76386	6.93449	6.67951	6.81062	6.86464
ILMN_1655077	8.25478	8.08565	8.2312	9.38926	9.2749	9.13407	8.55412	8.54991	8.48522	6.74658	6.79809	6.91316
ILMN_1713688	9.63366	9.687	9.69146	10.3947	10.248	10.4118	9.86332	10.0271	10.1359	9.89178	9.92709	9.35191
ILMN_2133205	7.15987	7.11102	7.15306	7.62621	7.99366	7.4648	7.38503	8.48851	7.81148	6.82448	6.64743	6.90944
ILMN_2315044	6.82557	6.69281	6.69656	7.28993	8.03774	7.23668	7.20682	8.20713	9.29752	6.66102	6.64213	6.99585
ILMN_1746801	10.4507	10.474	10.4708	11.4102	11.7771	11.1973	11.1185	11.2829	10.782	7.50513	7.41191	7.23611
ILMN_1779017	7.1216	6.90164	7.09093	7.63039	8.25906	7.32841	7.18344	7.40271	7.59227	6.80235	6.70516	6.79288
ILMN_1805750	11.3631	11.5885	11.557	12.3882	12.3711	12.418	12.5246	12.4709	12.6729	11.4862	11.273	12.3801
ILMN_1673936	9.65272	9.37309	9.61372	10.2262	9.88473	9.88724	9.91165	9.87594	9.9194	9.42403	9.32337	8.5786
ILMN_1667418	7.69165	7.94238	7.90742	8.94959	8.74282	9.21081	7.69	6.96547	7.18736	6.90588	6.7484	6.81256
ILMN_2217601	6.99616	6.90592	6.98358	7.32518	8.22153	7.50071	7.11823	7.338	7.6453	6.65177	6.6	6.67433
ILMN_1680925	9.90463	9.70641	9.87699	10.3592	10.7956	10.2036	10.1513	10.1245	10.3234	9.36758	9.0392	8.36023
ILMN_1672536	11.5413	11.5534	11.5517	12.1954	12.7151	12.5421	12.3236	12.0008	11.9851	10.5417	10.4757	10.1097
ILMN_2201533	11.457	11.7183	11.6818	12.5514	12.1705	12.3662	12.205	12.3538	12.1502	11.7706	11.547	11.3763
ILMN_2325168	7.51466	7.43229	7.50317	8.33256	8.33027	8.2945	7.68247	7.66107	7.83012	7.35051	7.43759	7.22228
ILMN_2161577	7.80674	7.68311	7.78951	8.28914	8.28986	8.57187	7.24105	7.22215	6.96998	7.51418	7.32977	7.02469
ILMN_1740466	9.02403	9.03004	9.0292	9.80721	9.73529	9.74738	9.28389	9.53192	9.34615	8.98334	9.19705	9.8022
ILMN_1707342	9.04034	8.95967	9.02909	9.92012	9.91038	9.90195	8.93073	8.08489	8.38005	9.75189	9.39819	9.52811
ILMN_1701613	7.24047	7.0952	7.22022	8.27395	8.11038	8.24574	7.32061	7.63028	7.43569	6.80336	6.86275	7.01789
ILMN_1746206	9.4776	9.73321	9.69756	10.1501	9.94342	10.0501	9.94724	9.88528	9.9058	9.63259	9.46371	8.92224
ILMN_1805132	7.75058	7.75401	7.75353	9.24283	10.2089	9.92858	9.18798	8.41741	8.76325	8.3492	8.33067	8.58108
ILMN_1779234	8.01518	7.94401	8.00525	8.19955	8.72316	8.82757	7.49904	7.39597	6.97945	7.67605	7.41914	7.1973
ILMN_1816384	7.26194	7.31017	7.32194	8.09117	8.05816	7.84091	7.50161	7.59347	7.5121	7.1278	7.27249	7.12056
ILMN_2203491	7.51308	7.43778	7.50258	8.94361	9.21742	8.89527	8.61747	8.1478	8.41962	9.69964	9.74665	9.58644
ILMN_1653055	8.90849	9.14666	9.11345	9.99378	9.62292	10.7979	10.5929	9.8608	9.87145	10.2404	10.3947	9.07083
ILMN_2314140	7.63191	7.83486	7.80656	9.47615	8.92614	9.69452	8.93956	8.88685	8.99138	8.96804	9.11078	8.64257
ILMN_1819608	8.55881	8.50042	8.55067	9.42226	9.75872	9.33551	8.81727	9.05747	8.66238	9.90801	9.49226	8.72578
ILMN_2380938	8.06552	8.26512	8.23729	9.50716	9.7981	9.40064	9.15818	8.82014	8.7671	8.62723	8.58516	7.95578
ILMN_1760247	6.79919	6.82465	6.8211	8.03577	8.98509	7.21497	6.97663	7.05349	7.4391	7.14534	7.16206	7.08948
ILMN_1752935	7.79376	7.62531	7.77027	8.33604	9.00429	7.70052	7.69147	8.56987	8.96804	6.65363	6.57315	6.7302
ILMN_1766675	10.8265	10.7855	10.8208	11.0015	11.4544	11.8697	11.5229	10.9871	11.1554	9.92279	9.88528	9.63311
ILMN_1688543	8.49227	8.17552	8.4481	9.92117	10.2127	9.29066	8.34706	9.48197	10.4086	6.74833	6.66056	6.72342
ILMN_1793474	10.1367	9.8291	10.2271	10.612	11.0214	10.6299	10.4041	10.3019	10.5518	9.79533	9.87684	9.62432
ILMN_1665425	8.93374	9.29177	9.24184	9.74338	10.1059	9.67269	9.37406	9.33105	9.52735	10.6458	10.3538	9.44351
ILMN_2312194	9.35135	9.07594	9.31295	9.77368	9.4734	9.60829	9.31315	9.81707	9.56584	8.23482	8.29807	8.00653
ILMN_1766657	10.1377	9.74869	10.0834	10.4069	11.123	10.9064	9.23719	9.13465	9.94165	7.933	8.13691	7.65657
ILMN_1696657	8.29538	8.28487	8.29391	8.60826	9.18587	9.02586	9.07678	8.49036	8.57891	10.1223	9.64312	8.70507
ILMN_1676504	8.0685	8.02675	8.06268	8.30722	8.46652	8.51666	7.40654	7.10012	7.32817	9.02378	8.86356	7.56156
ILMN_1731374	9.09388	9.06703	9.09014	9.3432	10.3662	10.6323	9.69025	9.4685	10.3965	9.63633	9.09789	9.22826
ILMN_1803211	8.16276	8.309	8.28861	9.50015	9.67716	9.19089	7.99606	7.9086	8.11222	7.69372	7.59029	7.36899
ILMN_1689786	9.16307	9.32285	9.35251	10.238	10.0858	9.9845	9.54753	9.49291	9.51907	9.00429	8.95355	7.74792
ILMN_2328986	7.44692	7.51813	7.49476	8.08427	8.42311	7.7924	7.60951	7.73002	7.86287	7.46503	7.75538	7.98731
ILMN_2111187	10.8941	10.868	10.8904	11.6817	12.6517	12.2194	11.6153	11.289	11.6949	9.57591	9.64473	9.27934
ILMN_1665943	8.01586	8.29907	8.25958	9.61302	9.44887	9.36851	8.83006	8.80251	9.04343	7.73295	7.81564	7.22845
ILMN_2056606	7.86408	7.94574	7.93435	9.00399	8.53019	9.02722	8.65956	8.52675	8.47925	9.50319	9.51907	9.28316
ILMN_1857017	8.92983	9.04412	9.02818	9.68974	9.53766	9.46946	9.28279	9.39961	9.03004	9.14049	8.73516	8.88422
ILMN_1806667	11.208	10.9397	10.9161	11.4975	11.9306	11.4938	11.782	11.4279	11.1399	8.73617	8.54441	8.32759
ILMN_2060115	9.32722	9.28657	9.32155	10.2874	10.7466	10.0645	9.14139	9.10495	9.12303	8.1291	8.10314	8.23043
ILMN_1757129	7.95991	7.97073	7.96923	8.79214	9.59883	9.36555	9.03356	8.81142	9.361	7.64592	7.32295	7.89529
ILMN_1727271	9.60419	9.62777	9.62449	10.0649	10.0638	9.86983	9.8763	9.66228	10.2036	9.65796	9.61429	10.1104
ILMN_1658425	10.5006	10.2866	10.4707	11.1164	11.6678	11.2853	11.3037	10.8838	11.2526	9.79574	9.31093	9.82675
ILMN_2337655	10.2515	10.1078	10.2315	10.4718	10.8797	10.336	10.3046	10.3432	10.7287	10.2494	10.3261	10.0666
ILMN_1748352	10.1441	9.90627	10.111	10.3677	11.2596	10.4757	10.4343	10.2633	10.7134	7.16027	7.06613	6.99103
ILMN_2128795	10.9714	10.8523	10.9548	11.9625	11.8881	12.0401	10.962	10.1657	10.5445	11.7806	11.5948	11.6708
ILMN_1730620	7.3871	7.3395	7.38047	8.10586	8.18931	7.99351	7.51697	7.46563	7.61038	7.20966	7.31694	7.21555
ILMN_1792978	8.03313	8.07089	8.06563	8.51724	9.73568	8.70789	8.16389	8.23023	8.29414	6.85314	6.84042	7.31586
ILMN_1678186	7.12899	7.10597	7.12578	7.68339	9.29066	7.83232	7.16447	7.27155	7.63321	6.67342	6.72418	6.76452
ILMN_1728799	7.07842	7.05025	7.07449	7.8864	7.68619	7.93796	7.29248	7.32707	7.35897	6.9563	7.19496	7.24819
ILMN_1739521	7.73467	7.73899	7.73839	8.53486	8.86537	9.05881	8.59495	8.284	8.61034	8.14275	8.38677	7.97975
ILMN_1756755	9.10358	8.99603	9.08859	9.63142	10.6282	9.94492	8.98425	8.58655	8.93809	9.76479	9.56779	9.39115
ILMN_2399304	8.71603	8.60991	8.70123	9.11929	9.50116	9.00199	9.10825	9.02673	8.60781	8.1148	8.19936	8.31852
ILMN_1696419	8.18635	8.1838	8.18599	9.00664	9.6974	8.92367	8.13666	7.94973	8.02442	7.0686	7.14205	6.95559
ILMN_1695157	7.69614	7.4624	7.66355	11.7679	12.4276	12.2657	8.75016	8.32451	9.54121	7.20722	7.18849	6.90426
ILMN_1703123	9.11242	9.16617	9.15867	9.99274	9.71715	9.67344	9.32181	9.708	9.32181	9.09112	9.07761	9.44919
ILMN_1667711	10.7845	10.7341	10.7775	11.8326	11.7321	11.4879	10.7326	11.0778	10.9921	10.0053	9.93868	10.1185
ILMN_1729368	7.96172	7.7283	7.92917	8.76398	8.3661	8.85936	7.94744	7.45633	7.40642	6.87564	6.78308	6.8461
ILMN_2382309	7.1252	7.41297	7.37285	8.09804	8.00924	7.86234	6.83597	6.94639	7.00203	6.73532	6.76083	6.7605
ILMN_2365111	7.55973	7.84625	7.8063	9.13954	9.03589	9.13927	8.41563	8.45408	8.37325	7.3459	7.28138	7.00986
ILMN_1762561	7.37847	7.39708	7.39448	7.78803	8.45535	8.24092	7.73002	7.74941	7.33625	6.80049	6.64329	6.62992
ILMN_1695719	9.38117	9.64312	9.60659	10.6915	10.1253	10.2829	10.4773	10.3418	9.72013	9.68927	8.95576	9.65007
ILMN_2298818	9.51907	9.50938	9.51772	10.9385	10.8326	10.7104	10.6488	10.6337	10.3301	10.2656	10.113	9.86949
ILMN_1774602	8.96804	9.12688	9.10473	9.96812	10.3182	10.1157	9.35502	9.54575	9.58995	8.46866	8.26421	7.55795
ILMN_1690397	7.67341	7.52224	7.65233	8.37916	8.47478	8.31737	7.55638	7.79483	8.32219	7.86446	7.81189	7.90539
ILMN_1715458	7.34895	7.28899	7.34059	7.86722	8.26959	7.74702	7.0719	6.88174	7.05411	7.43358	7.40357	7.29234
ILMN_1759818	9.55152	9.67013	9.65359	10.1968	10.7518	10.2089	9.45761	9.4711	9.56396	8.33439	8.31279	8.20488
ILMN_1659610	8.97744	9.02403	9.01754	10.1427	10.3568	10.0485	9.72311	9.68811	9.91165	7.41202	7.23754	6.81721
ILMN_1819384	7.23793	8.5841	8.19735	8.93466	8.96804	8.48522	8.34134	8.57827	8.82466	7.90746	8.0024	8.64518
ILMN_1722809	7.63479	7.66998	7.66507	8.24457	8.3193	8.59175	8.10325	7.71998	7.82408	9.02877	8.88249	8.91144
ILMN_1700541	11.6647	11.5749	11.6522	12.5813	13.1271	12.9085	12.4984	12.241	12.3519	11.0204	10.9313	10.7372
ILMN_1700202	8.5706	8.60806	8.60284	9.02951	9.51744	9.5102	8.86537	8.98284	9.41473	7.52092	7.62976	7.40567
ILMN_1723227	6.9535	6.75559	6.9259	8.20191	7.77499	8.1669	6.86745	6.66345	6.76489	6.71732	6.77567	6.66617
ILMN_1788239	7.00029	6.96249	6.99501	7.68285	7.52075	7.81189	6.7402	6.78796	6.86731	6.77278	6.81002	6.88254
ILMN_1688500	7.63155	7.68339	7.67616	8.23083	8.72742	8.19658	7.05814	7.15208	7.51723	7.78803	7.60574	7.64397
ILMN_1808999	9.90022	9.93638	9.93134	10.8085	10.375	10.098	9.9522	10.328	9.83233	8.26101	8.26561	7.68885
ILMN_2047460	8.61967	8.44707	8.61733	9.28174	10.1192	9.57591	8.73283	7.91804	8.13217	9.73745	9.6219	8.53345
ILMN_1681754	9.68155	9.65446	9.67777	10.2447	10.8686	10.5495	10.084	10.0702	10.7673	9.59986	9.72944	9.31755
ILMN_1683891	9.16398	8.93956	9.13269	9.93205	10.0339	9.44519	8.98971	9.14758	9.21802	6.93738	6.92659	7.01909
ILMN_1682930	8.92916	9.02673	9.01312	9.35657	9.29483	9.31315	8.82517	8.98874	9.19824	7.90621	7.94761	7.1606
ILMN_2407314	9.44111	9.24883	9.4143	11.0088	11.794	11.543	8.122	9.31268	9.8608	6.69049	6.71066	6.72275
ILMN_1753933	7.21343	7.26659	7.25917	7.92472	8.19496	8.0752	7.24259	7.24184	7.04543	6.82468	6.77423	6.85053
ILMN_1893675	7.19933	7.13441	7.19028	8.03019	8.52101	7.41012	7.04358	7.43525	7.44709	6.71682	6.73563	6.70812
ILMN_1844593	7.45215	7.47224	7.46944	8.56817	8.13832	8.60284	7.58745	7.33334	7.35657	8.57914	8.61511	8.15938
ILMN_1721106	8.61747	8.39907	8.58702	9.67211	9.7809	9.5067	9.14634	8.82757	8.63969	8.71141	8.5863	8.76811
ILMN_1788131	12.3846	12.402	12.3996	13.7818	14.5387	14.1457	10.7481	12.4495	12.8051	6.77776	6.78705	6.82691
ILMN_2179029	7.14246	7.2336	7.25089	8.40479	8.16907	7.92456	7.20169	6.92715	7.11913	7.72059	7.65759	7.73051
ILMN_2410713	8.53486	8.66304	8.64517	9.39492	9.86777	9.55538	9.10797	8.78218	8.80946	7.18882	6.9589	7.08676
ILMN_2208903	7.00431	7.11115	7.09625	7.64665	8.00668	7.78143	6.97836	7.23817	8.05846	6.78898	6.79471	6.90926
ILMN_1748840	8.1838	8.1845	8.18441	9.00359	9.19612	8.99646	7.68226	7.75453	8.34219	9.91639	10.0191	8.87842
ILMN_1676336	7.48771	7.2276	7.38794	7.69358	8.23884	7.97314	7.07351	7.20388	7.40902	7.12471	7.19449	7.24812
ILMN_2390919	8.44649	8.45123	8.45057	9.27986	9.50063	9.55687	8.88841	8.62136	9.04034	8.15567	7.90589	7.37787
ILMN_1716019	10.0649	9.93743	10.0471	10.4424	10.4273	10.2009	9.74566	9.2544	9.10217	11.0329	10.7056	10.0834
ILMN_1678812	10.92	10.8816	10.9146	11.7387	12.4554	11.7387	10.6627	10.8165	11.166	6.75673	6.8087	6.79041
ILMN_1669123	7.79938	7.87729	7.86643	8.28506	9.12147	8.66087	8.50116	7.67316	8.12749	9.79315	9.28573	8.88841
ILMN_1759598	9.29139	9.24555	9.28499	11.6295	11.3922	11.5379	9.18943	8.95267	9.47394	7.31446	7.22296	7.04583
ILMN_1662618	8.40128	9.47203	9.15756	9.70755	9.78338	9.38561	9.27274	9.09032	9.37351	10.5868	10.0733	9.90678
ILMN_2188862	8.24857	8.19633	8.24129	9.28998	9.68371	9.32635	8.2744	8.63614	7.88033	10.3437	10.1971	10.5502
ILMN_2052373	9.79211	9.84708	9.83941	10.9552	11.1799	10.1879	9.6823	10.2809	9.57742	6.89669	6.90011	6.78369
ILMN_1707124	10.6253	10.4949	10.553	12.1774	13.0723	12.9019	10.4211	10.6501	10.9759	8.16276	8.2905	8.55944
ILMN_1658040	10.6736	10.6525	10.6706	12.0246	11.175	11.9786	10.8986	10.2158	11.0043	12.8404	12.493	12.0434
ILMN_1659075	8.91464	8.77092	8.8946	9.82193	10.2916	9.89533	8.97673	8.99168	9.01603	6.96136	6.90674	6.75542
ILMN_2053415	11.2978	11.3001	11.2998	11.683	11.9056	11.4042	11.4693	11.1681	11.0449	10.9766	11.0043	10.5313
ILMN_1707925	6.90781	6.99846	6.98582	7.12919	8.06205	7.38471	6.71057	6.81259	6.89767	6.68719	6.68173	6.72206
ILMN_1701032	7.2196	7.24352	7.24019	8.26673	8.2116	8.71308	7.13212	7.21484	7.4655	6.83069	6.79018	6.75377
ILMN_1737252	7.10808	7.06044	7.10144	8.26029	7.68815	8.2716	7.24839	7.02443	7.10183	7.45086	7.61038	7.45026
ILMN_2184373	7.48186	7.43792	7.47573	9.31991	10.2339	8.6481	7.55238	8.19076	6.90318	8.91762	9.06087	8.67138
ILMN_1760909	7.14109	7.20991	7.13648	7.6006	8.23023	8.0973	7.41867	7.12851	7.12056	6.88707	6.76713	6.79254
ILMN_1782141	7.06567	7.33639	7.09187	7.90643	8.08347	7.89907	6.95545	6.99529	7.32051	6.67336	6.63801	6.68946
ILMN_1666733	7.13965	7.0381	7.05239	8.20034	8.91893	7.69173	7.11871	7.43447	6.90397	7.82543	7.95866	7.89972
ILMN_1751079	8.98635	8.97925	8.98536	9.71947	10.2898	9.63495	8.87283	9.35335	8.96151	9.00933	8.58994	8.60937
ILMN_2199768	8.63189	8.75444	8.73735	9.55538	9.53602	9.58013	8.89968	8.80303	8.73778	9.08678	9.09986	9.28174
ILMN_1664922	11.5006	11.0965	11.248	11.976	12.3632	11.935	11.2491	11.2286	11.1919	9.8104	9.48234	10.3057
ILMN_1662619	10.1544	9.8763	10.2461	11.6332	12.2353	12.5579	10.0156	10.0197	10.4507	8.02244	8.1193	8.2491
ILMN_1669550	12.9693	12.9183	12.9622	13.4593	13.6959	13.4593	12.7293	12.825	12.9389	11.9974	11.9625	11.9075
ILMN_1651490	9.64352	9.68927	9.68289	11.6561	12.4335	11.7278	8.47958	10.0876	10.1327	6.64421	6.66057	6.70543
ILMN_1670490	10.1611	10.2557	10.2425	10.4999	11.4893	11.1859	10.7191	10.1713	9.80595	10.9385	10.8532	10.4201
ILMN_2085862	8.84504	8.7579	8.83289	11.2066	12.093	11.9162	9.01394	8.65873	9.41947	8.16665	7.72121	7.1083
ILMN_1763382	8.56336	8.57514	8.5735	8.74715	9.41699	9.75872	9.04005	8.67796	8.25461	7.1739	7.09531	8.12157
ILMN_1739813	8.0294	7.99982	8.02528	8.65784	9.04977	8.73145	7.77098	8.00362	8.07925	7.47016	7.45598	7.26343
ILMN_2322831	7.44781	7.23087	7.41756	9.5574	8.66783	9.88856	7.93082	7.57642	7.87499	6.78768	6.70572	6.84668
ILMN_1747882	6.80291	6.86007	6.8521	7.82123	7.27452	8.11038	7.13333	6.78166	7.07867	6.72621	6.79893	6.72266
ILMN_1783231	7.95142	7.95403	7.95366	9.11905	8.70743	9.00125	8.35631	8.07013	8.13133	8.05789	7.90015	8.43711
ILMN_1705750	8.39541	8.51369	8.4972	8.80572	9.51249	9.24474	8.14722	8.62385	8.35907	7.08386	7.10907	7.40728
ILMN_1671565	10.5545	10.4598	10.5413	11.3081	11.6491	11.6505	11.1082	10.7927	10.566	10.7372	10.6406	10.3717
ILMN_1801246	10.9944	11.1981	11.1697	12.3562	12.6781	12.0827	11.2853	11.6595	11.219	11.016	10.8286	10.5929
ILMN_1748751	6.75187	6.73097	6.74896	7.9229	7.82184	7.92583	6.84191	6.80267	6.85568	6.72206	6.78261	6.75458
ILMN_1710219	6.85465	6.83777	6.8523	7.68063	8.04369	8.13048	6.81056	6.6497	6.7147	6.6706	6.71654	6.74078
ILMN_1687721	6.72865	6.73483	6.73397	7.31857	7.32535	7.45371	6.92819	6.7989	6.81449	6.72053	6.8861	6.74071
ILMN_1706021	6.80731	6.83074	6.82747	7.56351	8.1886	7.85171	7.3726	7.50776	7.89377	6.8219	6.86187	6.74866
ILMN_1729831	6.92437	6.89374	6.9201	8.13023	9.35657	8.60384	7.21295	7.24352	7.71585	6.67591	6.77741	6.83435
ILMN_1736162	6.73719	6.69918	6.73189	7.16777	7.41282	7.30841	6.95576	6.95493	7.28731	6.70425	6.56848	6.7999
ILMN_2414568	6.77664	6.78183	6.78111	7.16735	7.72958	7.50758	7.37389	7.17764	7.32496	6.78686	6.77912	6.70069
ILMN_1790026	6.6031	6.68622	6.64134	7.13903	7.45003	7.68737	7.4289	7.08407	7.18197	6.60342	6.64971	6.67464
ILMN_1719236	6.93076	6.89805	6.9131	7.35051	8.51724	8.18108	6.96724	7.35469	7.78764	6.89374	6.6845	6.8004
ILMN_1800091	6.75095	6.76283	6.75642	7.29409	8.12286	7.22444	7.00563	6.86338	7.03051	6.88301	6.69207	6.7644
ILMN_2394287	6.9032	6.84772	6.87324	7.43015	8.73493	7.3622	6.87998	7.08921	7.21122	6.66246	6.68496	6.69032
ILMN_1906437	6.70936	6.74577	6.72611	6.90674	7.14954	7.2117	9.46587	9.69527	9.55443	9.18798	9.40943	9.27351
ILMN_1798076	6.81894	6.86128	6.83842	7.34951	7.35079	7.40592	9.59683	9.54007	9.4009	10.4763	10.2447	9.78005
ILMN_1719975	6.77108	6.69778	6.7315	6.97191	7.14603	7.27281	10.2928	10.7229	10.1774	10.7364	11.1739	11.935
ILMN_1654331	6.75041	6.71594	6.74936	6.82468	7.0129	6.94854	8.65608	8.92614	8.58108	9.03623	9.26394	9.26894
ILMN_2139761	8.2418	8.14576	8.18994	7.76869	8.4824	9.32105	10.2962	10.0144	10.0268	9.9989	9.89366	10.6139
ILMN_1702125	6.80688	6.7639	6.79292	6.84362	7.17975	6.81097	8.48489	8.7579	8.4779	9.63781	10.0899	10.5218
ILMN_1787266	7.05446	7.07867	7.06559	7.40481	7.78929	7.42579	9.73862	9.3779	9.29797	7.17731	7.2498	8.82855
ILMN_1663640	7.07135	7.01915	7.01139	7.22261	7.16846	7.26864	8.53222	8.64619	8.81702	7.33051	7.21122	7.25152
ILMN_1753005	6.96276	6.93679	6.94874	7.37935	7.69173	7.3889	8.31167	8.23778	8.17064	7.89242	8.09582	8.04709
ILMN_1659206	8.94551	9.23085	9.05863	9.56871	9.55478	9.8763	10.6976	10.57	10.6072	11.3776	11.1728	11.7981
ILMN_1756469	9.13978	9.20152	9.22307	9.77469	9.50628	9.92012	10.4471	10.3683	10.4981	9.60419	9.87951	9.17793
ILMN_1849186	7.87305	7.94871	7.90786	8.08347	8.07089	8.36295	9.05671	9.17224	9.11782	8.70327	8.75572	8.55593
ILMN_1797744	6.79891	6.88156	6.83693	7.00577	6.77975	7.50058	8.56929	8.52035	8.37224	8.95695	9.11874	9.27685
ILMN_1747934	9.64871	9.73159	9.68684	10.1975	10.1085	10.248	11.1981	11.3142	11.6007	9.62668	9.8608	9.46463
ILMN_2371055	8.99102	8.84779	8.91368	9.21342	10.3575	9.24458	10.7309	11.0738	10.7104	8.8627	8.84057	9.04034
ILMN_1777397	10.2061	10.4675	10.3263	10.1562	11.1728	10.6501	12.9536	12.2657	12.6184	11.3218	11.4772	10.0071
ILMN_1810210	6.94913	6.9794	6.96306	7.27281	7.15151	7.36745	8.57445	8.26421	8.3921	8.99138	9.11002	8.42951
ILMN_1709257	8.36977	8.38532	8.37692	9.14213	8.65474	9.24422	11.6505	11.7091	11.022	8.59728	8.39666	7.90449
ILMN_2371053	7.26423	7.26311	7.26363	7.40798	8.22923	7.33124	8.2534	8.22033	8.25564	7.23981	7.27238	7.29572
ILMN_1780334	7.27534	7.14092	7.20276	7.17151	7.43869	7.25003	8.52386	8.74584	8.51117	6.98233	6.87979	6.94206
ILMN_1671058	6.95283	6.94331	6.94769	7.05831	7.61302	7.26493	8.27282	8.17828	7.97875	6.65198	6.68123	6.70018
ILMN_1768101	6.88164	6.9551	6.97714	7.19896	7.3232	7.25357	8.23778	8.57478	8.20687	9.6071	10.0584	9.25404
ILMN_1683023	8.17523	8.135	8.15351	7.86213	7.95855	7.87886	9.24154	9.14477	9.36555	7.7924	8.12878	8.11458
ILMN_1695110	9.48334	9.35006	9.44519	9.76603	9.53812	9.63099	10.4933	10.3895	10.4683	9.205	9.24725	8.95762
ILMN_1761941	7.41262	7.27534	7.28964	7.36637	7.60853	7.69807	9.08515	8.74306	8.63689	9.09957	9.6238	9.58968
ILMN_1663132	8.79384	8.97865	8.93111	9.13345	9.61302	9.40316	9.92067	10.0032	9.9507	9.98764	9.67621	9.04219
ILMN_1715324	7.49057	7.46665	7.47766	7.77191	7.57417	7.94109	8.46747	8.43843	8.35416	8.27977	8.13184	8.02027
ILMN_1794595	8.84966	8.77564	8.80303	9.39247	9.28981	9.48676	10.0912	9.80977	10.0447	9.24761	9.53065	9.2937
ILMN_1701933	9.3969	9.4396	9.41655	9.17548	9.2296	9.51249	10.6219	10.6845	10.4118	9.76916	9.90129	9.13612
ILMN_1653161	6.80612	6.88069	6.8442	7.2498	7.00007	7.17754	8.00402	8.14694	7.83599	8.79384	8.56773	8.33044
ILMN_1686968	9.48707	9.49691	9.4916	9.42739	9.24042	9.69194	10.4114	10.557	10.405	9.96953	9.78749	9.6614
ILMN_2413956	6.75373	6.8064	6.77796	7.31446	7.31302	7.61444	8.12797	8.16089	8.33404	6.90474	6.871	7.67624
ILMN_1679949	10.1986	10.4055	10.4231	10.7646	10.5898	10.868	11.5675	11.3889	11.4459	11.2298	11.1628	11.1338
ILMN_1744635	11.6007	11.6371	11.6175	11.7129	11.9741	12.1859	13.4115	13.2346	12.8549	11.6007	11.5534	9.99775
ILMN_1679217	7.12056	7.05673	7.07662	7.53868	7.35287	7.61049	8.20687	7.96768	8.16301	8.04857	8.25461	7.545
ILMN_1699867	6.81342	6.85522	6.83265	7.35192	7.39	7.32625	8.18056	8.08704	8.52742	6.83178	7.0249	7.34144
ILMN_2128428	8.57346	8.48582	8.52614	8.35658	8.32197	8.55095	9.9989	10.4287	9.92998	8.30123	8.07209	8.45321
ILMN_1815700	7.88891	7.84835	7.86701	7.66254	7.42691	7.86956	10.6015	9.68525	10.0174	9.45014	8.90678	6.76352
ILMN_1797172	8.17812	8.21882	8.19684	8.856	8.63167	8.77259	9.21081	9.0247	9.17041	8.90258	8.70546	8.56846
ILMN_2374164	9.236	9.18279	9.20727	9.23676	9.95442	8.97224	10.1441	10.0962	10.2373	11.158	11.2823	11.0361
ILMN_1808587	8.65418	8.88465	8.59429	8.89486	9.01358	9.71176	10.8932	10.4189	10.2499	11.0435	11.1338	10.5598
ILMN_1653039	9.40889	9.48127	9.44219	9.59748	9.38368	9.6411	10.4832	10.358	10.3019	10.6833	10.5483	10.0451
ILMN_1776936	8.99255	9.1245	9.05325	8.97595	8.55095	9.04072	10.7245	11.2711	10.9459	7.39687	7.13111	7.68369
ILMN_1808590	7.6366	7.77574	7.70061	7.72249	8.1013	7.55434	8.89931	9.23998	8.99515	7.72176	7.55697	8.02244
ILMN_1681437	9.37469	9.38444	9.37917	9.86133	9.92998	9.80411	10.1901	10.3367	10.2494	9.94419	9.8981	9.35752
ILMN_1787556	6.76807	6.82298	6.79333	6.93903	7.18327	7.37336	7.8381	7.71785	7.90967	6.83616	6.79224	7.06216
ILMN_2412336	7.64491	7.72918	7.74061	7.88321	8.00464	7.76729	8.61708	8.94984	8.8279	11.547	11.5183	11.1082
ILMN_1808508	7.52039	7.63834	7.51466	7.56654	7.73002	7.94455	8.50656	8.45714	8.69736	7.90015	8.12651	8.15421
ILMN_1690392	9.89401	9.83958	9.82474	9.75367	9.61767	10.0811	10.7198	10.9034	10.7078	11.4606	11.7433	11.6278
ILMN_1792409	8.83115	8.63064	8.66532	8.39184	8.57385	8.32658	10.7498	10.4069	10.069	8.56363	8.56228	8.44991
ILMN_1793729	7.4817	7.68636	7.66122	7.61461	8.03557	7.71483	8.66893	8.82103	8.55095	7.25896	7.32548	7.18101
ILMN_1784532	7.37238	7.33682	7.35318	7.96545	7.77334	7.98657	8.33512	8.39363	8.60213	7.57836	7.29093	7.82502
ILMN_1661599	10.3787	10.3273	10.351	11.0405	11.0912	10.3614	11.7888	11.412	11.9461	11.8765	12.1372	12.3106
ILMN_1657977	9.53562	9.59117	9.59057	9.64196	9.77909	10.0826	10.4573	10.5027	10.3322	10.155	10.1513	9.84611
ILMN_1798496	6.94058	6.91892	6.92888	7.01115	7.64254	7.57066	9.42005	9.44255	8.54325	11.9482	12.373	12.1634
ILMN_1772686	7.17368	7.23321	7.20106	7.53433	7.33067	7.41945	8.57675	9.15475	8.54351	9.30136	9.11782	8.49637
ILMN_1655614	8.6844	8.81493	8.74445	9.36452	9.68927	9.29581	10.7078	10.6616	10.2127	7.28674	7.3296	7.47297
ILMN_1840316	8.38984	8.45732	8.42089	8.82014	9.17008	8.57019	9.49933	9.82572	9.49175	7.58573	7.73518	7.44577
ILMN_2142554	9.42226	9.79173	9.56216	9.81093	10.3514	10.1467	10.9636	11.4915	10.9944	9.54216	9.60419	8.87724
ILMN_1736412	7.03926	7.05594	7.04693	7.23436	7.39476	7.20179	7.87514	8.19876	8.15222	6.98264	7.04197	6.80062
ILMN_1658498	7.65218	7.59292	7.62018	8.03882	8.4191	8.25769	8.79592	8.91061	8.55271	7.38725	7.54579	7.53822
ILMN_2060770	8.22923	8.33172	8.29197	8.28986	8.33828	8.58731	9.37095	9.0959	9.21281	9.73529	9.86193	9.25201
ILMN_1813581	6.75817	6.76495	6.76129	6.88479	7.07395	7.179	7.47092	7.49476	7.48089	8.3313	8.53825	8.10103
ILMN_2391861	10.145	10.1633	10.1416	10.4777	9.83186	10.5218	11.0245	11.0076	10.8564	11.2025	11.1154	10.9057
ILMN_1695354	7.83405	7.75946	7.77041	8.2689	8.36413	8.36367	9.02951	8.63427	8.92224	7.72292	7.48771	7.45371
ILMN_1874575	7.32582	7.32686	7.3263	7.51767	7.84835	7.59616	8.11791	8.15259	8.03093	6.74464	6.82806	6.72809
ILMN_1781400	9.12725	9.05009	9.10722	9.44919	10.1286	9.19155	9.90195	9.94451	9.80464	7.67021	7.44391	7.82845
ILMN_1792072	8.35078	8.33565	8.34261	8.50605	8.91144	8.35695	9.29483	9.35657	9.20996	7.70576	7.57029	7.44709
ILMN_2387865	6.84758	6.86829	6.8571	6.75595	7.05831	7.18007	8.07043	7.77385	7.7124	8.79875	8.82618	9.67344
ILMN_1748831	7.31106	7.42068	7.36149	7.75925	7.99499	7.88404	8.24254	8.39926	8.15102	8.71469	8.57019	8.39451
ILMN_1794863	9.5629	9.76331	9.65509	9.84563	9.59372	10.3592	10.9699	10.7262	10.5937	11.8482	11.4519	11.8642
ILMN_1719753	7.38002	7.24673	7.30804	7.4152	7.15031	7.04841	8.20856	8.33758	8.42401	6.76665	6.70913	6.89616
ILMN_1684758	6.88882	6.8546	6.85257	6.9093	6.78535	7.04109	7.75679	7.62717	7.56595	10.57	10.3677	9.51744
ILMN_1701653	7.84111	7.72887	7.78051	7.53602	7.20991	8.02414	8.95795	9.40713	9.39074	11.2153	11.2286	11.1056
ILMN_1753823	8.07161	8.09117	8.08061	8.17917	8.27184	8.18424	8.97698	8.8361	8.84057	9.49836	9.48919	9.44152
ILMN_2158336	11.2471	11.2823	11.2633	11.794	11.6385	11.537	12.1502	12.3985	12.4657	11.4025	11.4025	11.0669
ILMN_1772876	9.11905	9.04288	9.09699	9.43337	9.24631	9.51815	9.87145	9.84563	9.77684	8.93111	8.8554	9.45761
ILMN_2223805	8.90078	9.07792	9.00699	8.99381	8.9635	9.66279	9.87513	9.87758	9.73405	10.1121	10.0795	10.0581
ILMN_2067682	7.04565	7.09455	7.06814	7.24497	7.28525	7.3844	7.74558	7.81007	7.7619	7.567	7.54158	7.39992
ILMN_1703316	9.10563	9.08555	9.09479	9.21414	9.16573	9.40026	9.93715	9.80631	9.79983	11.8288	11.9134	11.2344
ILMN_1792538	6.7836	6.85595	6.81688	7.20896	7.59817	7.50694	7.62813	7.57934	7.64817	6.77231	6.81788	6.73756
ILMN_1772459	10.7688	10.791	10.779	10.5954	10.4999	11.0413	11.7662	11.7605	11.5498	12.2069	12.063	11.5304
ILMN_1753101	8.25377	8.26279	8.25792	7.94849	8.58021	7.75946	9.31991	9.02769	9.37593	6.74312	6.75626	6.71183
ILMN_1659142	8.16779	8.28506	8.22174	8.51251	8.94245	8.63501	9.14008	9.18587	9.49449	7.2447	7.28439	7.0053
ILMN_1708223	7.29932	7.27136	7.28549	7.70016	7.74158	7.47852	8.49255	9.09112	9.3288	7.0188	6.81639	7.04738
ILMN_1678710	6.75588	6.76461	6.76119	6.80874	6.62358	7.06226	7.96586	7.60593	7.63789	9.83581	9.86897	9.71433
ILMN_2138801	7.08278	7.09712	7.08938	7.07591	6.72226	6.89162	8.66583	8.83216	8.15137	6.7132	6.65056	6.64851
ILMN_2322806	7.80444	7.80184	7.80304	8.00824	7.46455	7.84922	8.51441	8.43054	8.51441	7.2946	7.43429	7.41546
ILMN_1796762	8.68702	8.7098	8.6975	8.88422	8.76868	9.02437	9.62853	9.49788	9.3667	7.78599	7.80321	7.49829
ILMN_1714383	7.62976	7.60104	7.61425	8.29538	8.18576	8.12115	8.48704	8.79558	8.64198	6.97487	7.05411	7.26553
ILMN_1835658	7.38775	7.18248	7.32098	7.62516	7.46829	8.07989	8.06044	8.09177	8.26421	7.9765	8.06331	8.03621
ILMN_2338323	9.95495	10.239	10.0293	10.6976	10.5387	10.4156	10.8744	11.1004	11.039	11.2932	11.2711	12.1575
ILMN_2053103	7.24447	7.37038	7.30239	7.47494	7.92497	7.53943	8.16886	8.44105	8.62788	7.10364	7.25975	7.61112
ILMN_1672124	7.18736	7.08173	7.13032	7.11782	7.36539	7.37965	8.77228	8.9039	8.17343	9.26356	9.36851	9.48171
ILMN_1739001	8.61169	8.23461	8.61583	8.71193	9.69025	8.73964	10.0013	10.0447	9.54458	7.09489	6.93835	6.84101
ILMN_1707592	6.99381	6.74509	6.89287	7.20557	7.10117	7.35243	7.6351	7.91175	7.82035	6.76794	7.03007	6.93617
ILMN_1705570	12.5143	12.4951	12.493	12.5579	12.3928	12.9137	13.3089	13.12	13.2418	13.0177	12.9656	12.7459
ILMN_2131177	6.96391	6.89887	6.92879	6.75627	7.04011	6.93067	7.56518	7.65506	7.56156	6.9981	6.84949	6.88833
ILMN_1758404	8.07696	8.29573	8.1776	7.96562	7.73433	8.02591	9.49623	9.17548	9.41971	9.17661	9.32851	9.93868
ILMN_1811437	6.94775	6.99158	6.96791	7.14319	7.31017	7.20696	7.86075	7.95803	7.69688	6.8367	7.04289	6.97306
ILMN_1721535	7.30192	7.15597	7.22312	7.50862	7.76037	8.14628	8.16731	8.37974	8.04479	7.54726	7.31178	7.89907
ILMN_2173294	8.53621	8.82647	8.47105	8.78852	8.44851	8.64011	9.57848	9.65739	9.4734	9.12892	8.96917	8.46985
ILMN_1683798	6.88543	6.82995	6.85547	6.88682	7.02432	7.46035	8.75733	9.38897	8.43781	9.06669	9.54068	9.2528
ILMN_1668052	8.20401	8.31901	8.25692	8.41845	8.65527	8.66936	12.4397	11.8042	10.5621	9.97494	10.0966	9.75343
ILMN_1654013	7.06155	7.16287	7.0529	7.23495	7.44596	7.13766	7.73182	7.87384	7.95452	7.71063	7.72077	7.57972
ILMN_1745785	7.25337	7.14747	7.12624	7.15741	7.18508	7.09481	7.83253	7.95556	8.06968	7.1817	7.22125	7.05803
ILMN_1751400	6.6029	6.68588	6.64108	6.82465	6.89887	7.14768	7.51132	7.40673	7.38653	7.08376	7.17199	7.21665
ILMN_1798620	10.3261	10.3575	10.3405	10.8996	10.838	10.9083	11.3588	11.048	11.1903	11.4922	11.3142	11.0214
ILMN_1652762	10.3234	10.316	10.3194	10.9848	10.7944	10.8492	11.4172	11.5821	11.1362	10.6548	10.7029	9.51959
ILMN_2354515	10.7198	10.9107	10.8076	11.0957	10.8964	11.0431	11.8739	11.7771	11.6247	12.0647	12.0453	11.7183
ILMN_2201580	9.94165	10.0769	10.0039	10.2972	9.89709	10.4217	10.947	10.9578	10.8542	11.219	11.2782	10.9004
ILMN_1662932	8.77797	8.77775	8.77785	8.69053	9.33883	8.30283	11.1461	11.7148	11.16	6.88815	6.80435	6.91665
ILMN_1673637	7.00331	7.0057	7.00441	6.93935	7.23668	7.08928	7.71122	7.57687	7.71216	7.47529	7.40464	7.53068
ILMN_1786105	8.52229	8.5517	8.51335	9.14501	8.68916	9.26142	9.59793	9.56539	9.22307	8.58068	8.58655	8.73905
ILMN_1669631	7.27452	7.33352	7.30167	7.37721	7.51059	7.67071	8.19791	8.22315	8.09511	8.135	8.19174	8.12042
ILMN_1659029	7.91575	8.07144	7.98737	8.40755	8.08829	8.39926	9.15217	9.06752	8.95576	9.91687	9.75189	9.27636
ILMN_1749962	6.9129	6.82959	6.82336	6.941	7.24812	7.17842	7.73312	7.85825	8.24857	8.27764	8.32538	8.53156
ILMN_1651347	10.0798	10.0621	10.0666	10.4825	10.1599	10.3009	10.9083	10.9238	10.6806	10.6186	10.6915	10.3917
ILMN_1762294	6.94225	7.06361	7.05327	7.11656	7.18344	7.08627	7.65155	7.70077	7.77855	6.72429	6.69641	6.84301
ILMN_1687035	7.02079	7.26014	7.00398	7.23074	7.24259	7.18567	7.89705	7.8452	7.90896	6.84375	6.92173	6.82966
ILMN_1773413	7.30234	7.30552	7.30381	7.41037	7.56223	7.31276	8.03208	8.43935	8.42679	6.85332	6.86357	6.85032
ILMN_1812031	9.61841	9.72049	9.70065	10.0918	9.77631	10.374	10.927	11.0165	10.4886	12.3106	12.2353	11.4725
ILMN_1912185	7.6628	7.74558	7.70088	8.2744	8.58582	8.40784	9.57964	9.38444	9.20784	7.67967	7.63771	7.63579
ILMN_2113728	7.05184	7.00297	7.02546	7.30464	7.66926	7.31457	8.60963	9.46975	8.51771	8.06594	8.04203	8.13948
ILMN_1805395	7.92174	8.16185	7.91456	8.25618	8.42983	8.2343	8.85382	8.914	8.72463	8.64786	8.76868	9.44547
ILMN_1801377	9.48919	9.48541	9.48715	9.77795	10.3608	10.0748	10.496	10.4668	10.3036	10.6395	10.8076	10.3234
ILMN_1779685	7.06668	7.13221	7.09683	6.86519	7.04339	6.98523	7.72275	7.92399	8.01339	8.33347	8.09267	8.18601
ILMN_1667260	9.74869	9.94165	9.83746	10.0924	10.0018	10.2551	10.5113	10.7752	10.6833	10.9126	10.7688	10.3502
ILMN_1775304	9.20918	9.1636	9.18457	9.47684	9.25846	9.28389	9.89366	9.85416	10.0321	9.43518	9.24576	9.49788
ILMN_1795166	8.15302	8.27569	8.20945	8.39581	8.87395	8.54077	9.42184	9.67796	9.75343	8.2418	7.9736	7.26493
ILMN_1755620	7.50862	7.75106	7.62015	8.24077	8.20459	8.38291	8.96804	8.62845	8.96247	7.80125	8.00254	8.68242
ILMN_1677273	7.42803	7.55262	7.56637	7.78821	7.23321	8.09117	8.34944	8.1328	8.2945	12.2983	12.0803	11.9436
ILMN_1719641	6.88301	7.01455	6.99325	7.49706	7.43657	7.63712	7.78213	7.61868	7.6132	7.4152	7.21267	7.22984
ILMN_2141482	7.53241	7.43083	7.47756	7.59414	8.02495	7.75203	8.43111	8.46885	8.34892	7.40883	7.47553	7.1908
ILMN_2277676	9.87145	9.94824	9.90678	10.291	10.2366	10.449	10.8237	10.5605	10.7855	10.0156	10.1085	9.5417
ILMN_1800354	11.3836	11.3422	11.3612	11.039	11.4879	11.6629	12.4625	12.0505	12.3586	11.7448	11.6561	12.0891
ILMN_1741346	7.18554	7.23657	7.20902	7.7866	7.7924	7.77933	8.00762	8.04266	8.13432	8.13023	8.04325	7.97861
ILMN_1821104	6.92026	6.98981	6.95226	7.13504	7.21665	7.08253	7.64579	7.80475	7.89318	7.26071	7.23087	7.10759
ILMN_1690846	7.7061	7.80889	7.77457	7.85736	8.17874	7.82857	8.3674	8.46805	8.38221	7.71801	7.51008	8.06124
ILMN_1691410	10.8094	10.8506	10.8283	10.9933	11.8727	10.3853	11.6491	11.9786	11.8947	10.1599	10.4231	9.6026
ILMN_1791067	8.20598	8.26527	8.1875	8.27108	8.07667	8.25518	8.8721	8.79945	8.85855	9.65007	9.51413	9.43105
ILMN_1745807	7.93136	8.05689	7.88599	7.95357	8.34635	8.21882	8.70304	8.59887	8.62552	8.82044	8.48779	8.45714
ILMN_1663119	9.48451	9.34121	9.40713	9.83395	10.3077	9.992	10.2339	10.3291	10.4627	7.65861	7.49254	7.27742
ILMN_1671928	8.22153	8.23023	8.22553	8.42109	8.95239	9.00994	9.70409	9.47615	9.81532	9.32722	9.55538	9.79857
ILMN_1752340	10.8656	10.8975	10.8803	11.072	10.8703	11.1027	11.5295	11.4402	11.5617	10.7346	10.7988	11.0329
ILMN_1807652	7.64746	7.80521	7.72003	7.93136	8.48625	8.38091	8.45993	8.47879	8.78159	6.77101	6.7858	6.93507
ILMN_1709307	10.5035	10.6795	10.5845	10.6812	10.3149	10.7864	11.4185	11.484	11.2183	12.5813	12.4657	12.205
ILMN_1784630	9.4855	9.49323	9.48906	9.74488	9.30042	9.84611	10.4022	10.248	10.1114	10.7997	10.9445	10.9861
ILMN_2228463	6.91787	6.91951	6.91862	6.96978	7.06581	7.05582	9.14434	8.81862	8.08527	8.65556	8.72608	8.6581
ILMN_1710726	7.1478	7.11289	7.12895	7.29865	7.22196	7.38606	7.82808	8.06257	7.97861	6.86591	7.00338	6.88637
ILMN_2372398	7.70597	7.60424	7.61286	7.55839	7.35021	7.95481	8.53515	8.26121	8.37546	8.93809	8.83642	9.23719
ILMN_1683313	7.94455	8.20351	8.06368	8.06421	8.60017	8.14872	9.02362	9.39866	9.651	8.03975	8.09423	7.99377
ILMN_1767068	7.91456	8.11254	7.92639	8.43755	8.93633	8.18213	8.72284	9.13378	8.91927	8.10745	8.11528	7.51358
ILMN_1790782	10.0625	10.0851	10.0729	10.1054	10.1385	10.456	10.8624	10.7624	10.6743	10.4921	10.4683	9.50417
ILMN_2215824	7.08415	7.12933	7.12048	7.38931	7.32438	7.60775	8.29907	9.07023	8.34151	8.29273	8.09086	9.71578
ILMN_1714741	8.02997	7.98156	8.00383	8.13757	7.80307	8.16227	8.75173	8.83115	8.71308	9.68755	9.55152	9.33349
ILMN_1653861	8.537	8.3243	8.26848	8.31901	8.02381	8.41528	9.09699	9.34154	9.1792	8.76528	8.91927	8.36638
ILMN_1764228	8.38905	8.30757	8.34505	8.10281	8.33581	8.04977	9.77469	10.3495	9.59207	8.35586	8.17618	8.22012
ILMN_1797005	10.4141	10.6743	10.6219	10.6862	10.3046	10.7245	11.2965	11.3374	11.2951	10.6258	10.7664	10.6882
ILMN_1783956	7.2946	7.12577	7.20344	7.04558	7.12066	7.08737	8.18304	7.99366	8.47168	7.28341	6.95886	6.84429
ILMN_1730307	8.81665	8.64343	8.72312	8.95167	8.88983	9.03561	9.64916	9.40267	9.5046	9.05863	8.99545	9.20001
ILMN_1707763	7.85171	7.8419	7.84642	7.74245	8.22505	8.00748	8.63936	8.45098	8.44561	9.94972	9.76916	9.24657
ILMN_1705922	8.37762	8.27031	8.31968	8.3932	7.81277	8.06552	9.54979	9.21527	9.14925	9.9058	9.96071	10.1359
ILMN_1766165	7.58464	7.70901	7.69558	7.72121	7.69486	7.8513	8.53975	8.81792	8.38166	8.16351	8.02694	7.41111
ILMN_1714397	7.12978	7.04197	7.15471	7.07804	6.9222	7.25896	7.82611	7.82528	7.66747	8.39363	8.28506	8.38357
ILMN_2367010	7.28634	7.41163	7.34398	7.20911	7.61883	7.4534	8.14628	8.58489	8.33147	6.69106	6.75116	6.79193
ILMN_1755582	7.06096	7.05795	7.05933	6.83697	7.24146	7.25039	8.17128	7.87669	7.74584	10.4299	10.1463	11.111
ILMN_1689237	7.60168	7.54592	7.57157	7.59966	7.67797	7.94149	9.07023	9.32391	8.52998	8.08216	8.22128	8.90218
ILMN_2073235	9.96887	9.84071	9.98025	10.5106	9.8958	10.2158	10.5376	10.5458	10.572	10.4293	10.5364	10.6605
ILMN_1665526	9.66094	9.73103	9.69318	10.2147	9.72902	10.0287	10.7126	10.601	10.4782	11.0843	11.0801	10.6323
ILMN_1795063	7.58523	7.74245	7.79061	8.16731	7.7662	8.32574	9.30881	9.57591	8.71193	9.65979	9.74982	9.84848
ILMN_1743836	8.15222	8.06988	8.10776	8.20318	8.47324	8.49877	9.13542	9.04412	8.77564	9.08071	8.91893	8.64343
ILMN_1786718	10.6293	10.6237	10.6263	10.814	10.5627	10.9686	11.2242	11.2686	11.4172	11.5056	11.4446	11.1388
ILMN_1681703	10.6212	10.5817	10.6072	11.2132	10.8617	11.0856	11.8988	11.7463	11.3349	11.4713	11.166	11.1262
ILMN_2406043	7.72665	7.5346	7.62295	7.73099	7.46623	7.79835	8.60806	8.38984	8.64965	8.04688	8.1715	7.37701
ILMN_2338452	6.88567	6.81914	6.84975	7.32625	7.53832	7.27222	7.92583	7.5121	7.78294	6.88025	6.84575	7.08526
ILMN_1780444	8.22033	8.45148	8.32666	8.56566	8.0948	8.71541	9.27351	9.08649	9.01125	10.298	10.069	9.90229
ILMN_1782095	8.14115	8.149	8.14476	8.89116	8.73647	8.56173	8.85305	9.10585	9.16243	8.78656	8.70954	8.37974
ILMN_1849013	8.80976	8.99434	8.89467	8.91893	9.71176	9.26761	9.64352	9.66068	9.8958	9.93957	10.192	9.9994
ILMN_1670130	11.4743	11.3875	11.4275	12.0854	11.8471	11.8855	12.1753	12.3236	12.2209	9.89366	9.89263	10.1489
ILMN_1745684	6.85461	6.87005	6.86171	6.78392	6.81488	7.10976	8.21218	7.69307	7.89893	8.07738	8.02756	7.54158
ILMN_2356578	7.43096	7.22913	7.32198	7.56446	6.89468	7.80149	8.13858	8.12433	8.21037	12.0803	11.976	11.7479
ILMN_1674785	9.17178	8.96316	9.05914	9.13645	9.03356	9.60041	12.3059	11.6278	11.3535	9.13904	8.77592	8.41845
ILMN_1792384	8.17759	8.2542	8.23522	8.20221	8.03832	8.27764	9.02265	9.1249	8.79627	9.21742	9.50363	9.39422
ILMN_1739914	8.25006	8.21995	8.2338	8.56634	8.32624	8.81806	9.17861	8.93521	8.83216	9.26181	8.94716	8.62831
ILMN_1791483	7.45329	7.42402	7.43749	7.29217	7.33366	7.44549	8.01399	8.17812	8.15162	8.09625	8.40423	8.30651
ILMN_2393544	9.24929	9.22862	9.23813	9.23281	9.30268	9.23281	10.0549	9.95495	9.78477	10.6964	10.418	10.5188
ILMN_1706275	9.2208	9.16896	9.19281	9.36595	9.02225	9.37237	9.83395	9.77549	10.0573	9.85626	9.97241	9.53233
ILMN_1737604	8.93723	8.96436	8.93521	9.3288	9.12854	9.25237	9.549	9.46371	9.61482	8.05215	8.08978	8.22584
ILMN_1844408	6.94906	6.99425	6.96985	6.904	7.25851	7.33487	8.03975	7.64103	7.74511	8.31305	7.96516	8.51028
ILMN_1665964	8.02792	7.74941	7.9687	8.27073	7.97559	7.84947	8.72764	8.60903	8.93602	9.01256	8.52006	8.92342
ILMN_1690963	10.6512	10.947	10.7562	10.7608	10.721	11.0276	11.4519	11.5042	11.5112	11.1831	11.2374	11.2811
ILMN_1755383	8.44125	8.78762	8.60781	9.00545	8.86653	8.93202	9.47499	9.89147	9.47024	7.95308	8.10067	7.84312
ILMN_1712066	7.03632	6.98804	7.01025	7.09302	7.30488	7.14916	8.23228	8.20239	7.71122	6.72785	6.6832	6.88801
ILMN_1661439	9.16195	9.07635	9.11573	9.79315	9.48827	9.55251	9.86412	9.69806	10.0744	9.98907	9.90627	9.6691
ILMN_1790797	9.24042	9.44307	9.41509	9.34615	9.38337	9.31169	10.1392	10.0005	10.3385	10.58	10.3486	10.8692
ILMN_1657683	9.20538	9.00831	9.09897	9.28316	9.12121	9.46463	9.81919	9.73239	9.72647	9.19212	9.02769	9.1245
ILMN_1727049	7.90558	7.90672	7.90611	7.98958	8.5182	8.33988	8.60553	8.49852	8.4526	8.72117	8.82591	8.19174
ILMN_1807554	7.40017	7.47283	7.4336	7.37767	7.40341	7.41931	8.15885	8.31977	8.70081	6.88077	6.89866	6.77109
ILMN_2068257	7.21691	7.13016	7.17007	7.55027	7.54312	7.41179	7.77628	8.06747	7.96362	7.3296	7.28393	7.45109
ILMN_1794230	9.72902	9.90434	9.80967	9.69565	9.88179	9.99091	10.5118	10.5059	10.3758	10.7441	10.4969	10.2147
ILMN_1693717	6.88236	7.05285	7.03449	7.27202	7.12633	7.2815	7.63039	7.69558	7.52927	6.94463	7.10027	7.09434
ILMN_1794213	7.54983	7.62751	7.58557	7.52023	7.99334	8.0594	8.67909	8.2527	8.50181	8.91144	8.53156	8.14232
ILMN_1695978	7.38692	7.25076	7.40798	7.36817	7.52126	7.62468	8.11773	8.01693	7.88599	8.85092	8.58794	8.39424
ILMN_1657631	7.40951	7.47782	7.44093	7.70883	7.72852	7.53568	7.94149	8.11367	7.99606	6.97691	6.83752	6.88007
ILMN_1743241	8.46497	8.42903	8.44556	8.48582	8.14066	8.92224	9.15269	8.93266	9.12334	8.77259	9.03809	8.51846
ILMN_1746252	12.3683	12.5271	12.4414	12.6683	12.4525	12.8404	13.1622	13.024	13.0285	12.2306	12.1886	11.5446
ILMN_1754103	7.41456	7.29675	7.37634	7.30177	8.15691	7.86012	8.59517	8.72798	8.07328	7.50713	7.56399	7.11882
ILMN_2339627	9.56819	9.651	9.60629	9.78907	9.88284	9.92117	10.1427	10.2252	10.4007	10.7236	10.601	10.2444
ILMN_1794492	7.29217	7.16128	7.28315	7.09613	7.57383	7.30611	8.06017	8.5378	8.86454	8.82517	9.13865	9.09957
ILMN_1674009	6.85556	6.82661	6.83993	6.94581	6.78364	6.99173	7.41141	7.31197	7.51	7.38471	7.2712	7.09466
ILMN_2387952	7.23782	7.26689	7.24398	7.39976	7.59075	7.34195	7.95991	8.04325	7.74495	8.18136	8.2917	8.61199
ILMN_1751326	7.90725	8.10586	7.99862	8.10451	8.30682	8.18789	9.03403	9.12639	8.82074	7.72388	7.82379	7.60739
ILMN_1685124	8.67947	8.60531	8.67262	8.32658	8.49659	8.83642	9.4041	9.32722	9.14888	9.05816	8.96572	8.75692
ILMN_1815203	6.8973	6.91909	6.90733	6.78765	6.96755	6.93263	7.64451	7.7777	7.48317	6.93088	6.73498	6.75872
ILMN_1786197	9.35834	9.55361	9.44817	9.14666	8.9102	9.77308	10.7769	10.7441	10.1559	10.61	10.4318	10.4184
ILMN_1813456	7.10654	7.16565	7.13373	7.41977	7.44334	7.67062	7.93745	7.67464	7.81951	7.30793	7.3635	7.40331
ILMN_2094313	7.62113	7.64189	7.63068	7.7518	7.77619	7.9086	8.4954	8.60781	8.19955	8.47847	8.50605	7.94374
ILMN_2090802	7.97704	8.05313	8.01204	8.15259	8.22298	8.01693	8.55708	8.82553	8.71935	8.09759	8.19107	7.75997
ILMN_1808047	8.55708	8.46055	8.50496	8.39424	7.91152	8.50797	9.24309	9.03561	9.17248	9.10217	9.06954	9.40026
ILMN_1762764	9.23803	9.35555	9.2921	9.85828	9.47024	9.65315	10.0654	10.3677	10.0451	9.42035	9.80274	9.34698
ILMN_1661137	7.3492	7.27763	7.31055	7.14326	7.14654	6.98869	8.00074	8.05519	7.91018	6.75132	6.68324	6.85707
ILMN_1674533	6.98166	6.99013	6.98556	7.1779	7.49649	7.09126	7.54592	8.00019	8.03291	6.69011	6.75617	6.81813
ILMN_1680344	6.90677	7.28166	7.2741	7.71139	7.50298	7.54214	7.92519	8.43523	8.46885	8.40479	7.99113	8.18479
ILMN_1742147	8.63847	8.59072	8.61269	8.67774	8.65842	8.6925	9.17591	9.09286	9.22644	9.23394	9.08794	8.67262
ILMN_1706960	8.17296	8.01071	8.08535	8.70404	8.76196	8.75648	9.00522	8.86653	8.83149	6.86193	6.80226	7.04122
ILMN_1780236	9.0783	9.10018	9.08837	9.15305	9.06606	9.30174	9.61429	9.62702	9.73529	10.4746	10.5805	10.0174
ILMN_1692664	8.7005	8.46212	8.61937	8.97802	8.93019	8.99776	9.15942	9.23893	9.36966	8.58203	8.82103	8.68309
ILMN_1763390	9.15208	9.06087	9.10283	9.18899	10.3385	8.75898	10.4969	11.0768	10.2424	10.5856	10.612	9.67621
ILMN_1712707	8.89116	8.93925	8.91328	9.0219	9.01082	8.95668	9.52223	9.65528	9.97808	9.46061	9.48763	8.77122
ILMN_2301677	7.17975	7.35814	7.37203	7.55893	7.4391	7.7978	7.90927	7.84288	7.91116	8.39815	8.09064	8.48808
ILMN_2399264	7.76907	7.61268	7.6454	8.06666	8.16054	8.0873	8.81862	8.85572	8.30405	9.73485	9.55502	9.39729
ILMN_1692058	11.226	11.109	11.1629	10.7549	10.7425	11.3218	12.0209	11.8765	11.7904	13.0538	13.0808	12.3427
ILMN_1728163	8.33044	8.00402	8.07013	8.40956	8.03064	8.47925	8.97865	8.74551	8.98168	7.69587	7.85171	7.60004
ILMN_2119224	8.79477	8.86102	8.82525	8.61132	8.7066	8.83784	9.4359	9.49226	9.61302	10.8838	10.9372	10.6771
ILMN_1676765	13.3121	13.3237	13.3175	13.7391	13.3398	13.8566	14.0362	13.924	14.1248	13.6264	13.5681	12.662
ILMN_1746618	7.5909	7.82909	7.70048	7.69573	7.95308	7.62035	8.59429	8.6966	8.50042	7.99049	7.74224	8.2716
ILMN_1791593	7.87093	7.87321	7.87198	8.21458	7.85417	8.59945	8.81319	8.56436	8.43181	9.4396	9.38483	9.65315
ILMN_1786310	7.33996	7.45487	7.39283	7.58064	7.62733	7.59817	7.96768	7.96415	7.9882	7.84473	7.64711	7.62668
ILMN_1695821	8.61252	8.5452	8.57617	9.1245	8.43803	8.84204	9.25927	9.24067	9.27274	9.37309	9.33777	9.51707
ILMN_1778144	7.46731	7.30896	7.38181	7.6373	7.67967	7.89103	8.18079	8.54416	8.30179	7.84809	7.77117	8.07798
ILMN_1718079	7.13568	7.1273	7.13116	7.36232	7.71866	7.45766	7.75076	8.35734	8.39424	6.9783	7.10033	7.00192
ILMN_1803745	9.74698	9.73239	9.7391	10.0053	9.90801	10.1475	10.2862	10.3026	10.3411	9.60545	9.74436	9.20128
ILMN_1691131	8.02823	8.33879	8.1711	8.21037	8.15421	8.66262	8.83086	9.26181	9.25201	9.15966	8.95536	8.67994
ILMN_1811364	7.03292	7.10108	7.06428	7.55718	7.57606	8.13071	8.72085	8.19791	8.43621	6.7098	6.81898	6.78821
ILMN_1652677	7.45475	7.29093	7.36629	7.78235	7.65556	7.64263	8.02633	8.24201	7.89988	7.79997	7.85587	7.8643
ILMN_2354855	7.85518	8.03047	7.95142	8.13217	7.85641	8.08891	8.4585	8.69835	8.56312	8.10842	8.09299	7.71039
ILMN_1756550	7.9021	7.78777	7.89488	8.26173	8.26139	8.26911	8.41383	8.69868	8.87842	7.24316	7.27384	7.17653
ILMN_2090351	7.8917	7.98772	7.93587	8.35483	7.78263	7.88218	8.58432	8.64485	8.53403	8.89239	9.09916	8.69147
ILMN_1652906	7.1594	7.25723	7.2044	7.2143	7.30984	7.28775	7.76752	8.14762	7.98188	7.13483	6.85595	6.84014
ILMN_1690252	8.55851	8.75828	8.70252	9.00994	8.56634	8.88339	9.35426	9.3663	9.17548	9.12688	9.23865	8.86765
ILMN_1746819	7.97994	8.13969	8.05343	8.03328	8.10384	8.20932	9.27074	8.9533	8.69107	7.75106	7.69807	7.69506
ILMN_1661994	7.13892	7.23687	7.18398	7.26725	7.18264	7.44075	7.64263	7.85221	7.74167	8.13217	8.3674	8.21567
ILMN_2041222	9.4734	9.31466	9.40064	10.3385	9.96683	9.34698	10.1541	10.608	10.9543	7.47473	7.30134	7.3257
ILMN_2361603	8.59263	8.49458	8.53969	8.75287	8.92531	8.20856	9.11242	9.03432	9.09673	8.50605	8.1875	8.65589
ILMN_1690040	10.2815	10.2472	10.2629	10.7146	11.3307	10.791	11.6725	11.0812	11.4102	10.7257	10.3629	10.352
ILMN_1733799	9.18279	9.13824	9.15873	8.88359	9.02638	9.36321	9.67716	9.71106	9.72563	9.91992	9.63099	10.4287
ILMN_1753026	7.68885	7.67341	7.68052	7.55363	7.83181	8.16994	9.11303	8.51194	8.57547	10.2829	9.99512	10.0764
ILMN_1724540	7.14667	7.0111	7.1562	7.56223	7.71667	7.68636	8.05991	8.53975	9.13865	6.52944	6.75215	6.68448
ILMN_2400648	7.36576	7.39503	7.36366	7.62976	7.49706	7.67605	8.34774	8.149	7.89468	9.55538	9.25574	9.66943
ILMN_1801833	7.42603	7.41478	7.41995	7.46905	7.53277	7.47605	8.53756	8.05689	8.12348	7.23132	7.12227	7.22665
ILMN_1760727	8.40479	8.09921	8.23979	8.73145	9.2625	8.74435	9.20444	9.16081	9.30828	8.39639	8.49852	8.20318
ILMN_2410909	10.6789	10.9049	10.7829	10.7219	10.3774	10.7855	11.4078	11.7165	11.438	11.9271	11.794	12.5336
ILMN_1673518	8.5378	8.41821	8.47323	8.9902	8.45885	9.00664	9.22897	9.14578	9.05372	10.7965	10.8897	10.5805
ILMN_2256359	8.43803	8.59887	8.56436	8.80363	8.98555	8.63248	9.05793	9.19958	9.39819	8.7297	9.01032	8.64394
ILMN_2384237	7.51008	7.53788	7.52287	7.75413	7.88251	7.75997	7.98921	8.33027	8.14181	7.06642	7.06901	7.00208
ILMN_1761820	7.64316	7.59627	7.61784	7.85397	7.86896	7.85374	8.81215	8.78852	8.29473	7.25044	7.17019	6.97059
ILMN_2371280	6.63933	6.6519	6.64511	7.03561	6.88651	7.14534	7.59966	8.29986	8.06443	6.80901	6.61439	6.66772
ILMN_1769580	7.32379	7.13985	7.22447	7.25316	7.20956	7.34387	8.44928	7.99179	8.28325	7.27238	7.02798	7.41786
ILMN_1736619	7.16222	7.17236	7.16689	7.28121	6.89097	7.46862	7.87758	7.61461	7.73381	10.1489	10.0607	9.04412
ILMN_2349006	8.4908	8.24929	8.45061	8.58582	8.51221	8.45714	8.95433	8.97347	9.04706	9.07023	8.97964	8.52771
ILMN_1699887	7.73845	7.80598	7.76951	7.93495	8.4	7.87321	8.54809	8.35856	8.39639	6.66605	6.72666	6.7161
ILMN_2163070	6.94247	6.88386	6.91082	7.19236	6.8664	7.27548	7.71961	7.48646	7.59414	7.61768	7.67021	7.47002
ILMN_1652754	11.2503	11.4503	11.3423	10.925	10.7301	11.3282	12.2507	11.8784	12.0389	12.8164	12.4448	12.8549
ILMN_2339863	8.90345	8.97964	8.9385	8.84992	8.78116	8.8758	9.57618	9.39657	9.59683	9.93356	9.81532	9.70836
ILMN_2397721	10.9991	10.9464	10.9707	11.1981	11.9951	11.5272	12.1313	11.9838	12.3477	11.0398	10.8256	10.4
ILMN_1677877	9.48419	9.54095	9.5103	10.012	9.55251	9.97707	10.1102	10.1467	9.93779	10.6109	10.5713	9.95016
ILMN_1669064	7.74719	7.62976	7.68378	7.86075	8.07013	7.7934	8.12516	8.31715	8.25618	8.00435	8.18079	7.44531
ILMN_1772910	10.4782	10.4217	10.4477	11.166	10.7892	11.1995	12.386	11.9887	12.0962	10.1849	9.95542	8.84168
ILMN_1723443	7.34152	7.23675	7.28494	7.83486	8.17091	7.69518	8.21722	8.46183	8.44484	7.33847	7.40271	7.17338
ILMN_1755741	8.72402	8.68182	8.70123	9.12964	8.88655	9.6811	10.5227	10.2344	10.7806	10.5991	10.7036	10.1048
ILMN_2072091	8.64926	9.05614	8.6733	9.02362	8.73778	9.0327	9.58604	9.64402	9.46736	9.27136	8.96058	9.06865
ILMN_2300970	9.42795	9.67841	9.44255	9.46426	9.71947	9.81595	10.2664	10.0697	10.1316	11.9086	11.834	10.9194
ILMN_1781010	8.41962	8.64642	8.38032	8.40703	8.54112	8.31977	9.19089	9.6458	9.20749	9.91749	9.92949	9.62987
ILMN_1912737	8.17174	8.02184	8.0908	8.6844	8.16606	8.38076	9.26695	9.01431	8.6652	9.092	9.20048	9.38414
ILMN_1708016	8.08829	7.96392	8.094	8.03047	7.72642	8.11576	8.55127	8.85823	8.982	8.1669	8.20111	9.15395
ILMN_2356441	6.86873	6.85774	6.8628	7.06552	7.11289	7.12319	7.52245	7.77872	7.42648	6.75724	6.89523	6.8308
ILMN_2099301	10.1827	10.2447	10.2112	10.2385	10.5839	10.7078	11.1739	11.2965	10.8557	11.6478	11.5837	11.2565
ILMN_1769702	9.82357	9.76271	9.79071	9.7639	10.3193	10.0293	10.4507	10.3165	10.6771	10.1992	10.1371	10.5693
ILMN_1665319	7.35186	7.37273	7.36146	7.43276	7.3551	7.39652	8.75855	8.5182	7.99134	7.37949	7.26617	7.18706
ILMN_1656560	8.17268	8.01863	8.09838	8.2593	8.65748	8.4628	8.56634	8.86295	8.90078	8.84242	8.50457	8.3022
ILMN_1770787	7.8496	7.76926	7.80622	7.94954	7.74601	8.11979	8.68484	8.3492	8.55881	8.71634	9.00359	8.24661
ILMN_1723020	8.62235	8.37575	8.48919	8.58432	8.56463	8.81119	9.36321	9.16141	9.26394	7.90693	8.15302	8.0288
ILMN_1680738	12.7757	12.5459	12.6516	12.5838	12.1634	12.7801	13.2768	13.1483	13.2555	13.6695	13.5953	13.8636
ILMN_1680037	8.86964	8.83385	8.85031	9.21651	9.1159	9.08437	9.48616	9.6614	9.37058	10.4849	10.4397	9.8013
ILMN_1776653	7.52902	7.47705	7.50096	7.44415	7.35959	7.91018	8.15137	7.98117	8.40703	8.58815	8.73935	8.22751
ILMN_1707475	9.78675	9.83649	9.80963	10.1127	9.92609	10.0601	10.2644	10.5923	10.5343	10.1192	10.1849	9.88225
ILMN_1705231	8.33828	8.28824	8.31126	7.65861	8.70507	7.91944	8.83642	9.2353	9.42943	6.68449	6.7892	6.70908
ILMN_1724708	7.02681	7.14021	7.07898	7.16434	7.02866	7.55414	7.82827	7.54128	7.63117	9.20128	9.07023	8.31101
ILMN_1802706	9.02312	9.10753	9.06195	9.38897	9.28279	9.13051	9.52829	9.59322	9.76046	10.1436	10.0851	9.76709
ILMN_1651987	9.3342	9.49904	9.29139	9.74528	9.60627	9.9194	9.94165	9.92609	10.1786	10.2373	10.239	10.1544
ILMN_2189406	7.22215	7.40451	7.28182	7.42594	7.41469	7.3988	7.89063	7.75892	7.97463	7.62881	7.41533	7.32648
ILMN_2230566	8.25769	8.47105	8.35584	8.5259	8.33988	8.69849	9.16195	9.13162	9.04542	9.34666	9.5669	9.1068
ILMN_1813671	10.3832	10.4281	10.4039	10.4351	10.5472	10.5059	11.0029	10.9194	11.2153	10.7646	10.7518	10.6915
ILMN_1781398	6.76833	6.68416	6.65873	7.10485	7.09402	7.0499	7.43869	7.50268	7.14835	7.65657	7.45086	7.56433
ILMN_1810716	7.33278	7.10033	7.20727	7.03147	7.39183	7.12073	7.86535	7.67967	7.89302	6.90161	6.76861	6.70983
ILMN_1801476	8.2491	8.41528	8.32555	8.68484	8.99255	8.92614	9.14316	8.89968	9.15504	7.54399	7.47746	7.56995
ILMN_1727815	6.69757	6.65195	6.64622	6.77114	6.98575	7.02211	7.16017	7.17496	7.44649	7.03016	7.11247	7.75003
ILMN_1700915	8.99709	8.8528	8.83816	8.73864	8.83149	8.85681	9.58887	9.33971	9.51451	9.72647	10.0053	9.64196
ILMN_1694778	13.0762	12.9491	13.0076	13.185	13.7975	13.0762	13.91	14.2311	14.1312	9.61767	9.4554	9.36851
ILMN_2099783	10.9296	11.2545	10.9372	11.2273	10.9459	11.2132	11.6247	11.7235	11.74	12.2287	11.9436	11.9939
ILMN_1660549	8.30312	8.29631	8.29944	8.09177	8.21849	8.52326	8.88027	8.71634	8.8737	7.95109	7.71278	7.97073
ILMN_1812841	7.23595	7.18327	7.20751	7.53689	7.28596	7.32996	7.70318	7.80256	7.68565	8.09153	8.41015	8.5799
ILMN_1750321	7.61331	7.43067	7.51469	8.2166	7.77358	8.16389	9.11078	9.69565	8.85445	7.27384	7.24554	7.58173
ILMN_1735155	10.6674	10.5483	10.6031	10.9496	11.57	11.3074	11.7183	11.6398	11.9056	10.6517	10.3695	10.0638
ILMN_1708029	8.37715	8.43781	8.40506	8.91061	8.53756	9.04662	9.82942	9.57618	9.41245	10.697	10.568	10.0534
ILMN_1716026	8.85382	8.46361	8.39639	8.48642	8.60257	8.58352	9.31203	9.30525	9.29113	8.97089	8.5786	8.46305
ILMN_1738579	9.7843	9.89325	9.75045	9.95806	9.61429	9.93957	10.5495	10.4493	10.239	10.7712	10.5693	10.6191
ILMN_1807283	8.21635	8.08174	8.14366	8.10883	8.51411	8.45885	8.99682	8.72228	8.83254	8.00162	7.7625	8.09794
ILMN_1776602	7.91395	7.83232	7.86988	7.85563	8.17174	7.87305	8.45535	8.67078	8.55208	7.86213	7.97595	8.34045
ILMN_1727813	9.15638	9.31564	9.22965	9.26576	9.54487	9.54527	9.70503	9.8533	10.0258	9.5819	9.5867	9.4734
ILMN_2376403	7.79879	7.80566	7.80195	7.93767	7.84892	7.95537	8.5775	8.51771	8.22446	9.23628	8.95042	9.13542
ILMN_1778173	10.1371	10.2339	10.1846	10.1958	9.63366	10.0369	10.7134	10.9333	10.6308	10.7449	11.1437	10.7576
ILMN_1805512	8.57675	8.74512	8.65421	8.95576	8.90218	9.15942	9.66228	9.5311	9.49475	9.56086	9.92012	9.7421
ILMN_1763657	7.67283	7.3065	7.69587	7.59256	7.26136	7.93875	8.90849	8.8668	8.22798	9.49226	9.38897	8.89486
ILMN_1736112	7.96896	7.99179	7.97946	7.95142	8.14518	7.80444	8.40637	8.73813	8.72608	7.10485	6.85631	7.02355
ILMN_1672443	10.3935	10.3695	10.3805	10.4693	10.3399	10.4346	11.1973	11.0421	11.0869	11.166	11.0992	11.0398
ILMN_1773388	7.04375	7.10477	7.05814	7.06367	7.25054	7.08581	7.65489	8.13217	7.68201	6.74679	6.78517	6.84205
ILMN_1703852	11.1814	11.1117	11.1437	11.0413	11.1739	11.366	12.1289	11.9337	11.6967	11.3142	11.4172	11.016
ILMN_1750674	7.5588	7.56121	7.55991	7.33196	7.32625	7.58314	8.27335	7.95288	8.26046	8.33219	8.22315	8.16021
ILMN_1760303	8.08774	7.88792	7.97985	7.73518	7.54412	7.87024	8.47571	8.65905	8.81493	8.76398	8.65441	9.05323
ILMN_1795344	8.21281	8.27764	8.24263	7.92547	8.41962	8.00871	8.98255	8.81226	8.93178	7.86974	7.86577	8.26473
ILMN_1740269	6.83176	6.85409	6.84962	7.03926	7.37455	7.49279	7.48809	7.22901	7.53019	7.316	7.00161	6.98425
ILMN_1805606	7.15852	7.10323	7.1341	7.08144	7.13339	7.39902	8.05111	7.81667	7.58475	8.06305	8.03685	8.25216
ILMN_1659086	7.11507	7.15674	7.13424	7.28367	7.2196	7.34538	7.96528	7.72522	7.55957	10.1893	10.0955	9.7843
ILMN_1915076	9.27727	9.33883	9.30559	9.13162	9.07958	9.44307	10.0258	10.0581	9.78675	9.49323	9.51345	9.50063
ILMN_1726025	8.62444	8.57891	8.59985	8.84813	8.52386	8.71045	9.40615	9.35993	9.3193	9.01082	8.98456	8.63353
ILMN_1723087	7.08559	7.28157	7.17575	7.59014	8.03685	7.89202	8.24857	8.10745	8.24011	6.91265	6.87036	6.91499
ILMN_1657968	10.5614	10.5303	10.5446	11.1565	10.5303	10.92	11.3169	11.175	10.9933	11.1494	10.9496	11.0383
ILMN_1715715	7.45572	7.71739	7.5761	7.83038	7.90693	7.70539	8.43823	8.63898	8.4106	7.14768	6.904	7.22891
ILMN_1782543	10.4346	10.3983	10.415	10.5435	10.0674	10.4988	11.0918	10.8713	10.8722	10.4534	10.3965	10.3767
ILMN_1670926	9.05568	9.08515	9.06924	8.77048	9.16973	9.21651	10.3482	10.0106	9.70755	9.74631	9.73794	9.39331
ILMN_1687501	9.83186	9.74833	9.78676	8.79653	9.14185	9.42005	10.7219	10.6663	10.4114	10.4953	10.3598	10.9445
ILMN_2056032	8.84168	8.71745	8.7746	8.90049	9.19246	9.16438	9.81952	9.35502	9.35404	9.80877	9.58149	10.405
ILMN_1675656	8.70377	8.7701	8.73429	8.1838	8.34134	8.23248	9.64516	9.9194	9.32144	7.50758	7.59661	7.42691
ILMN_1787691	8.48006	8.57675	8.52454	8.78543	8.98721	8.76669	9.30682	9.62148	9.47156	8.31632	8.08676	8.37916
ILMN_1709348	7.08421	7.02129	7.05024	7.06334	7.298	7.23981	8.37396	8.99381	8.23639	7.22261	7.1659	7.58573
ILMN_1744949	9.41859	9.4734	9.4438	9.32683	9.46022	9.76433	10.3667	10.5296	9.93356	10.7789	10.8924	11.3218
ILMN_1802106	7.06527	7.10775	7.08481	7.25022	7.38953	7.32232	7.69587	8.53652	8.05519	6.93362	6.95702	6.8083
ILMN_1702247	10.8932	10.6755	10.6701	11.1716	11.0195	11.1638	11.1953	11.5112	11.4752	10.7979	10.8432	10.5996
ILMN_1774110	7.18254	7.16891	7.17518	7.6593	7.87683	7.5497	7.59001	7.76562	7.98117	8.49182	8.3243	7.99204
ILMN_1749834	7.83629	8.09565	7.9556	8.57647	8.36954	8.71745	9.40349	9.10563	9.31593	8.45148	8.42724	7.68188
ILMN_1730084	8.09299	8.18601	8.13578	7.73312	7.96172	7.78764	8.76454	9.13954	8.71045	7.87258	7.67549	7.27012
ILMN_1685441	9.09286	9.17684	9.13149	9.33245	8.93841	9.02795	9.91038	9.75045	9.53192	9.82241	9.64352	9.2625
ILMN_1704571	8.76845	8.81981	8.75236	8.90748	8.71935	9.07359	9.62828	9.40787	9.21081	9.47156	9.61968	9.80877
ILMN_1809292	7.92456	7.97684	7.94861	8.21322	8.12974	8.01258	8.48779	8.75124	8.81727	7.52654	7.65023	7.68898
ILMN_2341595	7.33656	7.32675	7.33127	7.44226	7.57822	7.56502	7.91575	7.99581	8.52006	7.66402	7.86837	7.29822
ILMN_1668345	8.64156	8.88804	8.86004	8.63565	9.03529	9.43387	9.48676	9.39422	9.90678	8.72018	8.60257	8.45732
ILMN_1792389	9.15504	9.30471	9.22389	9.64805	9.09032	9.50592	10.4246	9.94023	9.83186	11.5042	11.6295	11.0801
ILMN_2298301	7.08321	7.1783	7.12695	7.11823	7.12554	7.07634	7.54158	7.78349	7.62863	6.65103	6.78743	6.61033
ILMN_1739810	8.20829	8.28199	8.24219	7.91554	7.8618	8.2593	9.08164	8.80572	8.81269	9.41139	9.23149	10.2695
ILMN_2098325	9.5435	9.59372	9.5666	9.66678	9.287	9.60946	10.107	9.97542	10.1213	10.2946	10.3333	9.84011
ILMN_1746171	8.44382	8.40854	8.42477	8.38612	8.20774	8.73841	8.97063	8.96968	9.4208	9.14888	8.8281	9.37469
ILMN_1712705	11.1973	11.2336	11.214	11.4035	11.1409	11.33	11.8633	11.8299	11.6647	12.135	11.9399	11.3366
ILMN_2140510	7.50281	7.53079	7.51568	7.65688	7.80969	7.82235	8.24631	8.07144	8.24132	8.63455	8.82411	8.3921
ILMN_1672080	10.1085	10.0485	10.0761	10.1269	10.2845	10.3465	10.7387	10.7219	10.4311	9.46463	9.48299	8.81354
ILMN_1684873	7.72522	7.54343	7.62706	7.76943	7.85683	7.94643	8.6507	8.2979	8.70507	7.89869	7.8504	8.57947
ILMN_1770085	7.86511	7.67954	7.76491	8.37575	7.94149	7.95917	8.66238	8.98334	9.00831	8.72373	8.68024	8.92592
ILMN_1718988	10.5551	10.6323	10.5906	10.4849	10.2742	10.7779	11.4949	11.547	11.0558	12.4335	12.3985	12.3953
ILMN_1687315	9.90627	10.1151	10.1327	10.5417	10.274	10.3895	10.7175	10.684	10.4746	10.2834	10.1968	10.8011
ILMN_2094360	8.86653	8.88735	8.87611	8.34706	8.21258	8.40881	9.27514	9.43898	9.67269	8.83816	8.55676	8.74512
ILMN_2388547	7.9282	7.77286	7.84432	8.13666	7.98642	7.8147	8.49925	9.21926	8.62583	6.71691	6.82272	6.9816
ILMN_1724825	12.0757	11.8042	11.9291	12.5085	11.9588	12.2003	12.5941	12.6051	12.418	12.4732	12.1198	11.7771
ILMN_1709590	7.13422	7.20062	7.16477	7.3929	7.22649	7.55238	8.26173	7.72503	7.83713	6.97358	6.7652	6.99365
ILMN_2096719	7.48587	7.51588	7.49968	7.71935	7.85171	8.3147	7.8886	8.26173	8.03934	8.45061	8.40881	8.27688
ILMN_1664537	8.62136	8.68916	8.65255	8.8235	8.65228	8.97445	9.2528	9.00664	9.32391	10.5181	10.0938	10.0469
ILMN_1728605	11.6371	11.8675	11.7431	11.6949	11.4357	12.0522	13.1015	13.1114	12.4625	13.3729	13.4433	13.7178
ILMN_1692865	8.99484	8.982	8.98791	9.71715	9.24458	9.60419	10.2536	10.2009	9.76479	11.3176	11.1893	10.5868
ILMN_1709683	9.21802	9.13575	9.1736	9.06752	9.09657	9.53602	10.1063	9.94419	9.62111	10.9409	10.8645	10.6022
ILMN_1713449	7.38743	7.28801	7.33375	7.28457	7.78617	7.27717	7.83879	8.54	8.2489	6.9262	7.05607	7.03917
ILMN_1721128	10.0931	10.0666	10.0788	9.81266	9.3445	9.59522	10.5148	10.8154	10.6622	9.37622	9.2937	9.02987
ILMN_2374159	8.45098	8.37265	8.40869	8.15336	8.98168	8.3112	9.11874	8.76778	9.13542	9.98605	10.1083	10.2656
ILMN_1685289	10.2952	10.2946	10.2949	10.5027	10.8634	10.9464	11.1831	11.2144	10.8149	11.4879	11.412	10.4114
ILMN_1680624	9.16243	8.84575	8.99143	9.22189	9.59611	9.42226	9.94072	9.91577	9.77724	8.33879	8.34617	8.01551
ILMN_1768480	10.1778	10.3411	10.253	10.4041	9.80631	10.3648	11.0174	11.2046	10.7019	10.4662	10.4147	10.0625
ILMN_1676749	8.11916	7.95917	8.03277	8.58683	8.48522	8.66378	9.67301	10.0002	8.98971	8.12651	8.22531	8.10621
ILMN_1660436	10.3243	10.4126	10.3649	10.9464	10.7078	10.795	11.6678	11.468	11.2025	11.8022	11.3776	10.9938
ILMN_1704500	7.1905	7.35382	7.16766	7.43989	7.52927	7.4512	7.62733	7.88321	7.93158	6.98463	6.9093	6.97276
ILMN_1677043	10.6643	10.4797	10.5647	10.4293	10.1544	10.6635	11.2233	10.9848	11.3001	10.8286	10.7769	10.4442
ILMN_1812549	6.87005	6.88758	6.87811	7.0672	7.32127	6.97819	7.93668	8.45659	7.53121	7.57134	7.63133	7.43927
ILMN_2387214	7.91845	8.07303	7.98956	8.31632	7.90746	8.44242	9.29832	8.77564	9.06393	10.1245	9.96683	11.355
ILMN_1773079	10.4337	10.3418	10.3841	10.4268	11.4342	10.2986	11.0925	11.7207	12.3086	8.25634	8.11011	10.9722
ILMN_2082244	8.53044	8.99743	8.96127	8.83048	8.74111	9.03004	9.68074	9.86048	9.4298	10.6701	10.7375	11.4008
ILMN_1811264	8.79826	8.84057	8.81772	8.77359	8.79974	8.87035	9.18997	9.3875	9.35953	9.87205	9.65446	9.82241
ILMN_1740960	7.5143	7.44496	7.47686	8.3193	8.03395	8.13115	8.87082	8.60355	8.60318	8.16089	8.15039	8.02004
ILMN_1748323	7.55214	7.35623	7.57757	7.63061	7.52325	7.43248	9.26733	8.29612	8.48135	6.85561	6.78842	6.77496
ILMN_1674661	12.2713	12.3788	12.3207	12.0453	11.5837	12.326	12.7425	12.9263	12.9738	12.8827	12.662	12.895
ILMN_2381064	8.03252	8.0836	8.05602	8.69147	8.44195	8.66828	8.7849	8.95732	8.59263	8.51511	8.84779	8.31229
ILMN_2377496	9.97434	10.0459	10.0072	10.4981	10.3459	10.5817	10.9385	10.6908	11.1185	10.4126	10.3149	10.2958
ILMN_1888359	7.22872	7.08635	7.12183	7.18449	7.34173	7.57606	8.18835	7.76107	7.65953	7.59487	7.65713	7.8143
ILMN_1860638	7.48943	7.54081	7.51307	7.43956	7.71408	7.62959	7.95701	8.57547	8.71524	7.38942	7.44449	7.5374
ILMN_1794742	8.51771	8.73551	8.6179	9.5944	8.35132	9.31843	10.9505	10.5098	9.57871	12.8084	12.4641	10.721
ILMN_1731224	7.72402	7.61331	7.66424	7.83209	7.91804	7.67363	8.13969	8.69418	8.33644	7.44847	7.71585	8.2905
ILMN_1732296	11.8714	11.8739	11.8725	11.9306	12.0008	11.5749	12.4951	13.0683	12.536	12.3711	12.6066	11.9399
ILMN_1800317	8.22377	8.17874	8.19946	7.91632	8.41528	8.18023	9.03893	8.7671	8.63427	8.41937	8.30733	8.96029
ILMN_1735877	7.62134	7.68789	7.65196	8.21818	8.46119	8.29473	8.79627	8.78999	8.64125	7.60991	7.44146	7.73359
ILMN_1815121	6.99738	7.08906	7.03955	7.05418	7.02705	7.06704	7.74282	7.88682	7.56284	7.27908	7.34269	7.24022
ILMN_1773964	9.5839	9.89949	9.72908	10.2166	9.8241	10.2444	11.0256	10.7353	10.9819	10.5817	10.6028	10.825
ILMN_1804117	8.56873	8.7043	8.6311	8.64394	8.23357	8.73516	9.14049	9.02362	9.3436	9.84359	9.64916	10.0589
ILMN_1701998	8.27311	8.28135	8.2769	8.82466	8.58994	8.43468	8.92571	9.11504	8.71469	9.74929	9.47718	9.18197
ILMN_1796629	8.49054	8.64453	8.56138	8.25542	8.58758	8.44338	9.32214	9.05614	9.30682	6.92315	6.74847	7.39976
ILMN_1738103	9.87063	9.93935	9.90224	10.1396	10.0534	9.79371	10.2829	10.3877	10.6246	10.8332	10.5868	10.3399
ILMN_1718896	7.62221	7.48259	7.54682	7.54187	7.28584	8.14518	9.58788	8.62649	8.4	11.6547	11.1388	11.2978
ILMN_1816925	7.14761	7.09221	7.1177	7.43569	7.80378	7.2808	8.31229	9.44749	8.0786	6.69299	6.7336	6.90064
ILMN_1677200	9.99746	10.0889	10.0395	10.4698	10.0075	10.3558	10.8321	10.7096	10.4541	11.3402	11.248	10.2972
ILMN_2089073	10.2358	10.2271	10.2311	10.21	10.155	10.6806	11.4938	10.9678	10.7472	12.7425	12.7874	13.1387
ILMN_1769556	6.78403	6.92016	6.84665	6.85701	6.76468	6.94516	7.61286	7.34118	7.75401	6.55454	6.55093	6.9784
ILMN_1711368	7.44709	7.58953	7.51262	7.58049	7.75361	7.97379	8.54171	8.23928	8.95433	8.4026	8.39907	9.08515
ILMN_1683827	7.99524	7.67549	7.82259	7.7795	7.61803	7.82528	8.56284	8.35509	8.634	8.09598	7.98574	7.64761
ILMN_1687440	8.29592	8.36413	8.3273	8.50355	8.40559	8.65502	9.21043	8.82855	8.76528	9.01704	9.0486	9.43864
ILMN_1697820	9.39657	9.38368	9.38961	9.6505	9.57848	9.85652	9.95977	9.82119	10.3104	9.63415	9.61628	9.04503
ILMN_1695475	7.16745	7.19859	7.18178	7.1887	7.36787	7.45995	8.23385	7.58214	7.96932	7.69165	7.6771	7.39264
ILMN_2402817	6.84507	7.22882	7.07634	7.22306	7.0381	7.47441	8.1823	7.58076	7.83899	7.75278	7.47297	7.28182
ILMN_1803367	8.10342	8.19076	8.1436	8.25075	8.34565	8.86964	10.5397	9.97736	9.12815	8.16054	8.21137	7.65953
ILMN_1691572	11.1872	11.2036	11.1948	11.2606	11.0441	11.3093	11.644	11.6547	11.6979	10.9686	11.0517	10.2418
ILMN_2063532	6.94651	7.0719	7.00419	6.91108	7.01271	7.01496	7.41758	7.43752	7.7509	7.38002	7.30707	7.25496
ILMN_1733746	7.57229	7.49062	7.52819	7.59567	7.79416	7.97073	8.7271	8.1148	8.10621	11.1082	11.1417	11.2765
ILMN_1693119	7.4658	7.44781	7.45609	7.25067	7.27728	7.11412	8.48086	8.66828	7.98137	6.84042	6.79155	6.81143
ILMN_1723678	7.38988	7.50161	7.44128	7.37326	7.25271	7.60035	9.32532	8.81912	8.4191	13.5953	13.5842	12.0283
ILMN_1785891	8.19297	8.16796	8.17947	8.25707	8.56403	8.49509	8.63719	9.30911	9.14108	7.39194	7.67646	7.75591
ILMN_2413278	8.61883	8.62831	8.62319	9.09388	8.7305	8.75484	9.46331	9.3306	9.33245	8.86235	8.88633	8.22153
ILMN_2340908	7.10021	7.04116	7.06832	7.16869	7.19575	7.32879	7.68778	7.71395	7.38218	7.98958	7.95537	7.48796
ILMN_1772627	9.91887	9.92369	9.92109	10.4818	10.6616	10.7624	11.3913	11.0311	10.7096	13.2167	13.1431	12.9019
ILMN_1909886	7.99819	7.89846	7.94434	8.28694	8.7487	8.44851	8.92767	8.61998	8.41635	7.35481	7.23419	7.26311
ILMN_1756541	10.4607	10.6113	10.53	11.0188	10.612	10.9518	11.4308	11.3681	10.9238	11.3954	11.0778	10.6812
ILMN_1763326	8.60137	8.60177	8.60156	8.78023	8.49681	8.85122	9.44047	9.11043	9.25846	8.89403	8.84288	8.92899
ILMN_1716875	7.24371	7.18607	7.24105	7.20179	7.11844	7.60334	8.371	7.71707	7.89016	8.95067	8.72181	8.75484
ILMN_2400644	8.97445	9.00589	8.98891	9.43439	8.82517	9.54279	10.448	10.2703	9.46119	11.8279	11.5761	11.367
ILMN_1742187	7.53068	7.16462	7.57522	7.61049	7.96614	8.03395	8.14975	7.93767	8.38203	7.579	7.60118	7.28775
ILMN_1728887	8.63969	8.67171	8.65442	9.06789	9.08706	9.26093	9.39611	9.02722	9.47684	8.52711	8.44786	7.85221
ILMN_1804339	6.8782	6.90766	6.89175	7.22845	7.08559	7.18964	7.45311	7.52609	7.88515	7.38867	7.26609	7.16988
ILMN_1786024	8.90709	8.92899	8.91716	9.02097	9.19958	9.20892	9.62111	9.36321	9.63923	9.53065	9.34733	8.55398
ILMN_2252309	7.11341	7.316	7.20661	7.63712	7.59832	7.60943	8.21002	8.08051	7.71278	8.00972	7.90048	7.37721
ILMN_2269256	7.89103	7.95382	7.91991	7.86165	7.65101	7.9925	8.31393	8.48625	8.41219	10.6357	10.8738	10.8842
ILMN_1779015	7.37498	7.50901	7.43664	8.09018	7.72598	8.09511	8.63064	8.99255	8.46305	8.62845	8.60553	7.47529
ILMN_1764596	9.38715	9.11447	9.23991	9.49226	9.28174	9.49904	9.9895	9.93146	9.61231	9.35993	9.23464	8.98116
ILMN_1780255	8.19415	8.17523	8.18394	8.51846	8.56228	8.77391	9.17897	9.48127	9.83958	7.23514	6.95402	6.87225
ILMN_1712298	9.19705	9.03659	9.11041	9.31633	9.10018	9.57618	9.98384	9.9109	10.0334	10.7731	10.8443	10.5781
ILMN_1762281	10.4153	10.6242	10.5114	10.4607	10.1078	10.963	11.2101	10.9231	11.3389	11.7904	11.8615	11.683
ILMN_1690993	6.84695	6.77221	6.80659	7.45861	7.20722	7.48617	8.51771	7.90746	7.88695	10.0002	9.76647	8.86356
ILMN_1761260	9.13407	9.20673	9.16749	9.03403	9.01125	9.15849	9.59117	10.0834	9.79686	7.28037	7.39228	7.4386
ILMN_1668629	11.1371	11.726	11.408	11.9461	11.935	12.2353	12.719	12.5658	12.3882	13.4329	13.3089	12.7938
ILMN_1793990	10.5376	10.6535	10.6578	10.5636	10.6417	10.2461	11.29	11.4342	10.9657	10.9107	10.8113	10.8165
ILMN_1750661	8.13459	8.39127	8.25267	8.32359	8.28914	8.46409	8.78401	8.7098	9.06723	8.95536	8.86653	8.29007
ILMN_1745471	8.86326	8.94743	8.90198	9.45096	9.1936	8.96127	9.49052	10.3534	9.65126	9.60627	9.57666	9.99613
ILMN_1771622	7.34282	7.49411	7.41242	7.87207	8.13889	7.93017	8.35975	8.17969	8.14306	9.57618	9.40446	9.22433
ILMN_1676515	9.39074	9.45232	9.41907	9.37309	9.55502	9.47394	9.90801	10.1979	9.95112	9.76271	9.63819	8.31279
ILMN_1789243	8.97194	8.58314	8.94278	9.07359	8.90049	9.06631	9.31006	9.5051	9.44443	9.23803	9.13465	9.36321
ILMN_1728498	8.54112	8.72138	8.52035	8.79522	8.36803	8.92503	9.35953	8.93723	9.29617	10.616	10.4863	10.657
ILMN_2144401	7.04253	7.36981	7.43259	7.28681	7.39825	7.44596	8.21015	7.83361	7.83361	7.55973	7.40192	7.63864
ILMN_2232478	6.90285	6.98045	6.93855	7.09726	7.18248	7.0642	7.31945	8.00324	7.66728	6.93969	6.85572	6.77466
ILMN_1781536	8.07064	7.93242	7.99601	8.03291	7.72275	7.98615	8.40107	8.47667	8.73493	7.54412	7.67164	7.9009
ILMN_1670609	10.3826	10.6779	10.336	11.0076	10.7594	10.697	10.8738	11.1325	11.1698	10.6152	10.4943	10.9819
ILMN_1733288	7.64579	7.85884	7.7438	8.15476	8.15968	8.43652	8.67171	8.86827	8.56604	8.03882	7.91964	7.90884
ILMN_1656287	7.19137	7.25745	7.22177	7.53329	7.70052	7.77872	8.47629	8.11138	8.08322	11.8633	11.7113	11.4157
ILMN_1745329	9.49788	9.41408	9.45263	9.4619	9.25535	9.57816	10.1534	10.2786	9.77522	10.79	10.7155	9.8031
ILMN_2120624	7.04517	7.18139	7.10784	7.09315	6.86483	7.47409	8.7487	8.29807	8.44009	8.75398	8.8078	8.66404
ILMN_1690703	6.95308	7.2111	6.91397	6.92157	6.89527	7.15929	7.45364	8.14007	7.85322	7.98306	8.05487	8.67358
ILMN_1801845	9.36966	9.77842	9.55771	9.96625	9.70884	10.1849	10.4988	10.4693	10.4225	10.5098	10.5204	10.5245
ILMN_2186216	8.72284	8.44975	8.57538	8.09873	8.90612	8.83006	9.58445	9.63311	10.4933	8.87648	8.69107	8.72316
ILMN_1655842	7.649	7.82877	7.7317	7.25566	7.75906	7.68285	8.31803	8.36852	8.16928	7.69049	7.66444	8.36109
ILMN_2078995	7.09912	7.33722	7.29932	7.37657	7.17684	7.47553	8.08377	7.71264	7.69634	8.50355	8.24829	8.55803
ILMN_1773809	7.11358	7.11247	7.11298	7.22649	7.0783	7.62101	8.135	7.93476	8.00924	7.47727	7.46077	7.37657
ILMN_1692511	8.5517	8.97445	9.10358	8.71745	9.28657	9.10722	9.41783	9.94861	10.2012	9.47827	9.2208	9.33855
ILMN_1780861	9.74436	9.70138	9.72115	10.2568	10.6763	10.5823	11.3057	11.0801	10.8744	11.2036	11.1202	10.5171
ILMN_1724686	8.09921	7.99963	8.04544	7.80358	8.33895	8.32171	9.48451	8.65211	8.90049	7.61268	7.45149	7.63998
ILMN_1673880	6.92273	6.81567	6.86492	7.3583	7.29036	7.36006	7.90589	7.87258	7.44963	7.02348	6.96163	7.08967
ILMN_1720513	8.58021	8.88249	8.60707	8.96968	8.6507	9.17548	9.5417	9.26483	9.10797	10.2588	10.3406	10.6755
ILMN_1780799	8.46155	8.28349	8.41358	8.49182	8.42999	9.18215	9.40848	8.75173	9.16468	9.38368	9.52639	9.01282
ILMN_1659749	6.94705	6.90296	6.92324	7.0909	7.0188	6.90018	7.60182	7.76773	7.27884	6.71407	6.70515	6.82638
ILMN_1682326	7.30972	7.1779	7.23854	7.50736	7.33863	7.78863	7.97994	8.73682	9.19246	9.87555	9.38368	9.8305
ILMN_1655418	11.0912	11.1124	11.101	10.9772	10.9783	11.086	11.547	11.4816	11.9499	11.0126	11.2018	11.7904
ILMN_1831566	7.96153	7.78108	8.01258	8.01664	7.64865	8.30757	9.36888	9.10825	8.36212	8.89868	8.81981	8.25799
ILMN_1777759	11.6669	12.093	12.063	12.3182	12.105	12.1372	12.6428	12.4362	12.4951	10.8874	10.9286	10.3002
ILMN_2359453	11.5183	11.4638	11.4889	12.0401	12.1459	12.1218	12.5402	12.2231	12.2713	12.3059	12.0522	12.0994
ILMN_1685709	8.27108	8.2313	8.2496	8.974	9.03403	8.80251	9.25899	9.37971	8.76669	6.99569	6.85099	6.81187
ILMN_1743933	8.05971	8.23397	8.13988	7.7509	7.69217	7.80256	9.14477	8.78821	8.70584	10.5458	10.5954	10.6674
ILMN_1716913	9.828	10.2181	9.73239	10.0093	9.9258	10.1846	10.5269	10.4471	10.5335	10.7375	10.5382	9.9989
ILMN_1699631	9.00323	9.08321	9.04002	9.60319	8.86295	9.27011	9.68371	9.9994	9.35908	10.2757	10.3385	10.1896
ILMN_1671326	8.43256	8.32219	8.37296	8.55436	8.00777	8.5358	9.04826	8.89263	8.90646	8.73443	8.49595	8.96058
ILMN_1757440	9.34666	9.73928	9.52728	9.72809	9.91749	9.98764	10.3031	10.3459	10.1958	10.8032	10.6668	10.098
ILMN_1715698	10.1208	10.6146	10.5518	10.5642	11.0311	10.8744	10.9584	11.076	11.0738	11.4279	11.0548	11.2641
ILMN_1718565	7.80618	8.0752	7.92994	8.08632	8.02273	8.50212	9.3432	8.88465	8.93572	9.74566	9.67122	8.72918
ILMN_2075927	10.1307	10.2972	10.2073	9.84011	9.70244	10.2041	11.0188	10.6748	10.629	11.4975	11.3289	11.1281
ILMN_1786722	7.21781	7.29248	7.25216	7.32798	7.50005	7.48338	7.72194	7.8143	8.23742	7.59627	7.48708	7.78714
ILMN_1751465	7.18981	7.11639	7.15017	7.10263	7.15693	6.95764	7.45899	7.75946	7.60703	6.68342	6.70069	6.67669
ILMN_1770911	8.15885	8.41457	8.27649	8.12264	8.76499	8.73493	8.84737	8.92503	9.18342	9.31564	9.33922	8.94984
ILMN_2125346	7.24079	7.09613	7.16268	7.7623	8.0757	7.91372	8.25186	8.44786	7.80388	6.72982	6.5928	6.85332
ILMN_1680774	9.62511	9.71555	9.66671	9.79054	9.30471	10.0355	11.219	10.3971	10.6512	13.1522	13.3237	13.3349
ILMN_1666731	7.38725	7.3849	7.38598	7.64353	7.1779	7.33792	8.2385	8.16439	7.6853	8.09347	8.34812	7.17943
ILMN_1747160	8.11576	8.01826	8.06311	8.04977	8.01022	7.93201	8.44887	8.57119	8.54809	8.09565	7.86408	7.78127
ILMN_1667330	8.56095	8.35445	8.32479	8.76558	8.40322	8.53373	9.20696	9.04739	8.7371	9.77469	9.81343	9.37711
ILMN_1738989	6.92167	6.965	6.9416	7.22855	7.13602	7.4188	7.51293	7.63712	7.18494	9.51868	9.1954	9.33306
ILMN_2393254	9.992	9.76916	9.87167	9.94675	9.80804	9.78224	10.1817	10.5758	10.6888	10.0315	9.8275	10.4877
ILMN_1735743	7.47666	7.24847	7.35344	7.42255	7.56284	7.87144	8.24621	7.88404	8.09423	7.30883	7.17036	7.20696
ILMN_1751753	10.0166	10.1253	10.0666	10.3399	10.2401	10.4582	10.7087	10.5736	11.066	9.98319	9.97934	9.63602
ILMN_1726512	8.44452	8.58655	8.50986	8.45511	8.15102	8.35363	9.00125	9.22008	8.81023	9.59372	9.45574	9.27074
ILMN_1652846	7.88172	7.86446	7.8724	7.87729	8.12183	7.92249	8.48502	8.36413	8.3674	7.89705	7.88016	7.43848
ILMN_1772644	9.60545	9.81567	9.70216	10.2153	9.83097	9.84783	10.0475	10.4627	10.1664	8.9049	8.90345	8.42476
ILMN_1750101	9.07118	9.07558	9.0732	8.42724	8.43621	8.42226	9.47024	9.76647	9.92327	7.58482	7.25503	7.98657
ILMN_1751851	11.316	11.3037	11.3094	12.063	11.4752	11.9324	12.3771	12.326	12.0434	12.2784	12.2894	12.0488
ILMN_1800461	11.3681	11.2436	11.3008	11.4532	11.3479	11.3875	11.7278	11.6523	12.0233	11.643	11.4042	11.2491
ILMN_1692219	10.9057	10.6763	10.7818	11.2965	11.2503	11.2829	11.7365	11.7862	11.7091	10.449	10.3702	10.0918
ILMN_2120210	8.61378	8.58964	8.60074	8.44242	8.43286	8.51771	9.08924	9.01202	9.18249	10.4937	10.6139	10.5435
ILMN_2239772	8.35764	8.25906	8.30441	8.41314	8.08406	8.18479	8.68916	8.93841	8.77701	9.45761	9.31667	8.58711
ILMN_1761788	8.52841	8.50739	8.51706	7.88891	8.1823	8.2596	9.43387	9.33027	8.84935	9.04706	9.24283	9.42005
ILMN_1801068	7.70116	7.55893	7.62436	7.83993	8.14722	7.80169	7.94899	8.04231	8.23547	7.75737	7.72642	8.36159
ILMN_1745271	8.76029	8.85445	8.80361	8.58602	8.62259	8.61583	9.38848	9.05009	9.43057	8.89993	8.73219	8.43878
ILMN_1726981	10.8722	10.9216	10.8949	10.7065	10.7201	10.9313	11.6803	11.5158	11.3479	12.2733	12.1069	11.2331
ILMN_1704154	10.9154	10.7236	10.8118	10.6191	10.7506	10.6308	11.8904	11.3736	11.3433	9.66535	9.67211	9.81013
ILMN_1781388	7.08386	6.99395	7.03531	7.29183	7.18538	7.53534	8.2762	7.56193	7.81787	6.79844	6.83325	6.99822
ILMN_1683194	7.21991	7.27023	7.24306	7.30774	7.75327	7.5588	7.57489	7.89224	7.69614	6.80281	6.87038	7.15995
ILMN_1733811	10.6441	10.6299	10.6365	11.2686	11.4308	11.152	11.5589	11.5183	11.6847	10.1167	9.8999	9.97434
ILMN_2062701	7.78577	7.72321	7.75199	8.0757	7.8526	8.04349	8.75095	8.74388	9.50215	7.36401	7.72194	6.9951
ILMN_1677032	6.81892	6.8057	6.81178	7.11996	7.32098	7.04177	7.71568	7.56399	7.33108	6.72639	6.656	6.72383
ILMN_1907834	7.32084	7.3871	7.35132	7.83746	7.69193	7.86391	8.34045	8.51221	7.62717	9.16438	9.06141	9.45318
ILMN_2368576	8.87522	9.12567	8.99043	9.28657	8.91623	9.37894	9.76984	9.25404	9.6974	10.3109	10.0962	9.27231
ILMN_2215989	8.99937	8.84992	8.91868	9.06483	9.06048	9.29207	10.3426	9.33883	9.70138	11.7091	11.3614	11.4743
ILMN_1796772	8.56463	8.5358	8.54907	8.92316	8.90812	9.09957	8.93633	9.45944	10.0512	7.11645	7.17936	7.04501
ILMN_1762696	7.80184	7.86992	7.77973	7.87366	7.26434	8.57283	9.27231	8.80061	8.22115	10.1713	10.3774	9.66629
ILMN_1692077	8.02398	7.77334	7.88864	7.59747	7.9971	8.00853	8.53044	8.46943	8.15938	9.44749	9.49418	9.86686
ILMN_2315979	7.96124	7.98984	7.9744	8.16255	7.96077	7.87401	8.80539	8.61654	8.20989	9.92914	9.75367	9.92914
ILMN_1797530	8.82647	9.22283	9.28479	9.21255	9.05689	9.42035	9.79398	9.52067	9.82289	9.37758	9.24795	9.11975
ILMN_1722309	8.0519	7.84764	7.94161	7.84608	7.78481	7.91845	8.46119	8.4	8.31037	8.84779	8.80417	8.65527
ILMN_1670452	6.87189	6.88135	6.87624	6.96494	7.05743	6.99237	7.50656	8.33067	7.43582	7.55666	7.60263	8.4314
ILMN_1730879	9.63202	9.52252	9.57289	9.60545	9.24795	9.49691	9.95852	10.0931	10.1778	10.2041	9.9994	9.95622
ILMN_1852122	7.21602	7.12351	7.16607	7.25447	7.02781	7.17867	7.93767	7.88152	7.95917	8.03543	8.16706	7.33108
ILMN_1703572	6.96914	7.11312	6.94757	7.39962	7.55396	7.47529	7.94688	7.3994	7.48617	6.9716	7.05285	6.99296
ILMN_1661577	6.9118	7.05678	7.0365	6.98286	7.21564	7.0613	7.36035	8.00599	7.57155	7.04116	7.06343	7.00883
ILMN_1704014	7.98574	8.03313	8.00754	8.35811	7.99078	8.39666	9.07144	9.49418	8.54957	8.24802	8.18635	8.48752
ILMN_1752932	7.97875	7.91863	7.94629	8.15885	8.44909	8.78159	8.89692	8.49877	9.23116	6.79762	6.8113	6.81892
ILMN_1695246	9.55251	9.5867	9.56824	9.72756	9.47953	9.95356	10.3604	10.1986	10.5122	11.169	11.1461	10.5983
ILMN_1733690	9.24067	9.12639	9.17896	8.61378	8.44158	8.71007	9.99143	9.86297	9.49836	8.7066	8.69787	8.77904
ILMN_1669881	9.32635	9.2029	9.25969	9.27792	9.74338	9.64743	10.3619	10.2588	9.74488	10.9534	10.8314	11.0195
ILMN_1709269	6.80551	6.71933	6.82916	7.03509	7.24033	7.24653	7.59227	7.59627	7.03748	7.42579	7.46801	7.15778
ILMN_2346339	7.6344	7.55117	7.58946	8.25236	8.21397	8.34755	9.16468	8.72822	8.89636	6.88156	6.69077	6.74659
ILMN_1802380	10.5188	10.3065	10.2757	10.8368	10.5852	10.5983	11.3334	10.9734	10.7116	11.1318	11.0421	11.7337
ILMN_1726769	12.277	12.0466	12.1526	12.2164	12.1954	12.2031	12.5838	12.5612	12.6251	11.8973	11.6371	11.6195
ILMN_1740319	7.56518	7.92519	8.03252	8.16665	7.97258	8.31767	8.32603	8.33698	8.67947	8.7595	8.78762	8.4526
ILMN_2170814	6.92049	6.91056	6.91513	7.08041	7.30192	7.2879	7.90524	8.11615	7.93907	7.09645	7.11804	7.58745
ILMN_1656951	8.09582	8.12303	8.10834	7.59541	7.44415	7.64761	9.79254	8.54932	9.02225	9.08346	8.98116	8.78656
ILMN_1688775	9.01848	9.04801	9.03207	9.44443	9.73405	9.651	10.3758	10.1182	9.95915	10.1888	10.0528	9.70755
ILMN_2376194	6.90091	7.0067	6.94958	6.98593	6.90705	7.01281	7.97668	8.01644	7.31834	9.15679	8.96676	9.21199
ILMN_2051684	7.99638	8.1441	8.06434	7.84494	7.7615	8.09018	8.64642	8.41219	8.4585	8.39073	8.39363	8.71045
ILMN_1762531	7.33473	7.36547	7.34887	7.72368	7.42995	8.06988	8.89323	9.10125	7.92618	9.50548	9.44443	9.65872
ILMN_1662340	9.33702	9.56018	9.43968	9.73958	9.71908	9.70305	10.3015	10.2515	9.69194	10.4397	10.5274	9.23676
ILMN_1748093	11.5853	11.6595	11.6194	11.4752	11.399	11.6863	12.2814	11.9075	12.1859	12.768	12.825	12.1103
ILMN_1698259	7.27677	7.26935	7.27276	7.00274	7.39957	7.22597	7.91614	7.97559	7.45968	7.2011	7.34817	8.47682
ILMN_2381257	7.92604	7.99078	7.95582	8.09713	8.7465	8.00127	8.58133	8.73219	8.17128	6.68544	6.83834	6.80921
ILMN_1657550	8.15756	8.32405	8.23415	8.20459	8.18304	8.17997	8.74551	8.80396	8.53928	8.85981	8.48335	8.76558
ILMN_1709479	10.2545	10.0075	10.1786	10.1063	10.4493	10.4693	10.4863	10.7087	11.1101	9.00125	9.06669	8.914
ILMN_1731107	9.27074	9.32943	9.29774	8.89657	8.89832	9.14477	10.03	10.3208	9.7268	10.795	10.8722	9.8055
ILMN_2347798	7.25717	7.42843	7.33595	7.78557	8.2736	7.64846	9.26761	10.782	8.36638	7.73673	7.78698	7.47224
ILMN_1713266	6.9894	7.08188	7.03195	7.3296	7.15501	7.27621	7.99996	7.85777	7.25913	7.05175	6.90926	6.91887
ILMN_1663685	9.85464	9.77214	9.81009	9.62292	9.67621	9.708	10.2562	10.1568	10.6022	10.2401	10.3065	9.40889
ILMN_1666269	7.53646	7.20794	7.35907	7.7274	8.14917	8.04113	8.11736	8.08198	8.37715	6.91127	6.90697	7.14761
ILMN_1764885	7.82857	8.00796	7.9111	8.01758	8.89486	8.01518	8.2917	8.63719	8.68073	6.78743	6.86315	6.81196
ILMN_2373495	12.9311	12.7357	12.8256	12.536	12.2914	12.768	13.2893	13.3729	13.3846	13.5026	13.3286	13.0138
ILMN_1769135	7.93563	7.81927	7.8728	8.2491	8.32795	8.41444	9.23464	8.98076	8.53019	8.97925	8.90161	8.93178
ILMN_1696585	7.79582	7.78943	7.79237	7.7027	7.79107	7.36757	8.17296	8.33604	8.26743	6.69138	6.6173	6.62999
ILMN_2188521	9.33551	9.55125	9.43476	9.3614	10.4217	10.2344	10.6412	10.0858	10.2952	8.9421	8.4106	8.97629
ILMN_1814971	10.2866	10.4405	10.3574	10.3983	10.1808	10.2682	10.9459	10.7971	10.6695	10.9089	10.8302	10.3787
ILMN_1800451	9.77039	9.64402	9.70216	9.8241	9.75581	9.91268	10.351	10.1359	10.0455	9.92442	9.73928	9.10058
ILMN_1674386	7.8677	8.16125	8.00274	7.73974	8.80219	7.66799	8.55151	8.69132	9.27219	6.75901	6.80688	6.89547
ILMN_2373791	7.95769	8.04479	8.01303	8.07667	8.03291	8.69564	9.06606	8.31184	8.6481	8.78458	8.71141	8.66846
ILMN_1808712	8.39926	8.6507	8.51493	8.49637	8.43523	8.37974	8.96414	8.82074	9.10253	9.1775	8.83149	9.34256
ILMN_1814443	7.49924	7.47409	7.48566	7.54748	7.42766	7.37935	8.74512	8.05281	8.41563	7.25607	7.27103	6.80795
ILMN_1784467	8.34303	8.16255	8.24558	8.50749	8.88804	8.72228	9.19453	8.67211	8.94245	7.73099	7.7905	7.50612
ILMN_1671260	10.1893	9.85221	10.0073	10.0966	10.208	10.4849	11.2629	10.5218	10.4855	10.2228	10.2048	10.1638
ILMN_1731397	7.12933	7.00492	7.06215	7.18327	6.80151	7.41596	8.61407	7.82857	7.65155	12.3538	12.205	12.1429
ILMN_1704294	10.3193	10.1808	10.2445	10.8964	11.5423	10.7236	11.5006	11.1146	11.2448	7.88131	7.71347	7.80566
ILMN_2075065	8.62207	8.54628	8.58115	8.37029	9.10853	8.77775	9.49263	8.8517	9.05009	8.88841	8.51923	8.93202
ILMN_1795026	10.7375	10.7375	10.7375	10.6668	10.9144	10.7731	11.4357	11.1617	11.0469	10.721	10.5296	9.36184
ILMN_2361096	7.8334	7.79185	7.81096	7.99263	7.43535	8.40914	9.22644	8.34774	8.29007	12.2838	12.4709	11.9851
ILMN_1853824	7.34681	7.35443	7.35031	7.80475	7.95288	8.14066	8.36135	8.01931	8.11548	8.81941	8.47105	8.07013
ILMN_1803256	9.25846	9.54279	9.38926	9.45402	9.15679	10.1121	10.3695	9.85221	9.74566	11.5549	11.468	11.4357
ILMN_2175712	11.2755	11.5508	11.4021	11.5821	11.5272	11.4713	12.1908	11.8179	12.0505	11.2941	11.0848	10.9161
ILMN_2134974	8.50514	8.44613	8.47327	8.44633	8.39541	8.36684	9.07292	9.56086	9.86897	7.26585	7.29234	7.34773
ILMN_2386008	9.47156	9.39115	9.42814	9.65768	10.2418	9.94644	10.1882	10.2181	10.2271	9.61841	9.63366	9.63965
ILMN_2382829	11.0832	10.938	11.0048	11.3023	10.8154	11.2436	11.3046	11.4308	11.7235	11.3922	11.2344	10.4041
ILMN_1759766	11.5675	11.6398	11.6007	11.1289	11.1347	11.4563	12.0854	11.8523	12.3496	12.1729	12.0233	11.8358
ILMN_1775405	8.99434	8.81806	8.89915	9.29483	8.86102	9.06294	9.52304	9.4571	9.18099	8.99682	8.97275	8.80417
ILMN_1714335	7.69455	7.67475	7.68386	7.50758	7.79754	7.72586	8.72854	8.14336	8.20261	7.74125	7.76072	8.56873
ILMN_1695606	9.65528	9.48955	9.61203	9.78451	10.3246	9.91328	10.7036	9.98764	10.0819	11.763	11.4487	11.2686
ILMN_1705390	9.26576	9.33551	9.29784	9.20191	8.95619	9.22416	9.71206	9.94165	9.5831	10.1605	9.99564	9.49052
ILMN_1721626	8.91226	8.94652	8.92802	8.50231	8.30449	8.80154	9.49363	9.5574	9.45786	9.96582	9.9507	10.3376
ILMN_1806023	8.70584	9.09726	8.88591	8.71992	8.76899	8.78921	9.41245	9.43996	9.25961	10.2923	10.4598	10.4953
ILMN_1669094	9.4685	9.41002	9.43692	9.73794	9.39074	9.56539	9.93587	9.9737	9.70409	9.99091	9.8305	8.66262
ILMN_2112638	7.76527	7.96027	7.85498	7.8504	8.46155	7.83697	8.1875	8.36525	8.47122	6.84148	6.70082	7.24935
ILMN_2402674	9.01449	9.63311	9.29908	9.94644	10.1774	10.2279	10.3286	10.4007	10.4159	9.98025	9.92914	9.95495
ILMN_1771084	7.17348	7.35784	7.25829	8.09064	7.85884	8.25075	8.1886	8.21767	8.06489	6.67232	6.67669	6.68814
ILMN_1675325	7.39796	7.30144	7.34584	7.26827	7.53568	7.22512	7.59595	8.03948	7.70429	7.16644	6.8858	7.07555
ILMN_1720799	12.0376	11.9162	11.9721	12.1829	12.9019	12.7555	12.9804	12.4984	12.7459	12.2194	11.8288	11.7888
ILMN_1807969	8.26304	8.31333	8.28618	8.04722	8.00564	8.19471	8.79477	8.89042	8.68282	9.9096	9.84685	9.93427
ILMN_1725193	11.6347	11.8279	11.7236	11.942	12.7357	12.8641	13.185	12.6729	12.6845	11.9436	12.0147	12.4612
ILMN_2402341	8.57775	8.95132	8.74961	9.2296	8.99646	9.02877	9.4806	9.25201	9.78451	9.52811	9.63259	10.0481
ILMN_2109197	9.38655	9.30657	9.34336	8.87082	9.00545	8.8565	9.61231	9.73485	9.94783	10.278	10.2972	10.7201
ILMN_1713037	8.58582	8.77259	8.67174	8.97822	8.80303	8.91432	9.1676	9.23021	9.73928	9.06048	8.76741	9.03089
ILMN_1695645	12.0792	12.0709	12.0747	11.6359	11.6416	11.8675	12.4415	12.4033	12.8214	12.4295	12.3086	12.529
ILMN_2343097	8.86214	8.94676	8.90107	8.9094	7.99156	9.14008	9.97934	9.11929	9.47451	11.4806	11.5122	11.2336
ILMN_2102670	6.93016	6.87169	6.89351	7.0912	7.73332	7.10372	7.13509	7.59272	8.04137	7.37915	7.44828	7.27511
ILMN_2358760	7.1231	7.02698	7.0712	7.94501	7.9579	7.9869	8.18321	8.31608	8.02461	6.66563	6.72331	6.73449
ILMN_2399769	9.38444	9.29657	9.33699	9.31564	9.56966	9.65205	10.5372	9.83304	9.81765	9.64961	9.42739	9.90861
ILMN_1777233	9.47499	9.56086	9.51449	9.41818	9.16141	9.41891	10.1301	9.96812	9.9989	9.02265	9.08321	8.17296
ILMN_2310814	7.08683	7.03048	7.0564	7.29489	6.97432	7.69672	8.19415	7.68983	7.43487	12.105	11.8582	11.5628
ILMN_1655654	8.86715	8.93633	8.88001	8.93809	9.72944	9.45232	9.55152	9.07498	9.80877	8.52742	8.1744	8.16496
ILMN_1689146	8.57187	8.55851	8.56465	8.67381	9.18099	8.73219	9.57871	9.45499	9.22826	6.81289	6.77493	6.77798
ILMN_1892403	7.03879	8.45185	8.11507	8.75124	8.45732	8.1823	9.31799	8.67527	9.07049	7.74833	7.55638	7.89869
ILMN_1788538	10.0251	10.0046	10.014	9.68371	8.71099	10.1774	11.0088	10.3109	10.4368	12.5143	12.3042	12.1687
ILMN_2128967	9.38521	9.23926	9.3064	9.73127	9.53065	9.73485	10.0218	9.95016	10.4465	9.00359	9.04412	9.3875
ILMN_1737462	9.06087	9.18997	9.12026	9.18755	9.25809	9.51119	9.98722	9.77631	10.2557	10.566	10.7466	9.94675
ILMN_2328094	8.00019	7.94149	7.96849	8.09856	8.42343	8.20726	8.20351	8.3921	8.86934	8.08874	8.07626	8.71308
ILMN_2058782	6.8025	6.97952	6.88394	7.45691	7.08331	7.17348	8.21305	9.64695	7.6373	7.8513	7.69307	7.83663
ILMN_2352097	9.86412	9.97808	9.91655	10.1475	10.6366	10.8186	11.2909	10.8816	10.7065	13.706	13.5533	13.0087
ILMN_2096372	6.76027	6.64078	6.69575	6.82323	6.80798	6.87259	7.37023	7.75763	7.65595	6.77177	6.76805	7.17867
ILMN_2404385	11.0015	11.0548	11.026	11.0576	10.9772	10.9409	11.4704	11.8229	11.3081	11.5143	11.5988	10.3842
ILMN_2140389	8.61733	8.51411	8.56159	8.54077	9.17661	8.8369	11.1044	10.2133	9.48955	8.9368	8.71099	9.31633
ILMN_1754738	9.57692	9.5824	9.57944	9.24474	9.32568	9.57513	10.0988	9.87063	9.92117	11.2006	11.1065	10.1483
ILMN_1757467	10.5805	10.705	10.6378	11.6398	11.4503	11.9384	12.418	12.4878	12.1133	11.9786	11.8784	12.4641
ILMN_1731206	9.33269	9.33306	9.33286	9.74018	9.41441	9.86133	10.1849	10.3619	9.63693	10.4653	10.6186	10.3806
ILMN_1911042	10.835	10.8634	10.848	10.5621	10.6199	10.7441	11.0147	11.4598	11.33	10.5059	10.5833	10.6246
ILMN_1736567	8.07588	8.06895	8.07214	8.58887	8.82074	8.68369	9.04881	8.78604	9.03356	7.39584	7.31315	7.05743
ILMN_1690101	7.94574	8.06807	8.00201	7.38917	7.49904	7.47637	8.31436	8.47847	8.47904	7.9282	8.00853	8.0371
ILMN_1809467	7.19292	7.21283	7.20208	7.91692	7.63691	7.85641	8.2593	8.15968	7.7623	7.87758	7.39902	7.48063
ILMN_1771482	6.7794	6.73253	6.75409	6.95683	7.0818	7.17936	7.80358	7.53241	7.11067	7.76869	7.64397	7.40958
ILMN_1668039	9.61767	9.70409	9.65743	9.34121	9.31203	9.37095	10.0485	10.095	10.2444	8.96594	8.98555	8.84935
ILMN_1792748	9.34121	9.18249	9.25551	9.64153	9.13345	9.67572	10.3353	10.1764	9.99613	8.02184	7.85501	7.81033
ILMN_1707649	9.8648	9.5435	9.69131	10.2688	10.1649	10.5788	10.3991	10.835	10.2507	9.68334	10.0304	9.80348
ILMN_1681503	11.1853	10.9861	11.0777	11.0869	11.0116	11.2374	11.5192	11.2941	11.7605	9.27114	9.26894	8.95466
ILMN_1664028	10.6348	10.5598	10.5943	10.4921	10.3482	10.3787	11.1134	10.9243	11.072	11.3046	10.9385	10.4025
ILMN_1666503	9.22371	9.4711	9.33752	9.5138	8.81532	9.66757	10.1463	9.82023	9.63495	10.5106	10.3991	9.83649
ILMN_1679106	8.30682	8.46339	8.37885	8.87972	8.64031	9.03403	9.31667	9.44274	9.20226	8.73219	8.78543	8.39639
ILMN_1687213	7.40701	7.31151	7.35544	7.36134	7.07756	7.59661	8.41845	7.87905	7.55893	7.92884	7.77514	7.53772
ILMN_1682459	7.24708	7.22665	7.23605	7.88472	8.01628	7.78402	8.49458	8.01167	8.27791	9.74282	9.36264	10.1653
ILMN_1741406	8.21567	8.45885	8.32754	9.05793	9.49102	9.30828	9.79931	9.64473	9.51476	7.84091	7.22228	7.85663
ILMN_1791396	10.3426	10.2202	10.2765	10.0927	10.0876	10.1728	10.6246	10.6395	10.8477	10.8018	10.8011	9.89147
ILMN_1673673	8.06807	7.96947	8.01483	7.88582	7.58431	8.09773	8.30537	8.29592	8.82618	7.85221	7.82357	7.41141
ILMN_1682332	9.54279	9.87735	9.6967	9.37654	9.27958	9.56336	10.3129	10.176	10.0788	9.05951	8.83006	8.54991
ILMN_1714965	9.88179	9.89366	9.88725	9.38117	9.68525	9.68464	10.4166	10.6555	10.1996	9.50716	9.59715	9.39989
ILMN_1802615	9.56042	9.30018	9.4199	9.20784	9.51476	9.46587	10.1629	10.132	9.75427	9.76845	9.44255	9.687
ILMN_1665583	13.4492	13.2591	13.3466	13.2011	13.3483	13.3047	13.6438	13.7391	13.8472	13.8302	13.7391	13.6959
ILMN_1781242	7.01016	7.03874	7.02331	7.67164	7.61444	7.76139	8.31822	7.3395	7.77482	8.97555	8.06879	6.85214
ILMN_1744347	10.6688	11.438	11.6995	11.7771	11.2066	11.8386	11.9177	12.0147	12.0827	11.7546	11.7463	11.166
ILMN_1682799	8.1512	8.38652	8.25945	8.22774	8.35225	8.13907	8.36159	9.22228	8.96089	9.17426	9.21237	9.1967
ILMN_2378257	8.92592	8.66677	8.78599	9.24252	9.54216	9.25775	9.89178	9.51674	9.23628	9.92117	9.79686	9.82193
ILMN_2163723	8.38877	8.787	8.2917	8.7288	9.3342	8.62704	8.67295	9.89875	10.1024	6.67724	6.70881	7.05345
ILMN_1746012	9.24657	9.5365	9.37995	9.7858	9.42909	9.22351	9.91212	9.9096	9.58936	9.37894	9.26611	8.78292
ILMN_1671898	7.48525	7.5825	7.52999	7.48525	7.22189	7.7061	8.53302	7.90366	8.56987	7.58535	7.43976	6.9254
ILMN_1661733	7.59347	7.67994	7.63325	8.13907	8.19297	8.28185	9.10753	8.54845	8.86235	6.80369	6.78756	6.74558
ILMN_1697448	8.45659	7.61519	8.00227	8.71652	8.12855	8.28102	9.24825	9.10358	8.95536	9.86603	9.63781	8.89081
ILMN_1686748	9.8313	9.76792	9.79708	9.93638	10.3604	10.2825	10.8375	10.6384	10.5852	10.5364	10.3832	10.0549
ILMN_1699357	7.29355	7.11704	7.19824	7.41596	7.42617	7.36881	7.95678	8.33289	7.72347	7.22938	7.20448	7.32675
ILMN_1760305	7.36862	7.37498	7.37155	7.69762	7.32548	7.69793	8.40665	8.52179	7.79822	9.27843	9.40026	9.77214
ILMN_1673769	9.01884	9.07481	9.04459	8.69701	9.16081	8.91144	10.1559	9.97872	9.11707	9.59883	9.45356	9.14139
ILMN_1656285	6.92223	7.02515	6.96958	7.00234	7.08433	7.05239	7.23436	7.58108	8.2542	6.88334	6.92269	7.07355
ILMN_1764850	9.12775	9.16398	9.14442	8.89772	8.85052	9.11339	9.80631	9.36062	9.60366	11.5686	11.6007	11.4035
ILMN_1810797	9.44958	9.23865	9.33569	9.78371	9.49418	9.72049	10.4147	10.0814	9.65235	10.3598	10.3353	9.81707
ILMN_1811387	6.94032	7.31327	7.19518	7.15766	7.0903	7.12867	8.4824	7.59335	7.53646	8.91623	8.61684	9.43315
ILMN_1680987	10.8293	10.7634	10.7937	10.8293	12.6555	10.6132	11.2144	11.7365	12.1933	6.70496	6.64888	6.69583
ILMN_2181241	9.30174	9.13612	9.21231	10.038	9.23464	9.90361	9.67459	9.92012	10.4552	8.5775	8.99603	8.76499
ILMN_2410938	7.56724	7.74184	7.64756	8.12246	8.06421	8.71524	8.69835	8.20092	8.81084	7.87816	7.567	7.4032
ILMN_1813131	7.67213	7.7543	7.70993	7.61896	7.86544	7.51577	7.64679	8.80903	8.78242	6.86492	6.78126	6.93716
ILMN_1651554	7.55396	7.59242	7.57165	7.25975	7.53621	7.40451	7.60971	8.03442	8.23291	6.97257	7.0037	7.10823
ILMN_1676665	9.66279	9.72809	9.69283	9.23021	8.86796	9.37622	10.2271	9.9677	9.95406	10.1063	10.2029	9.37274
ILMN_2228180	8.14218	8.12651	8.13372	7.84835	7.85158	7.93118	8.50739	8.31956	8.58458	8.03139	7.92782	8.08106
ILMN_1736096	8.55739	8.71099	8.62805	8.96804	8.4812	9.34121	10.2029	9.61809	9.6411	11.4214	11.3433	11.3229
ILMN_1702973	8.15938	8.05397	8.10246	7.38642	7.43752	7.62881	8.92674	9.24095	8.05789	7.66237	7.70246	7.41469
ILMN_2081682	9.10853	8.76398	8.92249	8.77592	8.42368	8.68831	9.45987	9.29832	9.15849	11.5272	11.355	10.6501
ILMN_1781580	10.1692	10.456	10.3011	10.8703	10.5188	10.9437	11.1427	11.2233	11.1628	11.1262	10.9552	11.666
ILMN_2105966	9.25114	9.13208	9.18685	9.24512	9.23394	9.26527	9.57513	9.236	9.91834	8.85445	8.56958	9.00664
ILMN_2406410	10.5839	10.6806	10.6284	10.7594	11.4185	11.2765	11.8784	11.5313	11.7662	12.3613	12.2868	12.7326
ILMN_1803213	9.77549	10.0169	9.88657	9.1936	9.66068	9.86777	10.5358	10.1301	10.1083	8.74832	8.66262	9.66178
ILMN_2046730	12.825	12.9623	12.8882	12.2378	12.4415	12.3788	13.1799	13.1331	13.3398	12.6474	12.766	13.2958
ILMN_2283325	11.33	11.33	11.33	11.8799	11.6949	11.9575	12.5689	11.9677	12.0194	11.9511	11.5617	11.8633
ILMN_1790455	6.71879	6.73717	6.72725	7.11238	7.13868	7.05466	7.45504	7.32879	8.14025	6.81502	6.74736	6.91014
ILMN_1685625	8.83944	8.61132	8.71626	9.14185	9.13051	8.91061	9.54279	9.04072	9.99643	8.36342	8.13858	9.04776
ILMN_1681983	8.03139	8.14336	8.0829	8.32637	8.86715	8.83592	9.11747	8.67059	9.09726	8.16994	7.7648	7.39017
ILMN_1690884	7.94937	8.1013	8.01926	8.01644	8.89263	8.24391	8.30051	8.14387	8.89297	6.67945	6.90311	6.86689
ILMN_2376408	8.47544	9.02586	8.72866	9.16573	9.29177	9.60738	9.76094	9.59715	9.33027	9.47718	9.06606	9.25899
ILMN_1773018	9.6026	9.59038	9.596	9.92205	9.71206	10.1593	10.6541	10.306	10.6171	10.5188	10.2394	10.5106
ILMN_1653750	7.72983	7.70702	7.71751	7.64123	7.42521	7.54983	8.06331	7.96528	9.14758	6.67862	6.77489	6.65677
ILMN_1660114	7.51742	7.70446	7.60346	7.24627	7.29749	7.82732	8.89239	7.86837	8.30312	7.82249	8.13889	7.43248
ILMN_1698307	10.705	10.684	10.6937	10.4035	10.5422	10.5483	10.9953	10.8703	11.4389	10.657	10.721	10.1935
ILMN_1729281	11.5171	11.5821	11.547	11.7722	11.8229	11.6234	11.6995	11.942	11.8229	10.885	10.8165	10.2437
ILMN_1800739	11.8358	11.4025	11.6019	12.2209	13.0601	12.719	12.7482	12.6346	12.5838	10.4281	9.91834	9.33971
ILMN_2197128	6.91819	6.90256	6.91753	6.88263	7.19818	7.06277	9.88892	9.67716	9.54929	6.78442	6.74893	6.78894
ILMN_2072568	6.72138	6.62491	6.73308	6.61734	6.57854	6.6826	9.55931	9.71464	10.176	6.64852	6.62799	6.70891
ILMN_1731433	6.68024	6.77812	6.69478	6.75103	6.91544	6.9807	8.3078	8.27482	8.06227	6.75566	6.68618	6.72077
ILMN_1746676	6.74322	6.72488	6.74246	6.70197	6.72388	6.7034	8.10644	8.06421	8.33512	6.67892	6.63037	6.68054
ILMN_1677018	6.65808	6.66758	6.66718	6.63292	6.7117	6.69345	8.60707	9.18391	8.51251	10.5598	10.6701	11.9887
ILMN_1691127	6.6451	6.68808	6.70151	6.69725	7.00291	6.74776	8.04017	7.76382	7.84774	6.70567	6.63773	6.69037
ILMN_1672091	6.67603	6.70518	6.68539	6.80349	6.71133	6.8858	7.6807	7.86739	7.94708	7.98208	7.86666	7.72539
ILMN_1776151	6.82757	6.83548	6.83515	6.8553	6.978	6.89675	7.77534	7.64746	7.66318	6.69917	6.64636	6.65873
ILMN_1714067	6.86166	6.88077	6.87997	6.79484	6.88666	6.90631	7.6508	7.7274	7.67042	10.1431	9.91212	10.5032
ILMN_1803907	6.65083	6.67654	6.67546	6.76683	6.70166	6.60744	7.78764	8.21739	7.77933	7.83082	8.22349	7.97505
ILMN_1740996	6.879	6.85652	6.87806	6.74411	6.93621	6.90486	8.36212	7.81295	8.07376	6.68617	6.76572	6.80266
ILMN_1692094	6.72641	6.63339	6.73573	6.62223	6.6752	6.79245	7.49681	7.53587	7.37302	6.69965	6.92552	6.74268
ILMN_1682987	6.71483	6.67332	6.70497	6.80341	6.84392	6.83155	7.3551	7.35493	7.46955	8.06227	7.71961	7.62435
ILMN_1809676	6.64358	6.64522	6.64515	6.87448	7.10469	6.81705	7.37965	7.59256	7.55973	6.69674	6.68115	6.62751
ILMN_1772537	6.66104	6.63736	6.66005	6.74164	6.87038	6.78164	7.92329	7.7445	7.38851	6.97215	7.06355	6.75053
ILMN_2404154	6.70586	6.76176	6.75942	6.88452	6.9546	6.96016	7.53223	7.23766	7.46653	6.66993	6.66	6.93115
ILMN_1712314	6.72195	6.74131	6.7405	6.69097	6.71469	6.79278	7.29305	7.41657	7.2911	6.80417	6.83738	6.79345
ILMN_1806533	6.90199	6.94651	6.94465	6.76777	6.94985	6.90774	7.49947	7.89318	7.60475	6.94268	6.76639	6.92896
ILMN_1689874	6.6499	6.64658	6.64976	6.6608	6.69695	6.82478	7.96614	8.58021	7.60716	9.22826	8.87249	9.75624
ILMN_1792404	6.81472	6.92644	6.92176	6.7164	6.70959	6.67561	7.44781	7.34075	7.47852	7.48202	7.79393	7.08914
ILMN_1774287	6.77894	6.75872	6.77809	6.92179	6.95255	6.96044	7.59935	7.63172	7.2489	6.92407	6.82876	7.09613
ILMN_1716803	6.69073	6.71529	6.71454	6.82424	6.89767	7.0069	7.44133	7.52786	7.1252	9.12927	9.22228	9.33551
ILMN_1685174	6.68906	6.72794	6.72631	6.69119	6.76302	6.71531	9.11635	8.51251	7.65975	6.83964	6.60558	6.81289
ILMN_1760647	6.62773	6.62476	6.6276	6.59792	6.68117	6.66951	7.3762	7.37509	7.05814	7.15053	7.03477	8.34462
ILMN_1677485	6.69938	6.68161	6.69364	6.74943	6.68416	6.77054	7.13699	7.61945	7.3381	6.94633	6.71008	6.88207
ILMN_1657399	6.75682	6.7641	6.76379	6.76972	6.74307	6.73033	7.41744	7.52645	7.13099	6.70584	6.73586	6.71243
ILMN_1731547	6.76199	6.62947	6.60484	6.64186	6.6891	6.64614	7.35959	7.84997	7.2479	6.65922	6.78983	6.93003
ILMN_1741214	6.74042	6.64935	6.72066	6.6173	6.69198	6.76226	7.26585	7.16513	7.7017	7.45057	7.4229	8.60859
ILMN_1782939	6.74004	6.74344	6.74329	6.7829	6.96505	6.82516	7.14761	7.25182	7.66577	6.74742	6.90236	6.89956
ILMN_1736682	6.92324	6.71935	6.7461	7.09333	7.30707	7.26844	7.1108	7.45899	7.64189	6.89391	6.78028	6.87509
ILMN_1815527	6.62066	6.68027	6.65316	6.65486	6.61692	6.68172	7.14354	7.97379	8.63652	6.82088	6.74757	7.15294
ILMN_1803773	6.75839	6.75701	6.75833	6.80907	7.15963	6.80701	7.17368	7.82198	8.53302	6.72664	6.78958	6.62888
ILMN_1778964	6.70431	6.932	6.7288	6.73198	6.84789	6.86924	7.82107	7.57679	7.04089	6.8452	6.71709	6.71357
ILMN_2174711	6.80134	6.88218	6.82762	6.97015	7.05872	6.87253	8.06807	9.5365	7.48716	6.65346	6.71089	6.61483
ILMN_1651358	6.73377	6.7696	6.7681	6.8198	6.75237	6.80956	7.27141	7.94149	9.13954	6.67616	6.67907	6.72881
ILMN_1751785	6.76775	6.60391	6.70246	6.63225	6.67796	6.69448	7.42317	7.62589	6.84365	6.68033	6.7196	6.62423
ILMN_2292646	9.21742	9.35404	9.34832	8.65956	8.03208	8.56363	7.21977	7.0831	6.92975	9.96215	9.63633	10.6512
ILMN_1841495	8.36458	8.45813	8.42447	8.41669	8.10015	7.96784	7.12561	6.91016	7.03087	9.34524	8.81493	9.4554
ILMN_1757497	11.5379	11.5729	11.5715	9.58995	10.3502	9.74396	8.40203	8.54484	8.88106	12.5271	13.1114	13.5728
ILMN_1667381	10.8259	10.7116	10.8212	10.697	10.5065	10.2236	9.20191	8.89323	8.86998	11.942	11.8279	11.3836
ILMN_1794106	7.98921	7.87499	7.98443	7.33401	7.28783	7.37203	7.06737	6.80725	6.92118	8.46805	8.65905	8.70081
ILMN_1669410	8.26512	8.44887	8.21412	7.50404	8.21412	7.99681	7.51059	7.19373	7.31725	9.33735	9.09167	8.41993
ILMN_1776157	8.02967	8.08106	8.07891	8.27135	7.89869	8.15073	7.40357	7.47327	7.35784	9.23893	9.07868	8.29932
ILMN_1658809	7.46139	7.76273	7.36334	7.07569	6.95624	7.0032	6.73091	6.59676	6.73385	8.56604	8.3373	9.29923
ILMN_2246956	7.4615	7.37721	7.4615	7.20849	7.12183	7.33366	7.96516	8.04517	7.96825	8.81084	8.88359	9.09618
ILMN_1725485	8.81119	9.00786	8.99963	8.80176	9.10962	8.90646	8.0024	7.61017	7.73281	9.40813	9.41859	9.4009
ILMN_1742025	9.79574	9.89178	9.76916	8.60781	8.8914	8.94928	9.12011	8.50571	8.42724	11.7605	11.6678	11.5729
ILMN_1764571	9.35284	9.41473	9.41214	8.90849	8.81806	9.08321	8.76293	8.85251	8.76029	10.0166	9.95406	10.8242
ILMN_2111237	9.3075	9.37556	9.37271	9.19824	8.88685	9.78675	8.82014	8.39666	8.43711	10.2545	10.1827	9.64743
ILMN_1748124	7.8381	7.87115	7.86976	8.01693	7.97994	8.23397	8.50024	8.475	8.49975	9.1837	8.87316	9.73656
ILMN_1690484	7.379	7.36471	7.3784	7.38667	7.30972	7.62082	7.82753	7.95433	7.92998	8.68484	8.85092	8.54558
ILMN_1779997	7.50436	7.41671	7.50069	7.83232	7.51604	8.00796	8.10807	7.92782	8.08797	8.46608	8.21015	8.70327
ILMN_1803073	8.05655	8.06443	8.0641	7.92865	7.71372	7.95403	8.46476	8.64294	8.66583	10.8061	11.0692	11.3142
ILMN_1706301	7.5231	7.34075	7.51547	7.49973	7.77098	7.32037	6.83962	6.8041	6.83251	8.33581	8.19658	8.20287
ILMN_2038775	10.192	10.1626	10.1908	9.33449	9.15849	9.34733	9.05082	8.51969	8.9676	11.8084	11.7235	11.74
ILMN_1727992	9.04254	8.95997	9.03908	8.44268	8.30621	8.81008	8.15873	7.76788	8.05134	10.5328	10.4797	10.5406
ILMN_2371440	7.80707	7.63712	7.65058	7.4658	7.41772	7.56605	7.20273	7.00361	7.1785	8.58964	8.157	8.97964
ILMN_1833858	10.8516	10.7845	10.8488	10.5781	10.4193	10.7273	10.1599	9.79456	9.9007	11.2965	11.1082	11.547
ILMN_1706859	7.00757	7.07403	7.09651	7.21572	6.99519	7.29315	7.51723	7.68737	7.51522	8.18304	8.39341	7.87895
ILMN_1805807	8.07028	8.2116	8.20569	8.02775	8.81493	7.93495	7.63302	7.21892	7.20195	9.08924	8.77965	9.00545
ILMN_1761093	8.23178	8.16959	8.19576	7.98553	7.94501	8.10502	7.76882	7.41262	7.36881	9.30064	8.98364	10.1275
ILMN_1794370	8.66761	8.63719	8.66634	8.78062	8.88001	8.86044	7.90643	7.62863	7.64418	9.33269	9.27274	10.0907
ILMN_1742069	7.49321	7.52245	7.49947	7.40973	7.24687	7.54748	7.96545	7.91346	7.9622	8.96999	8.89012	8.50678
ILMN_1778240	7.55718	7.83388	7.60334	7.55172	7.37754	7.24033	7.03383	7.12764	7.14274	8.26121	8.14368	8.40511
ILMN_2309180	7.82513	7.74584	7.82181	7.76382	7.49134	7.66021	8.48436	8.38279	8.23522	9.12042	9.42035	9.19874
ILMN_1654735	7.86053	8.10195	8.07485	7.72665	8.36109	8.15259	7.5426	7.25759	7.37078	8.80976	8.67002	9.05118
ILMN_1745994	7.47027	7.3622	7.47283	7.72701	7.95357	7.6015	7.84764	7.90415	7.95007	8.20788	7.97159	8.44561
ILMN_1728202	7.96676	7.81885	7.96057	7.22438	7.48509	7.45539	7.25447	7.18641	7.21968	8.68333	8.81758	9.25775
ILMN_1675038	9.41002	9.34007	9.40709	9.4776	9.1636	9.45014	10.043	9.82837	9.81153	10.6674	10.6191	10.8593
ILMN_1776363	7.74808	7.58573	7.61268	7.43153	7.23629	7.72307	7.19346	6.89897	7.11753	8.56284	8.64228	8.13459
ILMN_1708709	7.75245	7.66624	7.74885	7.54943	7.46699	7.69358	8.14762	8.11094	8.19246	8.14158	8.24631	8.20907
ILMN_1720137	7.41343	7.27007	7.24415	7.33437	7.25478	7.47252	7.77855	7.78457	7.77241	7.90286	7.96453	8.19791
ILMN_1713764	7.10987	7.14803	7.14644	7.53943	7.55649	7.58076	7.71347	7.58064	7.49947	7.69121	7.80521	7.6508
ILMN_2352303	7.75203	7.96768	7.96947	7.97181	7.79466	8.20147	8.41485	8.41635	8.39754	8.83216	9.11707	9.8556
ILMN_1673111	10.1626	10.2344	10.1585	9.80348	9.85014	10.1085	10.7236	10.5621	10.6801	10.791	10.7317	10.9477
ILMN_1652540	7.55941	7.49376	7.55667	7.18792	7.55638	7.0855	6.93016	7.00707	7.08211	8.31875	8.34413	8.62704
ILMN_1813837	7.07224	7.12834	7.12599	7.2833	7.16552	7.48525	7.78803	7.80875	7.52597	7.86526	7.87683	7.68148
ILMN_1789991	8.06146	8.03658	8.06042	7.15133	7.03787	7.25865	6.99888	6.91686	6.79539	9.72096	9.3288	9.8275
ILMN_1654629	8.10905	8.16632	8.16392	8.30874	8.30856	8.41598	8.53458	8.62235	8.55708	9.35135	8.98425	9.15966
ILMN_1778333	7.3852	7.1906	7.37705	7.0381	7.38312	7.1992	6.83601	6.66588	6.81663	7.90183	7.86511	8.12264
ILMN_1797557	6.9013	7.04684	6.96408	7.09658	7.10206	7.47136	7.49649	7.54644	7.35137	8.26355	8.14762	7.90927
ILMN_1771233	9.30562	9.12892	9.14841	9.37194	9.17041	9.38621	9.60829	9.7305	9.84424	9.87473	9.91268	10.0512
ILMN_1758829	7.26096	7.25503	7.26071	7.19965	6.826	7.11137	6.75608	6.73385	6.67285	8.03468	7.80125	8.37164
ILMN_1744534	8.39363	8.51251	8.49659	8.45923	8.45568	8.5786	8.95009	8.91199	9.21965	8.8815	9.1045	9.47133
ILMN_1779071	11.2663	11.4415	11.4341	10.947	10.7576	11.231	10.7334	10.214	10.3123	13.3895	13.1681	12.9389
ILMN_2401344	7.32773	7.29058	7.32618	7.47807	7.22794	7.24119	6.93535	6.85961	6.80016	8.29414	8.4821	8.56153
ILMN_1765606	7.58905	7.37518	7.34976	7.50328	7.4283	7.48509	7.916	7.94538	7.91479	8.66783	8.48357	8.29304
ILMN_2149766	9.09657	9.01774	9.1253	8.9635	8.7288	9.15208	9.66943	9.5164	9.47573	10.2916	10.3243	10.4757
ILMN_1692261	8.60466	8.63689	8.63554	7.85866	8.24229	8.19193	7.68619	7.32305	7.66035	9.64473	9.39457	9.98907
ILMN_1752582	11.4008	11.2579	11.2538	11.6523	11.1338	11.547	11.8162	12.0688	11.7365	12.0709	11.8904	11.9625
ILMN_1707084	7.69466	7.68063	7.69408	7.53788	7.52989	7.87611	8.23817	8.07028	8.10303	8.22492	8.43441	8.19683
ILMN_1711048	8.5863	8.76899	8.76134	8.8147	8.66936	8.80903	9.09986	9.1792	9.13612	9.7037	9.57559	9.31116
ILMN_1705871	9.07921	9.02378	9.07689	9.25535	8.78999	9.38444	9.55361	9.69334	9.38368	10.1241	10.2962	10.0826
ILMN_1666399	10.374	10.3474	10.3728	10.5006	10.132	10.6374	10.828	10.9834	10.7191	11.4127	11.5042	10.8686
ILMN_2354478	8.26719	8.23347	8.26578	8.33147	8.04539	8.46258	8.73256	8.60384	8.63037	9.38787	9.28423	9.74282
ILMN_1801703	6.85076	6.82796	6.833	6.96941	7.01059	7.22684	7.36881	7.19459	7.55047	8.83944	8.90527	9.12334
ILMN_2311020	7.56239	7.6809	7.60943	7.60958	7.61148	7.53417	8.16021	7.95382	8.13337	9.94116	10.2771	10.433
ILMN_1713807	7.73974	7.84072	7.8365	7.78836	7.74101	7.84132	7.43724	7.19575	7.25584	8.37546	8.46985	9.08794
ILMN_2107991	7.68369	7.757	7.75393	7.92756	7.64481	7.99638	8.31037	8.25769	8.21002	8.62107	8.66583	8.67573
ILMN_2396287	6.84643	7.01028	6.85784	6.93454	6.92382	7.08749	7.4473	7.37347	7.27275	7.54323	7.52698	7.74141
ILMN_1716555	7.0359	7.1204	7.07033	7.2808	7.30793	7.14747	7.47473	7.47494	7.71296	7.67475	7.74792	7.86408
ILMN_1812096	7.49279	7.41977	7.48973	7.44343	7.33124	7.73099	7.9841	7.97134	7.8424	9.65126	8.8961	9.10825
ILMN_1706455	8.26101	8.20885	8.25883	8.6567	8.32058	8.50514	8.7305	8.59047	8.75124	9.18687	8.98224	9.05225
ILMN_1790014	7.65828	7.45949	7.64996	7.84312	7.9519	7.82502	8.2624	8.15336	8.25151	8.55363	8.74111	8.54077
ILMN_1771964	8.99545	8.76558	8.98583	9.26	8.77161	9.2139	9.4109	9.57309	9.63259	10.3899	10.554	10.4949
ILMN_2136177	9.80631	9.67897	9.80098	9.82067	9.36851	9.85951	10.2401	10.4718	10.3353	10.3234	10.5445	10.5472
ILMN_1797728	11.0204	11.3954	11.2175	11.7746	11.3289	11.9365	11.8375	11.7618	11.7001	12.0033	11.9365	11.7289
ILMN_1758337	8.06828	8.18717	8.1822	7.83899	7.73879	8.18999	8.59945	8.54171	8.51689	9.34256	9.13297	8.50116
ILMN_1789166	7.03663	6.96622	7.03368	7.22657	7.35521	7.48433	7.5909	7.43358	7.42488	9.6026	9.74566	8.80363
ILMN_1706357	6.90266	6.8981	6.90247	6.96935	6.89284	7.07885	7.4418	7.32841	7.36647	7.71646	7.67143	7.76015
ILMN_1782069	7.78294	7.74365	7.7813	7.75851	7.66394	7.85884	8.21435	8.38799	8.45006	8.50338	8.48851	8.36504
ILMN_2240597	7.64865	7.64626	7.64855	7.90841	7.7629	7.98091	8.17268	8.09773	8.23228	8.61883	8.79384	8.39581
ILMN_1826531	9.82289	9.84424	9.84334	9.8313	9.45499	9.93205	10.572	10.3688	10.4176	10.7165	10.6494	10.7175
ILMN_1697694	11.3965	11.3922	11.3963	11.4185	11.976	11.9725	11.969	11.8697	11.726	12.5941	12.3427	12.3182
ILMN_1912333	7.19859	7.28596	7.31208	7.35417	7.1395	7.36455	7.65506	7.92884	7.67994	8.66304	8.61998	8.63501
ILMN_1873278	8.61654	8.67604	8.67355	8.29007	8.49815	8.49054	8.13832	7.60814	8.01863	9.10428	9.08924	9.54031
ILMN_1799104	9.38368	9.29066	9.37979	9.1932	9.08145	9.35752	8.97964	8.91893	8.8083	10.0876	9.96215	9.97542
ILMN_1792910	8.46725	8.53756	8.53462	8.70546	8.54845	8.7849	9.13134	9.12334	9.09251	9.55617	9.30525	9.67796
ILMN_2083469	8.85619	8.67994	8.84881	8.75358	8.33256	8.49436	8.2911	8.30422	8.25042	9.26986	9.29139	9.97934
ILMN_1738229	8.56817	8.41962	8.46687	8.7216	8.4282	8.56284	8.96735	8.83322	9.12374	9.4619	9.17277	8.993
ILMN_1698846	8.88655	8.80869	8.8833	9.10825	9.36353	9.18687	7.99156	7.26553	7.33424	10.474	10.3031	10.8338
ILMN_2144162	8.04839	7.83012	8.03925	7.84594	7.48771	7.64817	7.33863	7.55733	7.23629	8.43441	8.60651	9.1671
ILMN_1756723	7.05707	6.88661	7.04994	7.13965	7.39163	7.23806	7.73359	7.4582	7.4654	7.77555	7.83834	7.82968
ILMN_1789627	8.47667	8.42763	8.47462	8.78604	8.50905	9.15	9.20081	8.98026	8.84966	11.8375	11.6595	11.1347
ILMN_1716552	9.09808	8.85823	9.0247	9.37861	8.92674	9.17861	9.60511	9.60041	9.34831	10.4095	10.2418	10.5303
ILMN_1814333	7.61286	7.64103	7.63985	7.80752	8.19431	7.73407	8.35907	8.27907	8.16185	8.52647	8.31436	9.21527
ILMN_1784320	7.8648	7.94899	7.88939	8.20619	7.96932	8.29375	8.44509	8.27922	8.25443	9.99051	9.93935	9.7305
ILMN_2151056	7.98447	7.89366	7.95452	7.65571	7.6064	7.86936	8.51892	8.26512	8.39488	8.44707	8.49227	8.58994
ILMN_2212999	10.6274	10.5852	10.6257	10.7236	10.5743	10.7341	10.2074	9.53682	9.36452	12.7057	12.6555	12.5748
ILMN_1655311	8.06766	8.37139	8.03313	8.56701	8.18281	8.48265	8.70353	8.88359	8.61767	9.1954	9.09842	9.0327
ILMN_1808333	8.72918	8.77947	8.77736	8.93309	8.99328	9.05833	9.09286	9.17325	9.08388	9.29952	9.27559	9.423
ILMN_1758599	6.89019	6.96861	6.98093	7.04926	7.20671	7.11782	7.27012	7.3852	7.34239	7.52662	7.72887	7.15647
ILMN_1736692	6.9422	7.02049	7.01721	7.27843	6.97168	7.4289	7.70556	7.46321	7.41671	9.06911	8.70109	8.00074
ILMN_2044813	8.63375	8.33493	8.24857	8.48335	7.84764	7.7727	7.90746	7.43324	7.76987	10.1327	9.54031	9.81595
ILMN_1778523	7.65179	7.64465	7.65149	7.58523	7.62359	7.33958	6.93115	7.25584	7.2143	8.55151	8.97899	8.94551
ILMN_2346727	7.14051	7.04078	7.04365	7.20599	7.16951	7.23733	7.62899	7.78279	7.38942	7.60182	7.80027	7.76869
ILMN_1837428	7.43711	7.39584	7.43538	7.61302	7.51985	7.25913	7.91227	7.75925	7.799	7.96077	8.14275	7.96658
ILMN_1789112	8.2342	8.16417	8.23127	8.52386	8.22584	8.16328	7.87158	7.82035	7.75615	9.99836	9.86983	9.65739
ILMN_2082314	8.46805	8.47773	8.47732	8.64365	8.70304	8.70279	8.81532	8.86765	8.94676	9.40615	9.28206	8.98364
ILMN_2359742	10.1316	10.2228	10.219	10.4235	10.6779	10.7449	10.9969	10.6964	10.6015	11.4067	11.3046	11.0096
ILMN_2146389	9.05833	9.28206	9.27269	8.18601	8.51535	8.51117	8.35695	7.7625	8.16464	9.93205	9.82474	9.40813
ILMN_2375599	9.1954	9.27136	9.26819	9.15	9.16896	9.11242	9.73958	9.60871	9.61556	10.3495	10.1078	10.1161
ILMN_1754921	7.16262	7.08717	7.18706	7.45003	7.61651	7.36021	7.65759	7.45678	7.83253	8.41845	7.72368	7.28964
ILMN_1738652	8.66969	8.74715	8.74391	8.56259	8.40063	8.73617	9.16617	9.01603	9.27197	9.85464	9.76188	9.40381
ILMN_1810467	12.1792	12.0376	12.212	12.3138	12.2964	12.4335	12.5175	12.5175	12.6227	12.7293	12.4476	13.0177
ILMN_1687757	7.22093	7.27045	7.24184	7.27155	7.40127	7.28608	7.61945	7.66728	7.54655	9.57476	9.59484	9.24377
ILMN_1726597	7.96932	7.96253	7.96904	8.46409	7.95731	8.08216	7.64817	7.65364	7.48075	8.79522	8.85799	8.8914
ILMN_1717393	7.25357	7.25896	7.25874	7.2599	7.83058	7.14144	6.7444	6.72266	6.85381	7.72249	7.67464	7.94149
ILMN_1786976	9.07761	8.94179	9.07193	8.69616	8.3473	9.0316	9.48955	9.4631	9.29923	10.1769	10.1523	9.97
ILMN_1746784	8.06075	8.13732	8.13948	8.22315	8.20318	8.08151	8.46829	8.47816	8.72284	9.37922	9.38715	8.96636
ILMN_1661683	7.20448	7.30621	7.19965	7.19818	7.19496	7.41962	7.6346	7.54726	7.63751	8.5841	8.5452	9.06703
ILMN_1708508	9.04826	9.11381	9.11106	8.92829	8.70917	9.12854	8.81702	8.36321	8.40559	10.1367	10.2127	10.1682
ILMN_1771148	6.85835	6.77538	6.83966	7.03889	7.0694	7.10847	7.17246	7.30246	7.14288	7.347	7.56121	7.649
ILMN_1738691	8.42226	8.31737	8.41787	8.8792	7.92144	8.39451	7.80495	7.46645	7.90386	9.57107	10.0258	10.4325
ILMN_1698189	8.8792	8.86998	8.87882	8.84693	8.58203	8.97899	9.18427	9.2081	9.22157	9.38444	9.66178	9.62702
ILMN_1785191	9.41542	9.3342	9.41202	9.01827	9.30584	9.24095	9.79574	9.67159	9.71555	10.0826	10.1559	10.3149
ILMN_2394523	7.1739	7.33124	7.32466	7.35959	7.40451	7.60458	8.05893	7.84312	7.79483	8.22262	8.06517	7.93767
ILMN_1677122	7.9086	7.92456	7.9239	7.92005	7.65266	8.0577	8.3313	8.2736	8.22223	8.62068	8.45714	8.77228
ILMN_2385688	8.54743	8.53486	8.5469	8.64257	8.3985	8.5378	8.95466	8.97035	8.78921	9.47865	9.35038	9.39611
ILMN_1804332	10.3327	10.5313	10.5229	10.4523	10.8042	10.5452	10.8506	10.8954	10.7979	11.4425	11.2702	10.9372
ILMN_1707717	6.60079	6.60275	6.60267	6.90148	6.84443	7.13085	7.04146	7.00007	7.03423	7.1992	7.14654	7.1719
ILMN_1740500	7.4974	7.51604	7.51526	7.47473	7.23595	7.45748	7.97336	7.88621	7.79137	8.42763	8.48625	8.66783
ILMN_1717565	7.55262	7.50464	7.55061	7.22296	6.93169	7.35946	8.27552	7.82712	8.17618	8.47074	8.29986	8.56173
ILMN_1791097	9.65916	9.39917	9.52411	9.87684	9.4041	9.80774	9.99746	9.91521	9.92609	10.4969	10.5991	10.2019
ILMN_1655498	10.7364	10.7096	10.7353	11.1605	10.79	10.9879	10.3568	9.77171	9.36516	13.3673	13.425	11.9337
ILMN_1728535	10.132	9.76709	10.024	10.3246	9.86372	10.192	10.4184	10.4351	10.6908	10.6253	10.6681	10.697
ILMN_1777644	7.54748	7.59735	7.59526	7.75679	7.71585	7.58836	7.82667	8.03685	7.94238	8.74773	8.59018	7.89488
ILMN_1804448	8.17618	8.14115	8.17471	8.17343	7.9328	8.12542	7.68063	7.90183	7.76729	8.75506	9.13162	8.84344
ILMN_1751195	8.54694	8.73033	8.75415	8.89192	8.65697	8.84057	9.2139	8.98168	9.18587	9.63142	9.77368	9.59748
ILMN_2327346	8.96127	9.05323	9.04938	9.10797	9.06865	9.25846	9.72096	9.68974	9.7415	9.65964	10.1226	10.2562
ILMN_1767446	8.15991	8.12133	8.14448	8.07089	8.08489	8.35586	8.73493	8.54441	8.43441	9.40889	9.37861	9.20696
ILMN_2367191	10.5071	10.3818	10.5018	10.2188	9.80464	10.2966	10.8085	10.9927	10.7549	11.4323	11.4434	10.9231
ILMN_2193864	7.17597	6.9659	6.93375	7.03917	6.71753	7.2015	7.74495	7.37605	7.50404	9.43864	9.34215	8.29956
ILMN_1797209	8.00344	7.96474	8.00182	8.17221	7.92756	8.4821	8.68073	8.56675	8.8235	8.83592	8.94676	9.35693
ILMN_1716507	6.95514	6.93693	6.95438	7.27045	7.02163	7.1489	7.43015	7.2434	7.30258	8.74282	8.49182	8.6481
ILMN_2395375	9.10428	9.0348	9.10137	9.10722	8.66488	8.50739	8.41291	8.63876	7.81086	9.7901	9.36184	10.6228
ILMN_1791328	9.98319	10.1296	10.1235	9.48541	9.25164	9.69527	9.67061	9.58716	9.46769	10.8782	10.9238	10.8061
ILMN_1796455	7.24991	7.24722	7.2498	6.98921	7.18183	7.21977	7.01769	6.81622	6.8532	7.75763	7.71739	8.56498
ILMN_1683857	7.26617	7.34724	7.34385	7.52742	7.16869	7.47705	8.02837	8.12836	7.7027	8.37715	8.52688	8.89239
ILMN_2377240	9.77214	9.71206	9.76963	9.94824	9.92442	9.95016	10.0392	10.4107	10.2688	10.1859	10.4633	10.4251
ILMN_1696276	8.43054	8.32624	8.42618	8.61034	8.51481	8.45148	8.78852	8.79627	8.62979	9.30094	9.37058	8.39287
ILMN_1707965	7.04458	7.09857	7.05256	7.00822	6.85854	7.15435	7.56906	7.30737	7.57183	8.29197	8.21085	7.66237
ILMN_1734897	6.77683	6.87702	6.87282	6.8899	6.88775	6.98349	7.17423	7.37423	7.32854	7.57029	7.75997	7.72665
ILMN_1700231	9.46463	9.56819	9.56385	9.55478	9.57221	9.48707	10.0264	9.92279	9.88984	10.3129	10.1682	10.1764
ILMN_1664773	7.34144	7.3492	7.34887	7.25503	7.55006	7.36284	7.74761	7.56906	7.82877	7.82086	8.08216	7.66773
ILMN_1722945	7.41657	7.66492	7.65452	7.4491	7.52039	7.75737	7.90725	7.87321	8.0178	8.29932	8.38612	8.51747
ILMN_1742881	8.2905	8.21594	8.28738	8.34484	8.56987	8.43054	7.97611	7.79856	7.71497	9.84461	9.98081	9.69657
ILMN_1774261	8.36063	8.53317	8.52595	8.41034	8.77092	8.13459	8.72798	8.81841	8.85382	9.08164	8.87724	9.26695
ILMN_1732197	8.86537	8.92026	8.91796	9.26829	8.53423	9.23116	8.5706	8.23397	8.00564	9.79931	9.61923	9.86412
ILMN_1815745	8.77737	8.64314	8.77175	8.96089	8.69763	9.13248	9.32391	9.19123	9.57221	10.0753	9.9737	10.2731
ILMN_1801610	7.45163	7.49545	7.49362	7.80056	8.08915	7.54899	8.14576	7.96376	7.8677	8.15137	8.02862	8.14694
ILMN_2152711	8.21111	7.96825	8.24574	8.46919	8.2626	8.60177	8.62136	8.50625	8.5716	9.49978	9.54527	9.15208
ILMN_1731714	7.50493	7.53568	7.53439	7.1548	6.99489	7.41707	7.29072	7.07446	7.10012	8.33644	8.50678	8.94874
ILMN_1676600	11.0076	10.9543	10.9646	11.0669	10.8256	11.0435	11.232	11.4057	11.3681	11.8156	11.5628	11.3511
ILMN_2413779	10.6228	10.7372	10.7324	11.246	11.3564	11.2448	10.3223	9.71648	9.92033	12.057	11.8675	11.5948
ILMN_1708916	7.76869	7.98255	7.71518	7.56906	7.60739	7.45926	7.5162	7.06679	7.22114	9.74738	9.34615	10.1121
ILMN_1690125	10.8404	10.9064	10.9036	10.8516	10.4387	11.0071	11.3864	11.367	11.1591	11.6319	11.7278	12.1753
ILMN_1743767	7.78617	7.91986	7.91426	7.68969	7.73535	7.98375	8.13986	8.24229	8.41173	8.52199	8.41108	8.02775
ILMN_1696254	8.00402	8.10621	8.10565	7.98753	8.17688	8.22584	8.50678	8.32732	8.57212	8.63375	8.66868	9.13005
ILMN_1652525	8.66783	8.86537	8.8571	8.59495	8.35078	9.10495	9.58271	9.14185	9.42403	10.6845	10.5227	10.5536
ILMN_1818677	7.17764	7.20535	7.20419	7.43553	7.34323	7.20671	6.77419	6.84639	6.68437	7.91914	8.03948	8.08462
ILMN_1688184	7.81295	7.62834	7.70655	7.53309	7.44465	7.97181	7.44861	7.11055	7.23514	9.10722	9.31268	9.2952
ILMN_1735438	9.28573	9.44379	9.43718	8.73905	9.24422	9.26829	8.93572	8.23817	8.45753	11.1759	10.8417	11.7565
ILMN_1699727	6.94298	6.78295	6.87612	6.94825	6.72475	6.97862	7.35382	7.16882	7.21071	7.79879	7.62751	7.82543
ILMN_1655429	8.54932	8.43652	8.47682	8.50857	8.14448	8.51563	8.90709	8.97511	8.73984	9.37134	9.24117	9.72944
ILMN_1722774	9.22008	9.38483	9.3031	9.56819	9.27381	9.60094	9.76243	9.56819	9.86983	9.97542	9.98517	9.68201
ILMN_1784554	7.99796	7.96516	7.99658	7.76552	7.83147	7.7263	7.58398	7.72059	7.29962	8.28856	8.62048	9.12639
ILMN_1682864	9.77522	9.7901	9.78948	10.3406	9.88856	9.79315	10.2262	10.4529	10.0191	10.8242	10.92	9.92033
ILMN_1714700	9.84071	9.81835	9.83977	9.62668	9.04881	9.66372	9.53233	9.38978	9.00545	10.7533	10.6015	10.889
ILMN_1658928	7.5476	7.67164	7.50643	7.58314	7.50721	7.64793	7.97954	7.84716	8.10745	8.4286	8.26512	8.37715
ILMN_1653404	7.4723	7.7263	7.67787	7.78898	7.81231	7.88515	8.05232	7.97159	8.01286	8.44909	7.98208	8.37613
ILMN_2357855	6.98544	6.76406	6.73017	6.77275	7.03909	6.85325	7.1936	7.58972	7.25717	9.48127	9.16172	9.35426
ILMN_2405400	7.33792	7.25271	7.33435	7.41478	7.22918	7.45109	7.76552	7.99666	7.53329	9.27274	9.32105	9.39008
ILMN_1708534	7.39476	7.53503	7.45829	6.96922	6.79758	7.10021	7.13121	6.88124	7.1497	8.41799	7.80358	8.55621
ILMN_2372011	9.06234	9.26695	9.25839	9.14084	9.07921	9.25927	9.66068	9.4776	9.59038	10.0758	9.79533	9.36758
ILMN_1692199	9.02164	8.80599	9.0025	8.98721	9.17625	9.09618	9.2952	9.47024	9.27958	9.89147	10.0581	10.0287
ILMN_1794638	6.62202	6.7084	6.66755	6.74377	7.02296	6.81357	7.18818	7.10997	6.89768	8.45336	8.6567	8.30874
ILMN_1664859	7.07971	6.93826	7.07379	7.12319	7.26524	7.3147	7.69079	7.34976	7.51675	8.71808	8.59083	8.55311
ILMN_1711361	8.13337	8.31305	8.1172	8.26487	8.14048	8.19895	8.83728	8.58203	8.50986	9.07144	8.79252	8.50434
ILMN_2408987	6.97317	6.78644	6.88316	6.84523	6.7517	6.86462	7.50933	7.23392	7.2071	7.87115	7.54705	7.91298
ILMN_1666976	10.6473	10.8932	10.9464	10.6555	11.2725	11.1893	11.226	11.248	11.2175	11.9121	11.9604	11.2096
ILMN_1710859	7.28536	7.36232	7.3591	6.97421	6.84623	6.96222	6.77783	6.79196	6.8531	8.00382	8.14448	8.00617
ILMN_2081087	7.90746	7.83119	7.90427	8.19658	7.95323	8.07696	8.57119	8.66404	8.25769	10.9459	11.0509	10.8775
ILMN_2360415	9.18636	9.1694	9.18565	8.12454	8.73283	8.49483	8.39363	8.18999	7.95701	9.45499	9.52187	9.67944
ILMN_1730622	11.8375	11.8551	11.8544	12.0962	11.2242	11.8214	12.4159	12.3928	12.0321	13.1431	13.0496	12.8373
ILMN_1671885	9.73928	9.63259	9.73481	10.0451	9.89462	10.0451	10.3445	10.1653	10.4287	10.5793	10.3717	11.2647
ILMN_1757230	7.68636	7.58801	7.56616	7.77041	7.49498	7.65675	7.94187	7.9583	7.90558	8.60355	8.78089	7.96545
ILMN_1728698	8.29473	8.39146	8.38741	8.5452	8.95514	8.69539	9.06703	8.92829	8.74947	8.92983	8.71769	9.50015
ILMN_1716925	6.96249	6.9544	6.96215	7.04215	6.96547	7.09195	7.28674	7.17699	7.31335	7.54015	7.38328	7.4305
ILMN_1779616	9.55538	9.44443	9.55074	9.55331	9.64153	9.6316	9.84071	9.74869	9.84071	10.3787	10.4141	9.88856
ILMN_1796458	10.9871	10.9856	10.987	11.2175	10.9686	11.0488	11.3875	11.5573	11.1933	12.3155	12.3822	12.5726
ILMN_1798663	7.91018	7.82611	7.90666	7.94629	7.7903	7.90524	8.76933	8.19895	8.46582	11.4086	10.7558	9.93824
ILMN_1702175	7.52742	7.54847	7.54759	7.24434	7.91092	7.53822	8.17759	7.75361	7.9448	9.05118	8.84344	8.52458
ILMN_2392286	9.30352	9.34967	9.34774	9.47865	9.1954	9.29923	9.79533	9.72902	9.63633	10.0708	10.0645	9.41509
ILMN_1758128	8.12651	8.26874	8.26279	7.75025	7.89154	7.78279	7.05418	7.1388	7.40464	8.67841	8.47571	8.90678
ILMN_1805645	7.44963	7.32559	7.44444	7.30258	7.36696	7.5947	7.83579	7.95731	7.79448	8.07161	8.07814	8.32884
ILMN_2368292	10.2424	10.3643	10.3592	10.0851	9.96499	10.0895	10.5642	10.7616	10.7126	10.9552	10.8775	10.8656
ILMN_1807767	9.16649	9.287	9.28196	9.66325	9.71862	9.48763	9.52024	9.90538	9.5508	10.5878	10.5525	10.4362
ILMN_1703246	9.02517	9.27274	9.25606	9.47298	9.2528	9.3779	9.737	9.84424	9.45176	10.5765	10.5605	9.67678
ILMN_1698148	7.25459	7.26699	7.26647	6.90808	6.80545	6.72782	6.84295	6.69473	6.6992	7.92423	7.87886	8.0826
ILMN_1662232	12.0052	11.8934	12.0005	12.3401	11.8247	12.0164	12.2733	12.1774	12.346	12.9623	12.8051	12.5492
ILMN_2225887	12.4878	12.7261	12.5838	12.8484	12.4812	12.5085	13.0422	13.0358	12.8607	13.1015	13.1483	13.4802
ILMN_2315780	9.55017	9.69249	9.73529	8.98044	9.00933	8.99381	9.42445	9.08924	8.99603	10.4429	10.4025	10.8624
ILMN_1680320	7.39153	7.39072	7.3915	7.36801	7.37949	7.54363	7.16623	7.00144	7.05184	8.40956	8.24295	8.38334
ILMN_1657283	12.4586	12.2755	12.2436	12.4276	12.1729	12.5962	12.7357	12.773	12.5962	13.6037	13.5906	12.9491
ILMN_1793894	11.2352	10.8286	10.7965	10.8326	10.6152	10.7881	11.385	11.4783	11.4893	11.8422	11.8099	11.5456
ILMN_2397521	6.9101	6.89391	6.90161	6.95508	6.89124	7.06668	7.36576	7.15797	7.19656	7.58717	7.50245	7.76107
ILMN_1806787	7.1865	7.21691	7.21564	7.10033	7.10064	7.24391	7.41324	7.64711	7.49783	8.56095	8.71634	9.13465
ILMN_1810604	7.30621	7.35657	7.35446	7.4283	7.67864	7.85441	7.92144	7.68619	7.56239	9.49291	9.53848	10.1371
ILMN_1775074	9.09957	9.28905	9.28112	9.59484	9.23149	9.34831	9.52766	9.59038	9.46646	9.71555	9.75157	9.65613
ILMN_1706687	10.3502	10.3187	10.3437	10.4126	10.298	10.6253	10.6395	10.6348	10.6066	10.8645	10.9477	11.1193
ILMN_1864900	9.67269	9.51607	9.66614	10.3065	9.26576	9.78137	8.84376	8.88249	7.51132	11.5659	11.5006	12.3771
ILMN_2168520	7.50216	7.57706	7.56756	7.70786	7.45781	7.55503	7.99049	7.80889	8.30537	8.01151	8.22492	8.22798
ILMN_1669816	7.53417	7.35149	7.52653	7.53019	7.71039	7.60424	7.08977	6.80758	6.97337	8.24469	8.40107	8.55776
ILMN_2197693	7.45748	7.35591	7.45323	7.77004	7.64491	8.03948	7.83311	7.78481	8.25478	8.46652	8.30142	8.09281
ILMN_1652017	6.8645	6.93821	6.93512	7.09712	7.06334	7.22721	7.26844	7.33319	7.23471	7.3762	7.41682	7.74224
ILMN_1785161	8.56498	8.78884	8.77948	8.91786	8.86862	9.31991	9.44702	9.04801	9.23835	9.51059	9.41221	9.25606
ILMN_2130525	8.02775	7.94075	8.02411	7.94109	8.04735	8.05638	8.71378	8.69292	8.64228	9.06453	9.31436	9.1045
ILMN_1713162	7.17226	7.20696	7.20551	7.45572	7.29714	7.41758	7.83232	7.79416	7.71623	8.09713	7.79938	8.12855
ILMN_1703279	8.16389	8.14947	8.16329	8.12729	8.09226	8.41821	8.69763	8.38203	8.52179	8.99572	9.092	8.92199
ILMN_1811102	8.66636	8.78218	8.77734	9.08751	8.97373	8.80656	9.16868	9.34936	8.93431	9.62987	9.64805	9.32248
ILMN_1687495	7.28801	7.38503	7.38097	7.22882	7.40831	7.51308	7.56771	7.62574	7.64153	7.99204	7.80566	7.94629
ILMN_1733248	8.94778	9.19123	9.18104	8.9676	8.61611	8.52199	8.38203	8.8758	8.1909	9.91887	9.90271	10.4803
ILMN_1681679	10.9953	11.279	11.2671	10.8432	10.7104	10.8609	10.2593	10.3254	10.2257	11.6817	11.5213	11.3383
ILMN_1687279	9.69565	9.93146	9.98255	10.0201	9.8261	10.0727	10.5387	10.2834	10.1754	11.1308	10.934	10.4994
ILMN_1747281	8.99646	8.9635	8.99508	9.287	9.06984	9.32029	9.23998	9.24795	9.28981	10.4698	10.1706	9.37237
ILMN_1712684	8.98487	9.09032	9.08591	8.55552	8.80095	8.53181	8.55621	8.14181	7.76752	10.0218	9.8648	10.3019
ILMN_1771019	9.20749	9.16837	9.20585	8.79252	8.64748	9.04387	9.62777	9.4022	9.92205	10.2271	9.99643	9.95406
ILMN_1706935	9.70305	9.63551	9.66721	9.62702	9.13005	9.68603	9.14108	9.42623	8.83006	10.5823	10.5736	9.87951
ILMN_1676728	7.0552	7.19114	7.18545	6.87774	7.11987	7.09883	7.48433	7.36618	7.40728	8.3661	8.50656	8.07303
ILMN_1685551	10.5358	10.5687	10.5673	10.8593	10.7043	11.039	11.191	11.0683	10.9397	11.412	11.3037	11.0564
ILMN_1722811	8.64725	8.5999	8.61967	9.02987	8.73256	8.6267	8.90186	8.86998	9.05793	9.81987	9.80078	9.68464
ILMN_1696360	8.94361	8.96127	8.96053	9.14249	9.59163	9.58887	9.93048	9.43337	9.56216	10.043	9.89076	10.54
ILMN_1700109	11.691	11.9086	11.8995	12.162	12.0052	12.212	12.4362	12.4625	12.6885	12.5058	12.5103	12.7757
ILMN_2233604	7.38312	7.21991	7.2175	7.65848	7.70355	7.51045	7.63321	7.51149	7.72752	7.83733	8.17343	7.58224
ILMN_1804357	8.55041	8.72254	8.71533	8.65007	8.62207	8.70954	8.1766	7.73387	7.94501	9.32181	9.44047	10.1307
ILMN_1768488	8.48522	8.29473	8.50625	8.66404	8.42401	8.41845	8.82687	8.70109	8.802	9.65446	9.2296	9.62111
ILMN_2357730	7.8424	7.93718	7.93322	7.96027	7.62383	8.05443	8.25824	8.41845	8.18576	9.31867	9.21926	8.90812
ILMN_2222880	8.55552	8.69029	8.72608	8.80599	8.52771	8.90161	9.20657	9.36213	8.86584	10.095	9.98722	9.57848
ILMN_1654072	7.73795	7.72045	7.73722	7.11137	6.96222	7.39708	7.38173	7.14679	7.0397	8.96283	8.73283	8.13732
ILMN_1657983	8.74802	8.43878	8.54	8.62086	8.37372	8.50492	8.99776	9.07635	8.85359	11.0517	10.9505	11.216
ILMN_1725705	8.93019	8.91762	8.92966	8.98874	8.92289	9.09251	9.36966	9.07359	9.40267	9.73239	9.56118	9.13954
ILMN_1660633	7.11639	7.12491	7.12455	6.90918	6.92164	6.90918	6.80326	6.74734	6.79848	7.95701	7.70576	8.22476
ILMN_1744068	9.5831	9.6316	9.60545	9.92799	9.45318	9.75925	10.0555	9.89647	9.85172	10.3806	10.2246	10.0899
ILMN_2230025	8.03934	8.09245	8.09022	7.98156	7.96494	8.40322	8.66868	8.77947	8.29538	11.1461	11.231	11.076
ILMN_1685097	10.1774	10.1475	10.1762	10.4465	10.153	10.2394	10.3711	10.4231	10.4943	10.9077	10.921	10.6845
ILMN_1697561	7.41613	7.32113	7.41215	7.56105	7.09107	7.17159	7.07098	7.02039	7.09473	8.86356	8.54743	9.45096
ILMN_1728298	11.4487	11.4893	11.4876	11.4828	11.2183	11.6561	11.9677	11.7113	11.7148	13.1037	12.9311	12.7094
ILMN_2341487	7.82927	8.05292	8.02756	8.12348	8.01475	8.27552	8.40085	8.20639	8.42343	8.8235	8.89081	8.77513
ILMN_2327795	8.92054	8.59578	8.73283	9.15942	8.87881	9.12374	9.2208	9.26829	9.00994	9.33662	9.20784	9.8528
ILMN_1698733	8.61801	8.58758	8.61673	8.14088	8.48986	8.56773	9.1954	8.73375	9.25164	10.927	10.8664	10.9352
ILMN_1688246	7.00017	7.45475	7.38775	7.60752	7.50612	7.4542	7.85902	7.64353	7.76562	7.95556	7.83733	8.09347
ILMN_1787705	11.2846	11.2273	11.2822	11.0812	11.1117	11.248	11.4852	11.6678	11.5787	12.1886	12.1859	12.3683
ILMN_1680171	8.80728	8.90849	8.89657	8.80656	8.57914	8.91702	9.22458	9.08109	9.26986	9.36555	9.40615	9.71648
ILMN_2373566	10.0053	9.83689	9.8055	10.0584	9.64473	10.0097	10.3367	10.1849	10.1653	11.3065	11.2025	10.9963
ILMN_1679984	7.52438	7.5082	7.52371	7.10884	6.91331	7.37688	8.1715	7.79582	8.02573	10.9578	10.7761	10.5902
ILMN_1669972	6.99463	6.99131	6.99449	6.99656	7.12227	7.2243	7.6855	7.41857	7.27045	8.05134	8.01	7.85641
ILMN_1721876	11.0449	11.0606	11.06	10.2029	10.8624	10.6051	10.4132	10.1392	10.0385	11.7771	11.4157	11.4704
ILMN_1691290	10.2193	10.1885	10.2181	10.2715	10.566	10.3798	10.0268	9.69854	9.45062	11.1044	11.0405	11.0912
ILMN_1695797	9.81153	9.76243	9.80947	9.40652	9.35103	9.5365	10.1556	10.194	10.1311	10.6721	10.5098	10.358
ILMN_2360202	7.53621	7.63267	7.62863	7.87683	7.43006	8.00435	7.24325	7.10098	7.17628	8.06392	8.34176	8.28734
ILMN_1806328	7.97684	7.85397	7.96172	7.93563	7.77081	7.77834	8.24048	8.30809	8.16606	8.63309	8.73145	8.7043
ILMN_1717094	8.65633	8.72798	8.72498	8.90218	8.71524	9.01634	9.34807	9.16195	9.18728	9.69194	9.55858	9.39151
ILMN_2344182	7.80419	7.74511	7.80171	7.88994	8.07064	8.07376	8.55593	8.11279	8.03313	8.65608	8.47682	9.12147
ILMN_2316236	7.54176	7.57289	7.57158	6.97271	7.19549	6.93604	7.12925	6.90453	7.23458	10.1774	10.4825	10.9793
ILMN_2388397	7.49498	7.64878	7.64235	7.45074	7.43388	7.46311	8.31279	8.06361	7.73051	8.83149	8.76899	8.60102
ILMN_1741491	10.0912	10.4076	10.1151	10.4507	10.238	10.4438	10.7104	10.5654	10.5194	11.2711	11.0738	10.7838
ILMN_1771629	7.55461	7.55503	7.55501	7.86956	7.45598	7.56569	7.78577	7.97975	7.79916	8.2527	8.2574	7.76397
ILMN_1773940	7.84764	7.92756	7.92422	7.70406	7.80859	7.93855	8.26336	8.17569	8.12183	8.52229	8.24857	8.18341
ILMN_1744387	7.34935	7.19303	7.3428	7.71408	7.41054	7.90884	8.21545	7.95022	7.65506	9.69925	9.58062	9.22697
ILMN_1695299	7.64725	7.7934	7.72642	7.83273	7.61785	7.88654	8.24427	8.33404	7.89202	10.6005	10.7549	10.6548
ILMN_1804007	7.19236	7.25478	7.18101	7.08464	7.25022	7.33453	7.64297	7.79997	7.38387	9.83885	9.79211	9.9109
ILMN_1713759	9.03432	9.07202	9.07044	8.69539	8.55652	8.8618	9.21965	9.45289	9.47718	10.3243	10.254	9.61302
ILMN_1773307	7.54847	7.56399	7.56334	7.60943	7.60458	7.71162	7.94538	7.90589	8.16144	9.46769	9.47133	9.50285
ILMN_1707077	9.86983	9.56904	9.63965	9.9258	10.2297	10.1063	10.289	10.1024	9.94824	10.5833	10.566	10.9596
ILMN_1761566	8.24048	8.22774	8.23995	8.66238	8.2632	8.4286	8.54903	8.6466	8.65842	9.02225	8.98949	9.21597
ILMN_1796216	8.71378	8.65527	8.71133	8.90186	8.35509	9.0392	9.15899	9.08794	8.82238	10.3174	10.1748	10.1649
ILMN_1903568	10.0966	10.235	10.2292	10.5862	10.4633	10.8123	11.0228	10.8293	10.876	11.0108	11.1681	10.8768
ILMN_1660732	10.2851	10.194	10.2813	10.5163	9.97142	11.0912	9.28762	9.21414	9.31242	11.0449	11.2056	10.8713
ILMN_1758642	7.22488	7.10717	7.09857	7.4624	7.05826	7.2727	7.65523	7.32625	7.5237	7.84979	7.91753	7.80184
ILMN_2372795	7.16575	7.24949	7.24598	7.40692	7.2389	7.59447	7.69372	7.62383	7.56824	8.11991	7.97796	7.50643
ILMN_2089977	9.39866	9.27351	9.39342	9.02403	9.20152	9.58604	10.2682	9.89533	9.63415	10.4668	10.1556	11.4172
ILMN_1669033	8.71652	8.81142	8.80744	9.03775	8.83254	8.79315	8.99841	9.1837	8.97445	9.69304	9.58554	9.65768
ILMN_1812688	7.8504	7.82107	7.81277	7.81148	8.41034	8.14218	8.10905	8.10033	8.49618	8.62193	8.26473	8.38234
ILMN_1704665	10.4662	10.229	10.4563	9.96358	10.4994	10.5148	10.194	9.41542	9.72944	12.0688	12.0194	11.8162
ILMN_1907556	7.49	7.30417	7.48222	7.75125	7.44243	7.86494	8.25564	7.8613	7.84742	9.11447	8.84242	8.78604
ILMN_1749081	11.2951	11.1953	11.206	10.9366	10.6395	10.8564	11.0778	10.4176	10.374	12.0339	12.0994	12.0792
ILMN_1728107	7.9736	7.831	7.96763	8.46943	8.09804	8.42983	8.54845	8.33347	8.21962	8.856	8.6999	8.32603
ILMN_2334765	8.21305	8.2418	8.2406	8.26996	8.1715	8.10422	8.70377	8.60493	8.40956	9.12147	9.11504	9.19824
ILMN_1721087	7.1516	7.3421	7.29093	7.42215	7.2242	7.32283	7.63844	7.6206	7.47136	8.08174	7.89666	8.2385
ILMN_1785406	8.41598	8.41513	8.41594	8.15873	8.09347	7.99982	7.73256	7.50426	8.04369	8.77513	9.09388	8.95239
ILMN_1718831	7.54081	7.42961	7.48914	7.55331	7.76752	7.62455	7.73808	7.7509	7.77334	8.18281	8.21739	8.03468
ILMN_1760160	8.30856	8.43573	8.43041	8.66828	8.06124	7.85501	7.89587	8.22627	7.63978	9.1378	9.27727	10.3619
ILMN_1682738	8.78884	8.68983	8.7847	8.91702	8.38565	8.8137	9.33522	9.3445	9.01499	9.37556	9.61349	9.94783
ILMN_1739238	7.2071	7.21645	7.21606	6.89696	7.0724	6.97249	6.97346	6.78694	6.86308	8.2979	8.22874	9.30094
ILMN_1811592	9.77795	9.74107	9.77641	9.50628	9.80411	9.98025	10.1231	9.91375	10.1332	10.7405	11.1409	10.8195
ILMN_1676289	7.90029	7.82827	7.89728	8.07028	8.04017	8.37896	8.65633	8.10269	8.16755	10.6994	10.9258	10.4869
ILMN_2148193	6.6773	6.79337	6.78852	6.84302	6.85695	6.9022	7.25089	7.00453	7.4624	7.45149	7.36028	7.40831
ILMN_2173451	10.3774	10.3314	10.3755	10.1901	10.5592	10.5647	10.6964	10.7965	11.2798	10.8914	11.086	11.0738
ILMN_1784292	9.14477	8.97673	9.13774	9.08649	9.04826	9.39917	9.38521	9.42877	9.48796	9.80774	9.82942	9.5616
ILMN_1718961	9.94575	9.84563	9.94156	10.1576	9.71777	10.1599	10.3575	10.2324	10.4235	11.2409	11.4852	11.1628
ILMN_1774596	10.6535	10.6899	10.6884	10.58	11.0063	10.8805	11.1648	10.9485	10.8453	12.7639	12.5085	12.1242
ILMN_1757183	6.98195	6.96408	6.9812	7.04031	6.87429	7.05135	7.52632	7.12978	7.57101	8.05354	8.09541	7.68421
ILMN_1665761	7.48424	7.5289	7.52703	7.32127	7.50836	7.30638	7.18459	7.18549	7.19479	9.46646	8.89486	9.24761
ILMN_1683609	11.3001	11.238	11.2975	11.3706	11.4057	11.5517	11.763	11.5072	11.6478	11.9287	11.7783	12.4295
ILMN_1779965	8.02038	8.11279	8.10893	8.02675	7.72941	8.01418	8.28382	8.39541	8.31737	9.57559	9.6505	8.5255
ILMN_2105033	9.56018	9.52304	9.56779	9.66444	8.8503	8.89832	9.205	9.28389	8.73551	10.0631	10.2884	10.4318
ILMN_1699856	10.718	10.7624	10.7353	10.7997	10.2074	10.5915	11.5775	11.2596	10.9161	12.5995	12.3882	11.5033
ILMN_1697267	8.55271	8.43286	8.54769	8.78367	8.63353	9.01678	8.79108	8.8281	8.84376	9.24095	9.38337	8.79214
ILMN_2120555	8.24365	8.09511	8.23743	8.33172	8.0679	8.17015	8.04621	7.74719	7.73777	8.75444	8.62613	9.98384
ILMN_2186108	7.70246	7.62435	7.69919	7.266	7.67768	7.62945	7.81361	7.96825	8.01167	8.1512	8.38279	7.94991
ILMN_2154322	9.71648	10.1213	10.2228	9.46463	9.7581	9.66178	9.38074	9.5867	8.58232	10.2898	10.4193	11.3422
ILMN_1890614	7.97192	8.10244	8.09698	8.51511	8.1068	8.13858	7.7509	7.75041	7.81564	8.89636	8.86044	8.61311
ILMN_2049274	6.85904	6.91597	6.91359	7.05743	6.92896	7.04788	7.44343	7.24361	7.4319	9.56719	9.63044	9.73529
ILMN_1769902	7.4282	7.61347	7.60572	7.57289	7.4817	7.72887	7.72227	7.97824	7.75997	7.93082	7.89972	8.08427
ILMN_1674160	10.2557	10.1585	10.2516	10.1213	10.1778	10.0191	10.5508	10.7019	10.3868	11.3602	11.4816	11.7207
ILMN_1855910	7.18264	7.20569	7.20473	7.22189	7.36318	7.35611	7.00613	6.93119	6.94282	7.94937	7.96562	8.05397
ILMN_1696675	8.87334	8.60963	8.86231	8.91516	8.85855	8.95397	9.51476	9.32994	9.07635	9.75367	9.74282	9.69925
ILMN_1678618	7.20885	7.23932	7.23804	7.22196	6.96163	7.69506	7.91863	7.55893	7.45255	11.3186	11.073	10.0419
ILMN_1720996	8.00162	7.81709	7.9939	8.09625	8.66154	8.74947	8.35225	8.18321	8.37372	8.56873	8.53044	8.93841
ILMN_2339028	8.18341	8.34071	8.33413	8.22505	8.06968	8.14275	8.11528	7.86639	7.85469	8.75415	9.12093	10.1114
ILMN_1740555	7.40357	7.4305	7.42938	7.26311	7.01895	7.46905	8.20034	7.8334	7.67864	11.4148	11.6359	11.8784
ILMN_2318733	8.04709	8.23565	8.22776	8.26561	8.08581	8.2905	8.33044	8.52458	8.40203	8.68121	8.79279	8.44058
ILMN_2407434	7.04382	7.26082	7.0317	7.11353	6.81799	7.32194	7.67091	7.74495	7.26689	9.4359	9.47277	10.132
ILMN_1733831	7.52418	7.75978	7.52271	7.36334	7.15195	7.41671	7.33779	7.29489	7.25433	8.51313	8.27569	8.29707
ILMN_1802397	9.03297	9.29581	9.28481	9.26511	9.17178	9.34082	9.44218	9.46061	9.41699	10.0424	10.0985	10.0046
ILMN_2197946	8.48061	8.51863	8.51704	7.7888	8.80331	8.13986	7.61431	6.94522	7.7518	9.65272	10.1534	9.15756
ILMN_1720476	8.23112	8.17039	8.17969	7.9628	7.76907	7.98592	8.68602	8.58731	8.3373	9.28733	9.28235	9.87012
ILMN_1787186	6.76902	6.86661	6.86252	6.80128	7.00776	6.93464	7.37078	7.17661	7.03803	7.94266	7.50161	7.58108
ILMN_1652521	9.40193	9.40968	9.40935	9.04005	8.84035	8.9421	8.83457	8.75898	8.59358	10.0114	10.1014	9.78059
ILMN_2073289	8.20003	8.1562	8.19819	7.96634	7.61395	8.38704	8.77904	8.31256	8.51953	10.2385	10.3085	10.4791
ILMN_1845086	7.43738	7.41249	7.43634	7.79582	7.56742	7.98306	8.1838	8.16125	7.74738	9.03377	8.86907	10.0649
ILMN_1725889	7.4776	7.48605	7.48569	7.31223	7.21815	7.42947	7.86408	7.68508	7.67755	8.93998	8.52135	8.79826
ILMN_1760027	7.09834	7.06187	7.09681	7.22334	7.26466	7.31857	7.41179	7.49829	7.31074	7.94519	7.85767	7.99263
ILMN_1748883	7.50254	7.35067	7.49619	7.27037	7.16644	7.3232	7.72402	7.56733	7.83993	10.2748	10.2228	10.097
ILMN_1703041	7.27309	7.27212	7.27305	7.60853	7.54915	7.38148	7.91116	7.87758	7.68063	7.70016	7.78032	8.40085
ILMN_1705187	7.11949	7.13602	7.13173	6.9319	7.06343	7.02705	6.88016	6.83604	6.9245	7.98753	8.0262	7.4704
ILMN_1779147	10.2267	10.1979	10.2255	9.37522	9.08164	9.60319	10.0645	9.8261	9.40381	11.405	11.6491	12.1218
ILMN_2081813	6.9287	6.9772	6.97517	6.74028	6.8056	6.80995	6.74197	6.55813	6.61618	7.37136	7.70193	7.52092
ILMN_1680996	7.5756	7.24079	7.56159	8.05655	8.00853	7.80939	7.86682	8.07667	7.98228	9.02552	9.13005	8.65608
ILMN_1809095	7.36733	7.73226	7.27296	7.0818	7.16316	7.116	7.04583	6.96984	7.13693	8.03513	8.00285	8.52229
ILMN_1733627	9.05059	8.99381	9.04821	9.58013	8.99603	9.33777	9.72563	9.5616	9.11548	10.6663	10.5348	10.9569
ILMN_1662795	8.56846	8.69418	8.68892	8.73935	9.54979	9.16506	9.03004	9.17956	9.37971	9.64236	9.9845	10.004
ILMN_1682264	10.1576	10.1188	10.156	10.2825	10.0218	10.5382	11.018	10.8004	10.9057	11.3491	11.2096	12.0869
ILMN_2096623	7.36035	7.2257	7.35471	7.29433	7.15121	7.19393	7.02176	6.72915	6.89252	8.72085	8.52675	8.87082
ILMN_1809859	9.99378	9.92067	9.99072	10.5281	9.81835	10.4235	10.8477	10.4453	10.6212	10.7927	10.6964	10.8424
ILMN_2061565	8.32405	8.53621	8.52733	7.38471	7.11967	7.50946	7.50071	7.45723	7.26797	9.26142	9.04288	8.51221
ILMN_1764873	7.92998	8.03291	8.0286	8.31359	7.73614	8.2746	8.48664	8.49897	8.19936	10.0611	9.97494	9.49529
ILMN_2395055	9.69304	9.72096	9.7198	10.0858	9.3244	10.1145	10.2715	10.1733	9.89325	10.7387	10.9699	10.1117
ILMN_2062271	6.96029	6.96324	6.96312	6.70927	6.64336	6.91137	6.67726	6.69079	6.69183	7.53724	8.03577	8.11011
ILMN_1653220	9.5051	9.8241	9.81075	9.7181	9.55538	9.99051	10.21	10.0955	10.1544	11.1776	11.2403	11.3046
ILMN_1703178	9.1671	9.15849	9.16674	8.0685	8.9098	8.36023	8.00924	7.69147	7.41311	11.74	11.6708	12.1289
ILMN_1917290	8.11736	7.96784	8.11111	8.10407	8.31608	8.27949	8.37499	8.46361	8.53277	8.81758	8.79791	8.67553
ILMN_1674034	8.38446	8.29007	8.38051	8.06443	7.80104	8.5724	8.65228	8.59131	8.55593	9.09887	9.06631	9.16438
ILMN_1811836	8.54134	8.38677	8.56846	8.49765	8.26743	8.60102	8.66019	8.92054	8.87769	9.01884	9.13729	9.15533
ILMN_1912997	7.0786	6.94086	6.92938	7.02469	7.01527	7.16709	7.30595	7.35775	7.1548	8.0752	7.76527	7.97954
ILMN_1779648	7.73673	7.88913	7.76037	8.12542	8.48335	8.19735	8.47044	8.0594	8.04761	9.70503	9.29066	8.54484
ILMN_1791270	8.28734	8.2596	8.2624	7.28889	7.71176	7.64283	8.13096	7.92456	7.84268	9.1253	9.24095	9.08924
ILMN_2282077	7.95949	8.01664	8.01425	8.29592	8.06275	8.18635	8.30599	8.38415	8.22262	8.802	8.99682	9.02403
ILMN_1785202	7.10012	6.99302	7.09564	6.9589	6.95116	7.10946	7.50846	7.45057	7.25407	7.74262	7.68778	7.80546
ILMN_2316878	6.98221	6.93521	6.98024	6.92092	6.81811	6.97276	7.52575	7.07033	7.28481	9.18427	9.2038	9.77171
ILMN_1741219	8.37425	8.35811	8.37357	8.44318	8.29907	8.53222	8.74169	8.69736	8.7465	9.35868	9.37522	8.96414
ILMN_2372403	7.15226	7.14253	7.15185	7.26993	7.19157	7.48202	7.81336	7.49191	7.87458	8.11979	8.21037	8.35631
ILMN_1718900	8.59358	8.59945	8.59921	8.40559	8.20667	8.51335	8.99	8.78423	8.77592	8.98903	9.12374	9.09699
ILMN_1768271	9.09986	9.18755	9.18388	9.24042	9.23085	9.35555	9.59277	9.6238	9.67459	10.1359	10.2593	10.378
ILMN_1802023	7.74495	7.57782	7.7216	7.94171	7.56967	7.83546	7.98895	8.25707	7.87321	8.68702	8.77492	8.01286
ILMN_1693630	7.59806	7.57953	7.59728	7.68778	7.61099	7.70219	7.91898	7.72206	7.83967	8.88568	8.68865	8.73219
ILMN_2127605	10.0237	10.2188	10.0931	9.88284	9.95915	10.0798	10.5452	10.2815	10.4438	10.8392	10.9397	10.3193
ILMN_1756674	13.1015	13.5842	13.2082	13.518	13.3531	13.2658	13.7283	13.6264	13.773	13.804	13.8227	14.2738
ILMN_1745421	9.15351	9.20749	9.20523	9.03529	8.91555	9.30584	9.53724	9.34179	9.40615	10.3193	9.96005	9.82067
ILMN_1723123	11.6002	11.6141	11.6135	12.2287	12.4686	11.8247	11.4067	11.1933	10.4607	12.8051	12.6141	12.5246
ILMN_1702229	7.91227	8.14066	8.13111	7.71425	7.92086	8.01826	7.88251	7.50231	7.6771	9.63495	9.42352	9.24154
ILMN_1672605	8.82967	8.59175	8.81972	8.92289	8.34484	8.8914	9.3031	9.38235	9.41509	11.0054	10.8265	10.847
ILMN_1684628	9.85994	9.9258	9.94223	10.1106	9.49363	9.95743	10.2344	10.1513	10.1054	10.6146	10.7281	10.3711
ILMN_1705848	7.57308	7.87401	7.52768	7.61444	7.5346	7.76817	8.03468	8.1766	7.88792	8.53621	8.58758	8.29473
ILMN_1813669	9.76984	9.79574	9.79466	9.92949	9.82572	10.0739	10.1508	10.1483	9.98081	11.3806	11.4008	11.0576
ILMN_1915188	7.48202	7.58701	7.62035	7.51709	7.37935	7.52836	7.72683	7.87013	7.93875	8.75985	8.7183	8.63427
ILMN_1742869	7.66961	7.74534	7.77215	7.88654	7.75152	7.87158	7.97436	8.2632	7.93358	8.23397	8.35225	8.24758
ILMN_1736184	7.01731	6.9832	7.01588	7.27534	7.00883	7.19853	7.6015	7.75665	7.24665	8.67774	8.67966	8.20788
ILMN_1801119	7.23542	7.07494	7.19157	7.06198	6.92536	7.02355	7.47441	7.44315	7.36757	8.22223	7.98553	8.02544
ILMN_2397795	7.44056	7.38044	7.43804	7.6064	7.50161	7.49681	7.9622	7.63039	7.77385	8.4538	8.64984	8.57099
ILMN_1891705	6.82314	6.83433	6.83386	6.97657	6.79283	7.00738	7.13602	7.27391	6.97519	7.37423	7.54628	7.39072
ILMN_1695961	7.62916	7.48943	7.61555	7.92986	7.80149	7.49797	7.83529	7.90115	7.77834	8.4526	8.50749	8.04479
ILMN_2260991	8.98302	9.12854	9.12245	8.67138	8.56701	8.44692	8.19223	8.43803	8.12478	9.3663	9.40751	9.54007
ILMN_1723969	7.45487	7.55908	7.55472	7.82712	7.66459	7.90589	8.16706	8.12651	8.38919	8.60466	8.77161	8.74008
ILMN_2413780	8.47629	8.56436	8.56067	8.94109	9.40652	8.97698	8.323	7.75401	8.11615	9.44887	9.29617	9.76747
ILMN_1741780	7.79466	7.93563	7.83642	7.78497	7.68611	7.63675	8.03734	8.28986	8.11979	8.92342	8.89657	8.8887
ILMN_1661491	8.22476	8.14275	8.22133	8.39926	7.85927	8.17851	7.97007	7.77398	7.5438	8.92399	8.72018	8.8554
ILMN_1758398	9.91375	9.88284	9.91246	9.78137	9.39351	9.6614	10.2158	10.0475	10.3367	11.0214	11.0458	10.8293
ILMN_1907095	7.16496	7.34935	7.34163	7.52271	7.02768	7.57183	7.91018	7.91632	7.4386	8.33256	8.15421	8.11311
ILMN_2195957	6.97696	6.82086	6.94762	6.89118	6.86982	6.95052	7.24614	7.08608	7.22855	7.78577	7.38692	7.43324
ILMN_1785424	10.4921	10.7701	10.5687	10.4118	10.0573	10.6237	10.9485	11.1268	10.8076	11.3414	11.5192	11.8461
ILMN_1812795	7.55117	7.46067	7.54738	7.76926	7.85193	7.76943	7.79879	8.02823	7.65266	9.19275	9.01634	9.99746
ILMN_2388507	10.4803	10.4877	10.4874	10.4159	9.91639	10.1392	10.8314	10.8914	10.6253	11.5643	11.3588	11.2864
ILMN_1668249	7.10878	7.20896	7.21865	6.97549	7.3871	7.30543	7.61693	7.37064	7.40951	8.25171	7.7925	8.02184
ILMN_2195482	10.4107	10.3798	10.4094	10.5705	10.3452	10.3538	10.8024	10.8964	10.4529	11.3526	11.3542	10.5765
ILMN_2320336	9.07171	9.05689	9.07109	9.33702	9.09316	8.95795	9.24606	9.4856	9.24203	9.94724	10.0485	9.51288
ILMN_1671777	7.92086	8.02038	8.01621	8.24295	8.12372	8.74282	8.85981	8.45778	8.85765	9.67344	9.69854	9.59117
ILMN_1773650	9.08478	9.08437	9.08477	8.45885	8.61311	8.96572	8.19496	7.64169	7.89116	10.5575	10.1231	10.1427
ILMN_1910399	6.83857	6.95484	6.8192	6.87808	6.9563	6.87147	7.30917	7.51191	6.99228	7.37646	7.45733	7.31857
ILMN_1663437	7.41758	7.54781	7.54236	7.5476	7.13041	7.55093	7.3147	6.9841	7.28213	8.4082	8.41872	7.72642
ILMN_1775743	10.6028	10.7065	10.7022	10.7375	10.4189	10.7481	11.2183	10.8823	11.0174	12.0891	12.0283	11.6398
ILMN_1787509	9.2057	9.21281	9.21251	9.68571	9.11339	9.37556	9.5365	9.8354	9.32568	10.2866	9.99378	9.47718
ILMN_2306189	11.7321	11.5333	11.7238	11.7888	11.484	11.7033	11.9511	11.9851	12.0283	13.0358	12.7581	12.7425
ILMN_2153485	6.93033	6.78118	6.79121	6.90567	6.96685	7.10188	7.11404	7.11704	7.03528	7.58587	7.64481	7.6628
ILMN_1680507	7.29277	6.99924	7.00931	6.97383	6.92415	6.98089	6.81702	6.74109	6.8185	7.97181	8.10015	8.33289
ILMN_1703244	9.3244	9.49102	9.39819	9.32532	9.27197	9.287	9.04662	9.06017	9.25045	9.96887	10.1185	10.4375
ILMN_1794781	7.04031	7.24231	7.20902	7.25281	7.26894	7.38017	7.39597	7.70924	7.39708	7.84288	7.86494	8.34944
ILMN_1743456	9.35468	9.3436	9.35421	9.66178	9.08006	9.34215	9.70576	9.57692	9.50938	10.2695	10.2061	9.83304
ILMN_1748281	8.95932	8.81084	8.95311	9.01535	8.30093	8.98168	8.81567	8.49569	8.28575	9.88579	9.80877	9.60986
ILMN_1718182	7.09987	7.06737	7.09851	7.19147	7.15995	7.32127	7.36787	7.28044	7.44973	7.87426	8.01573	7.82012
ILMN_1758250	8.22888	8.1148	8.22411	8.51091	8.11773	8.24802	8.50389	8.46441	8.52711	8.80154	8.76609	8.97534
ILMN_1734290	7.17754	7.26222	7.25868	7.51045	7.33023	7.56193	7.61599	7.61061	7.57953	9.58062	9.28873	10.1692
ILMN_1892859	7.09235	7.0552	7.0908	7.07446	6.91819	7.30532	7.35287	7.31635	7.22175	7.82857	7.61768	7.34387
ILMN_1715569	8.75692	8.75923	8.75914	8.56675	8.62193	8.5999	8.91175	8.94109	9.2177	9.09431	9.08268	9.65964
ILMN_1691930	8.89657	8.9421	8.9402	8.94597	8.72608	9.03724	9.25961	9.14316	9.06017	9.82023	9.64025	9.90361
ILMN_1733851	8.80903	8.78367	8.80797	8.66608	8.78852	8.89968	8.95619	9.08437	9.28832	10.5032	10.4607	9.72432
ILMN_2076940	7.72259	7.74415	7.74325	7.74738	7.51944	7.75265	8.03493	7.97239	7.86075	8.62259	8.74584	8.86653
ILMN_1807211	9.65391	9.71011	9.70775	9.49978	9.46646	9.72432	10.0539	9.95442	9.89949	10.3907	10.3301	10.2116
ILMN_1730611	12.4495	12.2069	12.3753	11.484	12.5962	12.1154	12.0108	11.5964	12.1372	12.6781	12.6517	13.5906
ILMN_1707232	7.49634	7.60406	7.59955	7.57507	7.09133	7.7905	8.1903	7.74388	7.75788	10.5445	10.5027	10.3811
ILMN_2356909	7.40192	7.40642	7.40623	7.51604	7.41249	7.38988	7.58454	7.55718	7.9086	7.65556	7.92216	8.0178
ILMN_1761963	7.57836	7.69173	7.72557	7.74167	7.48605	7.49504	7.41671	7.48691	7.20896	7.94075	8.21519	8.47925
ILMN_1733581	7.21572	7.20735	7.21537	7.44709	7.23201	7.51675	7.8827	7.97463	7.47959	7.99179	7.92686	7.76382
ILMN_1706266	6.97346	7.17281	7.01382	7.41945	7.22035	7.29632	7.54884	7.2727	7.27561	7.80685	7.72176	7.69708
ILMN_1675024	7.43162	7.53772	7.55733	7.60076	7.37413	7.79466	8.10695	7.67391	7.80056	8.57019	8.53345	8.82757
ILMN_1788095	7.48447	7.36197	7.47934	7.44508	7.3296	7.41343	7.58267	7.84694	7.62201	8.36389	8.31822	7.65294
ILMN_1731181	8.83254	8.86148	8.86027	8.64984	8.72344	8.69132	9.33105	9.12927	9.01282	9.55395	9.62292	9.60173
ILMN_1791147	7.98255	7.99899	7.9983	8.25593	8.20351	8.24469	8.28885	8.46747	8.54	8.78852	8.76528	8.9408
ILMN_2191568	10.2916	10.1882	10.2873	10.1599	9.96603	9.99775	10.0931	10.0277	9.96717	11.3081	11.3857	10.7155
ILMN_1724700	9.59207	9.67973	9.65168	9.60986	9.3614	9.43898	9.39917	9.43864	9.38235	10.2742	10.6051	10.8542
ILMN_2224907	8.46055	8.60059	8.63278	8.74947	8.35829	8.66154	9.27011	9.03089	8.67381	9.3207	9.30786	9.20657
ILMN_1716524	10.9305	11.1973	11.1477	11.334	11.0361	11.1399	11.4487	11.6195	11.2554	12.402	12.2589	11.8934
ILMN_2387471	10.5216	10.5898	10.587	10.7838	10.7364	11.0789	11.2391	11.1853	11.0356	11.8535	11.9741	11.034
ILMN_1752899	10.0156	10.1463	10.1408	8.99186	9.38978	8.97802	9.28479	9.0386	8.65441	11.2676	11.274	12.1313
ILMN_1730698	8.93466	9.01634	9.01293	8.91432	8.72918	8.95732	9.30525	9.20226	9.28206	9.5824	9.47203	9.79103
ILMN_1745365	7.58587	7.63302	7.63105	7.84446	7.44564	7.47675	7.95917	8.01475	7.67787	8.56312	8.12433	8.21305
ILMN_1733511	10.2385	10.2166	10.2376	10.3174	9.87555	10.0103	9.8958	10.1523	9.80411	11.3875	10.8338	11.7348
ILMN_1690035	7.27561	7.30446	7.30325	7.42386	7.09581	7.43429	7.51	7.59398	7.41399	8.61225	8.3022	7.68778
ILMN_1724754	7.29954	7.2833	7.29886	7.19021	7.00347	7.02336	7.12659	7.1016	6.91588	8.17702	8.37224	8.29592
ILMN_1773865	9.4367	9.62562	9.51119	9.83233	10.4095	9.90922	10.1241	9.77432	9.7287	10.7752	10.5303	10.9772
ILMN_1759330	11.7919	11.6416	11.5908	12.0267	12.0209	11.691	11.5033	11.0329	10.355	13.5469	13.2708	13.2346
ILMN_1694106	8.27022	8.2911	8.29023	8.24758	8.11823	8.17969	8.63847	8.61563	8.3689	9.61429	9.52885	9.49449
ILMN_1878029	7.78457	7.89529	7.79722	7.99049	7.95917	8.17268	8.50264	8.20598	7.94871	9.48009	9.4685	10.0191
ILMN_1699772	8.54296	8.44318	8.53879	8.64786	8.1172	8.53949	8.43301	8.01945	7.7903	10.1723	10.1489	10.3674
ILMN_1814165	7.75453	7.90693	7.90055	8.02461	7.94937	8.22349	8.38146	8.10905	8.32451	8.39875	8.3516	8.79902
ILMN_1694268	9.41441	9.64196	9.63243	9.48451	9.01499	9.81266	10.3767	10.0577	9.56539	12.1031	12.6397	11.6052
ILMN_1790778	8.72534	8.59224	8.71977	8.21995	7.6453	8.70546	8.48625	7.57774	7.71313	11.3614	11.4544	10.8486
ILMN_1666392	7.13639	7.10665	7.13514	7.06668	7.2706	6.98109	8.11279	7.35959	7.34817	8.15259	8.40637	7.82767
ILMN_1681234	7.00085	7.09931	6.99123	6.99458	6.91501	7.10907	8.03346	7.59503	7.13794	10.7594	11.0361	11.4582
ILMN_1748616	9.14888	9.39961	9.38912	9.34936	9.41139	9.35993	9.83186	9.36919	9.58835	9.71176	9.90801	10.1907
ILMN_1785037	8.30921	8.15102	8.27006	8.39718	8.55527	8.21739	8.01846	8.03543	7.95169	9.07083	8.97802	8.36718
ILMN_1692145	10.7155	11.1154	11.0986	10.9667	10.4803	10.3077	10.4231	10.6058	9.12121	11.4828	11.7337	12.3209
ILMN_1671076	6.82661	6.76635	6.82408	6.85784	6.89727	7.10922	7.19798	7.06136	7.00331	8.70507	8.51863	8.81806
ILMN_1906187	7.76926	7.77555	7.77529	7.7965	7.6807	7.92016	7.56683	7.65325	7.50673	8.64485	8.82517	8.99186
ILMN_1670263	9.55687	9.73568	9.5365	10.1238	9.77368	9.8981	10.2171	9.97327	9.74436	10.5502	10.1238	10.1413
ILMN_1764609	8.1441	8.11011	8.14268	8.22052	8.29473	8.10621	8.60466	8.74069	8.42702	8.87035	8.7043	8.83254
ILMN_1784602	10.782	10.57	10.6242	10.9089	10.1626	10.4076	9.992	10.5915	10.0218	13.2126	12.9085	12.6251
ILMN_1745299	8.15399	8.1905	8.18898	7.89033	7.53534	7.90165	7.93358	7.80378	8.08106	10.3688	9.9255	11.7113
ILMN_1745256	11.1243	11.5379	11.4519	11.175	11.0108	11.2606	11.7575	11.6167	11.7522	12.1687	12.4984	13.12
ILMN_1777811	7.84979	7.92782	7.92456	7.89571	7.86446	7.95855	8.25906	8.4628	7.93767	8.58849	8.63427	8.26336
ILMN_1797579	6.82586	6.90656	6.87776	6.95719	6.92038	6.95096	6.99313	7.24692	7.15457	7.39454	7.48673	7.338
ILMN_1664047	7.09426	7.10856	7.10796	6.90416	6.77015	6.97874	6.95864	6.72553	6.81035	8.33964	8.32101	8.25127
ILMN_1734021	7.17139	6.92262	7.16098	7.28106	7.40626	7.54628	7.72958	7.41613	7.48109	8.14612	7.96896	8.76056
ILMN_2048591	7.89063	7.87758	7.89008	7.30552	7.46299	7.86446	7.32638	7.01769	7.22343	8.81119	8.71561	8.88804
ILMN_1716265	8.61476	8.71141	8.70736	8.46155	8.54484	8.52908	8.29247	8.25318	8.13314	10.6477	10.6357	10.6199
ILMN_2366490	7.85193	7.75327	7.8478	7.88564	7.66519	8.12687	8.31676	8.20401	8.13858	8.88777	8.99966	8.66341
ILMN_2312764	7.10323	7.20075	7.19667	7.32662	7.23143	7.16262	7.51008	7.28674	7.3156	8.29907	8.11749	7.70193
ILMN_1741391	8.79353	8.74207	8.79137	8.48357	8.30142	8.64842	8.51281	8.65956	8.42447	9.1993	9.52766	9.97142
ILMN_1795949	7.71264	7.80912	7.7777	7.79879	7.9086	7.90029	8.10067	7.87093	8.16021	8.94743	8.85122	9.41818
ILMN_1759513	9.72756	9.86777	9.8619	9.08346	9.19212	9.49131	10.1593	10.243	9.84011	11.5948	11.691	11.3016
ILMN_1730347	8.81084	8.9315	8.93431	8.6154	8.60903	8.85445	9.21597	9.06234	9.12775	9.67897	9.74929	9.5669
ILMN_1745223	11.1289	11.246	11.2411	11.1177	11.1859	11.1903	11.6085	11.3954	11.457	12.8709	12.9804	12.1859
ILMN_2411236	7.60087	7.41962	7.63097	7.82808	7.97824	8.27395	8.14872	7.61853	8.15283	8.74609	8.57616	8.61826
ILMN_1677432	7.39833	7.60752	7.59876	7.61693	7.29122	7.89742	8.04461	8.52292	7.84494	8.72632	8.67604	9.34121
ILMN_2388142	10.8227	11.0789	10.7831	10.6622	10.6936	11.2101	11.7001	11.0322	11.3491	12.4123	12.2287	12.1886
ILMN_1779014	9.36516	9.32337	9.36341	9.41376	9.31315	9.35038	9.68525	9.49529	9.53233	9.93281	9.63311	10.2012
ILMN_1784436	8.81702	9.04662	9.08649	8.93764	8.65362	8.98026	9.65916	9.26936	9.18279	9.63311	9.77909	9.75872
ILMN_1691425	8.80219	8.77841	8.8012	8.60102	8.41548	8.84376	9.25114	9.11874	9.22752	9.72311	9.56719	10.4808
ILMN_1769013	7.7901	8.02967	8.04017	7.74911	7.88939	8.06594	8.40511	8.40784	8.0694	9.09001	8.99841	8.88685
ILMN_1713491	7.68789	7.60263	7.68432	7.52224	7.06971	7.47807	8.03658	7.98228	7.93442	9.20657	8.87395	9.47865
ILMN_1790154	8.57478	8.28986	8.56286	8.28135	7.84022	7.81062	8.14432	7.92954	7.55908	9.55687	9.75581	9.65446
ILMN_1659189	8.34016	8.50571	8.31256	8.20287	8.00599	7.82035	8.22012	8.13595	7.94954	9.70409	9.61767	9.36919
ILMN_1752967	9.30223	9.46463	9.45783	9.89709	9.53682	9.78338	9.82193	9.72647	9.67159	10.4118	10.4791	10.1508
ILMN_2158705	7.42449	7.49811	7.49503	7.61576	7.53958	7.70497	7.97404	7.92865	7.86639	8.30733	8.38832	8.48265
ILMN_1693471	7.47351	7.40958	7.47084	7.52698	7.12048	7.61431	8.40027	7.91456	7.52075	10.6199	10.5772	9.81153
ILMN_1763941	9.06294	9.11339	9.11128	9.20474	9.12174	9.25644	9.28832	9.21742	9.5417	9.83958	10.0834	9.74528
ILMN_1666280	7.27346	7.28745	7.28686	7.44087	7.31713	7.45184	7.66459	7.73614	7.58204	8.79068	8.91226	8.35483
ILMN_2306955	9.10217	8.98949	9.09746	9.3154	9.56657	9.46426	9.65565	9.49102	9.4129	9.828	9.83649	10.0882
ILMN_1892638	8.63141	8.65418	8.65323	8.9098	9.1249	8.99515	9.17358	8.99646	8.7043	10.0413	9.90195	9.93638
ILMN_2394561	8.49815	8.43682	8.49707	8.98903	8.40085	8.49595	8.82922	8.87814	8.56889	9.5051	9.68525	9.33522
ILMN_1702715	6.91611	6.94063	6.9396	7.07135	7.10021	7.2946	7.35923	7.18073	7.20157	7.61038	7.43848	7.65344
ILMN_1739987	7.25584	7.24146	7.25523	7.7263	7.67787	7.66425	7.82448	7.63341	7.6924	8.29631	8.48135	8.85681
ILMN_2348367	7.03787	7.09512	7.09273	7.16404	7.30917	7.31335	7.55685	7.33051	7.33671	7.80475	7.75946	8.01399
ILMN_1811330	6.74939	6.77643	6.7753	6.76673	7.00021	6.76851	6.93952	7.0422	7.00548	7.14462	7.2434	7.47237
ILMN_2095840	9.45014	9.39492	9.44783	10.03	9.69964	10.1764	10.2507	10.1377	10.3648	10.5227	10.7134	11.438
ILMN_2307032	8.14007	8.35132	8.34248	8.64453	8.37575	8.43368	8.71745	8.63167	8.27311	9.7421	9.58445	9.67389
ILMN_1654653	9.77432	9.75309	9.77343	9.80178	9.47203	9.82572	10.1778	10.0038	9.828	12.8027	12.8827	12.0361
ILMN_2214098	8.61278	8.40511	8.36869	8.11693	7.98156	8.31956	8.69643	8.74802	8.69564	9.37379	9.5588	10.1871
ILMN_2320349	7.00776	6.79872	6.92503	7.04365	6.95953	6.73925	7.27074	7.07069	7.15929	7.44877	7.38218	7.45926
ILMN_1705266	7.36455	7.26617	7.36044	7.17877	7.16222	7.25337	7.56482	7.54429	7.4152	7.73332	7.64254	8.23928
ILMN_1714569	6.83327	7.08421	7.07371	7.21497	7.07634	7.1973	7.2555	7.38815	7.44877	7.62201	7.52742	7.69193
ILMN_1814985	8.23906	8.20239	8.23753	8.13096	7.8864	8.32732	8.50797	8.38832	8.66112	8.68635	8.92874	9.2644
ILMN_1747598	11.0235	10.9505	11.0205	10.8032	10.4622	10.6622	11.1853	11.206	11.2132	12.0869	11.7662	11.3479
ILMN_2386818	8.21071	8.17812	8.20935	8.10996	7.70386	7.88837	8.3505	8.55708	8.35078	8.72534	8.64031	9.05793
ILMN_1859657	6.86488	6.93205	6.92924	6.94069	6.82496	6.91879	7.0761	7.06378	7.07547	7.53241	7.4283	7.263
ILMN_1693014	10.1171	10.2928	10.2854	10.721	11.022	10.4337	10.5781	10.4653	10.2845	10.9064	10.9657	10.3683
ILMN_1762095	8.00515	8.01628	8.01582	8.00544	8.2716	8.4812	8.62311	8.37715	8.53127	8.69616	8.81862	9.15305
ILMN_1706261	7.2143	7.23392	7.2331	7.1908	7.35923	7.41833	7.08415	6.96505	7.08442	8.79028	8.70279	8.91083
ILMN_1738095	8.19246	8.29555	8.29123	8.49483	8.13986	8.3531	8.86998	8.75733	8.34176	9.00083	8.75323	8.98809
ILMN_1734830	7.33153	7.39748	7.39472	7.51742	7.30841	7.53433	7.62412	7.45995	7.59435	8.28274	8.10384	8.09804
ILMN_1800787	8.57547	8.71634	8.71044	7.89154	7.99982	7.99204	7.88131	7.89103	7.92194	9.04122	8.72284	9.81093
ILMN_1730931	7.72598	7.62468	7.72174	7.77729	7.5289	8.08581	8.35269	8.1222	8.11844	11.366	11.1776	11.5931
ILMN_2151075	8.35209	8.32574	8.35098	8.21071	7.99753	8.2689	8.55363	8.66636	8.44158	9.68201	9.41045	8.71992
ILMN_1656886	6.86633	7.06836	6.82347	6.93105	6.98549	7.04031	7.22512	7.1061	7.18381	7.83579	7.35611	7.52075
ILMN_1656576	7.24352	7.13254	7.23888	7.19518	7.41833	7.30674	7.0809	6.93846	6.98149	8.86044	8.56518	8.33512
ILMN_1706057	11.6803	11.677	11.6802	11.8375	11.4816	11.8615	11.7783	11.8461	11.9974	12.2353	12.3662	11.9662
ILMN_1772706	7.85663	7.80845	7.85461	7.82626	7.55214	7.82249	8.31184	7.98984	7.98375	8.53949	8.2979	8.35387
ILMN_1735402	8.32603	8.48502	8.41765	8.51481	8.45488	8.71251	9.07171	8.94716	8.44928	10.4159	10.298	10.8085
ILMN_1676215	7.13461	7.22739	7.19619	7.10709	7.04841	7.05411	7.2915	7.66848	7.45407	7.79822	7.80598	8.58758
ILMN_1722533	8.43218	8.43621	8.43604	8.01	7.79355	8.0464	8.23397	8.02471	7.84111	9.86983	9.86536	9.9096
ILMN_1908923	7.43869	7.40701	7.41262	7.4282	7.46937	7.76371	7.38424	6.94091	6.84854	9.68571	9.39115	10.6627
ILMN_1778078	9.49052	9.35038	9.48465	9.75309	9.26664	9.40535	9.89147	9.61482	9.57309	10.1733	10.0708	9.55931
ILMN_2163819	7.32438	7.42648	7.40902	7.46442	7.48155	7.64976	7.68749	7.48796	7.71326	9.38169	9.04826	8.56363
ILMN_1657760	7.13364	7.32748	7.31937	8.05375	7.64558	8.17894	7.9971	7.67198	7.71568	8.63248	8.68121	8.28325
ILMN_2058251	12.6093	12.662	12.6598	11.4434	11.2702	11.9399	11.8112	11.8832	11.7919	12.9183	12.9693	12.9693
ILMN_1767927	7.13001	7.40741	7.3958	7.12507	7.09489	7.08709	7.17036	6.78108	7.04798	8.04839	7.92266	8.61684
ILMN_1660839	6.91565	6.97519	6.9727	7.04747	7.09395	7.06206	7.32157	7.38424	7.09115	7.59578	7.56176	7.60131
ILMN_1703564	9.43719	9.69497	9.52107	9.64871	9.55931	9.59793	9.64236	9.95356	10.1291	10.2158	9.96141	10.4683
ILMN_1768705	8.15919	8.27747	8.27252	7.97684	7.79982	8.31139	9.09673	8.27031	8.55552	11.9939	12.1459	12.0453
ILMN_1651438	8.3674	8.44424	8.44103	8.68656	8.58655	8.67295	9.18249	8.96127	9.17591	9.57816	9.67061	10.1698
ILMN_2091100	6.72456	6.78161	6.77922	6.91192	6.96719	6.94449	7.03418	7.11305	7.14916	7.40271	7.50513	7.7643
ILMN_1685834	8.98142	8.98302	8.98295	8.80976	8.26304	8.91199	8.8528	8.26487	8.3531	10.6323	10.2525	10.3392
ILMN_1747227	7.41867	7.49587	7.49264	7.38108	7.43525	7.64123	7.28367	7.09151	7.13903	8.46305	8.1013	8.06443
ILMN_1671288	7.63321	7.77973	7.7736	7.89185	7.68969	7.73295	8.07915	7.93495	8.06697	8.69564	8.69849	8.72854
ILMN_1768425	6.97082	6.96842	6.97072	7.15151	7.08082	7.15511	7.09792	7.56051	7.64123	7.50014	7.60703	7.68214
ILMN_1710514	7.04052	7.20409	7.26369	7.29755	7.40053	7.34642	7.28718	7.48275	7.53708	7.81258	7.7899	8.11791
ILMN_1715024	9.86372	9.71464	9.85748	9.65916	9.62262	9.65565	10.2067	10.0141	9.92858	10.5923	10.2799	10.8597
ILMN_2341690	8.31676	8.27282	8.31492	8.38492	8.35329	8.44403	8.67002	8.36549	8.52101	9.18197	8.91859	8.62845
ILMN_1810712	7.59014	7.59487	7.59467	7.69807	7.42307	7.59256	7.85535	7.89846	7.85752	8.371	8.50625	8.4824
ILMN_2350122	8.70461	9.01499	8.64185	8.59083	9.13612	8.99063	9.07441	9.43387	8.98509	9.59117	9.33522	9.82474
ILMN_1700733	7.93939	8.17997	8.23639	8.06552	8.10103	8.14467	8.50042	8.41196	8.28185	8.69763	8.72764	8.83728
ILMN_1757736	8.02756	8.17969	8.17332	8.00581	7.66004	8.05419	7.81295	7.56733	7.68107	9.10058	8.9867	8.23203
ILMN_1810628	7.9524	7.96982	7.96909	8.46258	8.32538	8.61801	7.80227	7.545	7.68339	8.71437	8.78062	9.06483
ILMN_1652128	9.2177	8.94597	9.27934	9.44618	9.8528	9.39221	9.24283	9.59405	9.85094	9.82985	9.67301	9.7581
ILMN_1775522	13.6845	13.6566	13.6643	13.533	13.533	13.6182	13.9169	13.809	13.8947	14.5869	14.5543	14.3562
ILMN_1704291	9.73321	9.82119	9.76709	9.93682	9.73321	9.52906	10.0733	10.1839	9.86048	10.6888	10.8004	10.2898
ILMN_1737857	8.74008	8.61937	8.73503	8.74691	8.64365	8.39106	8.74466	8.97194	8.91432	9.17861	9.36062	9.39657
ILMN_1781468	7.34195	7.46977	7.46442	7.18391	7.04301	7.11255	7.54983	7.64641	7.56967	8.97194	8.78968	9.22246
ILMN_1789005	12.7357	12.7459	12.7454	12.4495	13.2285	12.9462	12.9765	12.7994	13.0683	13.539	13.2418	13.3705
ILMN_1848552	8.01151	8.21613	7.96376	7.64228	7.74044	7.76882	8.36003	8.60585	8.18931	9.6686	9.76331	10.4584
ILMN_1686555	9.08515	9.13645	9.13978	9.01704	8.7849	9.36706	9.325	9.33269	9.30094	9.94861	10.1127	10.4193
ILMN_1655796	8.27282	8.18931	8.26932	7.88294	8.22705	7.74534	7.50365	7.58398	7.53534	8.59175	8.72228	8.82171
ILMN_1803846	11.8214	11.7448	11.726	11.8099	11.334	11.526	12.1031	11.9365	11.9251	13.2418	13.2555	13.0627
ILMN_1755391	10.1682	10.1629	10.168	9.30682	9.14716	9.61163	10.3787	10.32	10.3009	11.0276	11.1953	10.9534
ILMN_1732171	8.42903	8.46497	8.46347	8.36504	8.29592	8.52711	8.78367	8.82716	8.49958	9.27047	9.19041	8.98284
ILMN_1678766	10.8123	10.9766	10.8617	10.942	10.6789	10.885	11.071	11.0593	11.1981	11.4446	11.4828	11.8904
ILMN_1809285	8.10422	8.10431	8.10431	8.31139	8.17388	8.27839	8.81627	8.62524	8.39926	9.10797	8.99572	9.09657
ILMN_1715384	9.10158	9.03297	9.09871	9.04412	9.35908	9.24657	9.76331	9.36851	9.45499	10.4471	10.3798	10.4459
ILMN_1795561	7.29387	7.21619	7.28157	7.25794	7.14274	7.27655	7.16072	6.97379	6.99519	7.78714	7.80433	7.86875
ILMN_1787750	7.71313	7.4679	7.71395	7.48063	7.52836	7.4791	7.39297	7.38725	7.39796	8.35658	8.42798	8.29273
ILMN_1712659	10.6113	10.5216	10.6076	10.6044	10.3254	10.353	10.4763	10.405	10.2612	11.0925	11.3334	11.4967
ILMN_1652434	7.7445	7.75906	7.75845	7.70116	7.74388	7.88098	8.01644	8.0294	8.00382	8.42632	8.65652	8.65176
ILMN_1736742	7.69748	7.71039	7.70985	7.81832	7.71216	8.14947	8.5841	8.32321	7.78457	8.48039	8.41034	8.34976
ILMN_1913641	7.5009	7.50846	7.50814	7.3862	7.25627	7.68969	8.07328	7.78172	7.91719	8.1328	8.45437	8.02152
ILMN_1686804	7.24949	7.18315	7.24671	7.40366	7.1448	7.26311	7.63028	7.65023	7.55596	8.38612	8.30514	8.7216
ILMN_1813775	10.8964	11.086	11.0781	11.2876	11.1177	11.1814	11.3349	11.4606	10.9927	11.7851	11.7888	11.1544
ILMN_1747271	8.06489	7.95769	8.06041	8.32082	8.18956	8.16755	7.9076	7.65344	7.76382	9.19894	9.26483	10.3935
ILMN_1796063	10.0895	10.1748	10.1713	10.4287	9.81987	10.3019	10.8195	10.7449	10.3437	10.9907	10.9578	10.9834
ILMN_1745262	7.17036	7.09466	7.16719	7.26748	7.04413	7.41202	7.7216	7.67549	7.50901	9.21281	9.4367	8.56675
ILMN_1802151	8.01981	8.42447	7.98529	8.43324	8.23963	8.40721	8.61847	8.39815	8.42081	9.2528	9.30682	9.55395
ILMN_1697420	9.79173	9.17835	9.76606	9.35953	8.92653	9.41859	9.82241	9.87862	9.69806	10.4915	10.4235	9.37309
ILMN_2377900	10.0271	10.0424	10.0418	10.2757	10.4351	10.9927	11.1788	10.1968	10.3847	12.0418	11.8022	12.3291
ILMN_1702363	8.85936	8.73493	8.85416	9.21081	9.45096	10.0218	9.37654	9.38926	9.42184	10.6299	10.7944	11.448
ILMN_1700681	8.12782	8.22732	8.10364	7.81951	7.85809	8.15162	8.62583	8.30757	8.33219	9.25644	9.01167	9.33702
ILMN_1658624	8.83642	8.59429	8.75506	8.50322	8.44125	8.67358	9.02025	8.84935	9.09986	9.66486	9.36555	9.57871
ILMN_1778831	7.36817	7.57822	7.56943	6.68124	6.84608	6.83432	6.94383	6.77905	6.84846	7.89648	7.89488	8.03685
ILMN_2372136	8.68073	8.66608	8.68011	9.00199	9.03227	9.18249	9.37861	9.41408	8.69849	10.0788	9.89916	9.17835
ILMN_1676980	7.19207	7.31957	7.203	7.15714	7.12344	7.37347	7.50028	7.38405	7.45487	8.48155	8.61252	8.8361
ILMN_1702384	7.96314	7.90884	7.96087	8.08915	7.86526	8.25006	8.56363	8.11071	8.39875	8.90646	9.05468	8.81269
ILMN_1712461	7.97285	7.78698	7.96508	7.35623	7.98188	7.2071	7.29632	6.94035	7.00392	9.16617	8.8534	8.58602
ILMN_1657855	6.93112	6.92848	6.93101	6.8857	6.87691	6.87327	6.76888	6.75939	6.71429	9.07481	8.72402	8.15441
ILMN_1745784	8.40225	8.2343	8.27199	8.54628	8.20221	8.315	8.75124	8.39488	8.58432	9.22283	8.94361	9.5352
ILMN_1753143	10.0344	10.1723	10.1665	10.9766	10.5328	10.4368	10.8101	10.8432	10.5495	11.0651	11.1427	11.4993
ILMN_1791164	6.89162	6.90628	6.90567	6.96779	6.80183	7.03268	7.2965	7.20062	6.97573	7.45995	7.58076	7.29523
ILMN_1801441	8.55398	8.65109	8.64703	8.29684	7.90608	8.43021	8.23742	8.10502	8.5015	9.43996	9.35191	8.8627
ILMN_2309245	9.49904	9.80804	9.57309	9.58936	9.87299	9.59117	9.96887	9.89462	9.80348	10.8532	10.754	11.1065
ILMN_1797668	7.18131	7.22189	7.22019	7.32283	6.94589	7.57029	8.13786	7.41786	7.50946	9.708	9.54458	9.43387
ILMN_1733648	7.03768	7.10098	7.09833	7.3543	7.0794	7.60514	8.11823	7.33424	7.39513	10.4424	10.6795	10.7273
ILMN_1760667	9.34215	9.32599	9.325	9.21453	8.65276	9.44111	9.57559	9.4396	9.61391	10.3832	10.4735	10.3254
ILMN_2397846	6.89142	6.88196	6.89103	7.16051	7.03415	6.97625	6.68606	6.78659	6.71732	7.45652	7.36083	7.71425
ILMN_1786211	8.78576	8.72918	8.76528	9.10962	9.18481	9.22516	9.05399	8.99776	8.86504	9.91488	10.03	10.3562
ILMN_1769694	7.71825	7.5336	7.71052	8.15649	7.76817	8.4026	8.53345	8.24631	7.90524	9.29344	9.06723	8.93431
ILMN_1699644	8.34134	8.30093	8.33964	7.99078	8.28487	7.95169	7.55759	7.64331	7.57642	8.59246	8.67722	8.98076
ILMN_2402363	9.36888	9.64473	9.32683	9.53192	9.16837	9.5629	9.77083	10.0237	9.56336	10.4808	10.2285	10.0679
ILMN_1782538	14.2525	14.1312	14.2475	13.0538	12.7801	13.3673	13.6382	13.2893	13.5256	14.6329	14.7731	14.6618
ILMN_1737965	9.19612	9.27934	9.27585	9.40349	9.92185	9.77368	9.10058	8.48779	9.13208	10.2297	10.2731	10.0134
ILMN_1719449	6.97573	7.15215	7.00214	6.91051	6.78333	7.12797	7.45723	7.40162	7.10295	9.08268	8.95668	9.78451
ILMN_1696065	9.32779	9.25606	9.32479	9.36184	9.9887	9.58101	10.0776	10.0758	9.78749	9.95177	9.992	10.439
ILMN_1744517	11.8523	11.8461	11.8521	12.0321	12.4612	12.2676	12.3331	12.0401	11.9625	12.512	12.3846	12.5883
ILMN_2397646	7.03615	6.85337	7.0285	7.10699	7.00734	7.28044	7.68133	7.33966	7.08101	9.8591	9.687	9.22351
ILMN_1705116	8.35363	8.43468	8.43128	8.25151	8.31901	8.52412	8.92289	8.80539	8.46556	9.6485	9.68371	10.0985
ILMN_1664096	6.89317	7.00012	6.95172	7.02632	6.91741	7.068	7.21454	7.04752	7.22296	7.4863	7.48617	7.63227
ILMN_2193980	8.02152	8.33404	8.39541	8.19978	8.43935	8.25236	7.88404	7.79304	8.12616	8.89527	8.99776	9.57107
ILMN_1811972	8.88001	9.00477	8.86454	8.62136	8.93244	9.12093	9.08794	9.07892	9.22992	9.36595	9.44787	9.76882
ILMN_1722834	9.28349	9.38117	9.37708	9.25846	9.02312	9.34524	9.55858	9.5994	9.38444	9.84936	9.87905	9.81293
ILMN_1714709	7.38071	7.62325	7.51852	7.16558	7.22553	7.3994	7.41807	7.15021	7.18014	8.55708	8.97194	8.67966
ILMN_2381476	7.88535	7.78372	7.8811	7.42936	7.57478	7.84694	7.48867	7.19798	7.38231	9.45356	9.44668	9.46905
ILMN_1771832	7.71739	7.51132	7.70877	7.68611	7.48708	7.35417	7.47959	7.41337	7.44929	8.68242	8.19391	8.45408
ILMN_1752810	9.27114	9.26866	9.27104	9.40469	9.29952	9.29657	9.65205	9.73568	9.29474	10.2468	10.3826	10.2499
ILMN_1781987	8.12391	7.916	8.11521	8.04621	7.85441	7.6514	8.21037	8.22446	8.21798	9.04923	8.54416	8.3661
ILMN_1734288	7.62082	7.68951	7.62647	7.55199	7.37657	7.54297	7.90575	7.87207	7.75665	8.64683	8.48006	8.945
ILMN_1725772	9.23569	9.29446	9.292	9.20318	8.3026	9.59851	10.0543	9.52223	9.27934	11.123	11.2829	10.8018
ILMN_2152257	8.13096	8.53044	8.51372	8.64125	8.56725	8.51441	8.23503	8.12516	7.48566	9.96625	9.97602	10.0528
ILMN_1659950	6.88012	6.87012	6.87397	6.94091	6.84453	7.12433	7.1905	6.99342	7.05607	8.99545	8.64453	9.60738
ILMN_1798546	8.11528	8.40703	8.39482	8.39106	8.10842	8.58314	8.8815	8.72284	8.91083	9.11476	8.92829	9.13978
ILMN_1680757	7.46955	7.51032	7.50861	7.37605	7.38071	7.53388	8.06175	7.63117	7.57372	8.97063	8.65502	8.83546
ILMN_1863994	7.19157	7.32817	7.32245	7.44762	7.671	7.50005	7.89224	7.33937	7.41191	8.21218	8.01945	7.671
ILMN_1753862	11.279	11.1018	11.2715	11.1399	11.0632	11.016	10.956	11.111	10.9861	11.7862	11.8633	12.0709
ILMN_1772731	9.26394	9.40064	9.4009	9.51868	9.30094	9.4957	9.69527	9.70138	9.42323	10.7416	10.6212	9.92949
ILMN_1672843	7.7764	7.80149	7.80044	7.88251	7.79879	7.8393	7.85846	7.95075	8.09968	8.30422	8.2489	8.41406
ILMN_1681269	9.04678	8.72578	8.82411	8.71224	8.34176	8.77841	9.02065	9.30682	9.10197	10.0649	10.0596	9.49226
ILMN_1675156	7.79835	7.79722	7.7983	7.6999	7.60814	7.41249	7.4924	7.40192	7.51466	8.28662	8.25681	8.29658
ILMN_2288483	11.5558	11.5183	11.5542	11.4267	11.1768	11.1728	11.0137	11.5379	9.81642	12.0401	12.1954	13.1271
ILMN_1686981	7.33352	7.44295	7.43837	7.98325	7.92737	8.43935	8.00285	7.78963	7.82927	7.95769	8.01071	8.92399
ILMN_2394777	7.64928	7.66122	7.66072	7.08854	7.16917	7.2447	7.29905	7.23793	7.23132	8.33988	8.31737	8.38565
ILMN_1703891	7.91175	7.85587	7.90941	7.74584	7.63341	8.11791	8.22349	8.22052	8.55017	8.85419	9.1792	8.76933
ILMN_1803018	7.53329	7.54983	7.54914	7.59367	7.55477	7.21597	7.13221	7.52271	7.22872	7.9579	8.01799	8.63167
ILMN_1738300	7.34817	7.55363	7.42215	7.371	7.25806	7.43582	7.25108	7.30087	7.07058	7.93563	8.05292	8.26002
ILMN_1795826	9.41338	9.21556	9.4051	9.11164	9.31755	9.27231	9.50015	9.36555	9.76243	10.3955	10.0727	10.0002
ILMN_1653319	7.86113	7.88654	7.87187	7.77933	7.66107	7.68041	7.63834	7.79707	7.52291	8.52488	8.51281	8.43441
ILMN_2361104	10.7078	10.9428	10.933	10.7405	10.6051	10.3774	10.2515	10.825	9.26269	11.29	11.4563	11.8445
ILMN_1657149	6.73291	6.70805	6.73187	6.9516	6.78641	7.1836	7.39642	7.12878	6.75452	7.81854	7.88777	7.73916
ILMN_1807689	8.00777	8.11548	8.11098	8.18166	8.04113	8.13732	8.39541	8.14368	8.18601	8.93633	8.68414	9.62148
ILMN_2397954	7.64665	7.51907	7.64131	7.41099	7.34144	7.42632	7.83288	7.62621	7.80639	8.53906	8.4059	7.88742
ILMN_1717809	8.49182	8.51335	8.51245	8.81167	9.05951	8.84618	8.92849	8.88777	8.87881	9.44047	9.54979	10.1865
ILMN_1678546	9.64312	9.24117	9.27751	9.49904	9.26527	9.31363	9.57069	9.68371	9.7843	10.243	9.97707	10.6384
ILMN_2383611	7.5219	7.58355	7.58097	7.42239	7.4102	7.55082	7.28106	7.43671	7.24867	8.73647	8.66238	9.34615
ILMN_1801124	9.651	9.62668	9.64999	9.60144	9.35803	9.5435	9.9507	9.8313	9.71947	10.7576	10.814	10.4712
ILMN_1652549	7.78929	7.58143	7.78059	7.26852	7.34493	7.27791	7.21469	7.25384	7.27384	8.20598	8.46106	8.3689
ILMN_1762803	7.33099	7.21597	7.32618	7.51907	7.64169	7.38328	7.44577	7.59356	7.51045	8.46409	8.2722	7.84473
ILMN_1736441	10.5319	10.5113	10.531	10.4147	10.2236	10.4459	10.7029	10.6585	10.6374	11.7077	11.6575	10.9518
ILMN_1682658	9.1378	9.00872	9.1324	9.16896	8.82132	9.15756	9.47865	9.59163	9.4776	10.1188	10.1808	10.9077
ILMN_1711069	9.90987	10.038	10.0326	9.86777	9.79686	10.0166	10.1927	10.1698	10.4921	10.7881	10.8094	10.9944
ILMN_2317923	8.97035	9.04923	9.04593	9.57476	9.41473	9.22008	9.87299	9.49623	9.3244	10.1427	9.60511	10.1377
ILMN_1768595	9.44668	9.45499	9.45464	9.60738	8.8618	9.13465	9.44274	9.23973	8.58758	10.8076	10.9856	11.5389
ILMN_1653466	10.5736	10.5977	10.5967	11.0548	10.0895	11.1082	11.8727	12.1198	11.1728	13.439	13.4802	12.8484
ILMN_1670439	7.87611	7.84649	7.87487	7.76752	7.67316	7.73936	8.22798	7.90165	8.3753	8.57099	8.28199	8.55573
ILMN_1721167	7.70829	7.81258	7.80822	8.01418	7.63387	8.43682	9.26936	8.528	8.00344	12.1268	11.7992	12.0522
ILMN_1708143	10.7295	10.8904	10.8837	10.4434	10.243	10.5862	11.0632	10.9913	10.9183	12.2507	12.2676	12.2657
ILMN_2375484	7.65023	7.59616	7.64796	7.74941	7.57789	7.82448	7.40271	7.22531	7.22135	8.46339	8.6733	8.95067
ILMN_1728224	8.2596	8.35363	8.34969	8.45168	8.32321	8.19264	8.63455	8.42763	8.58994	8.93723	8.82466	8.99709
ILMN_1794074	7.04916	7.12679	7.10098	7.3972	7.41657	7.16296	7.26253	7.34039	7.22228	7.87562	8.01151	7.76817
ILMN_1798395	7.44259	7.48914	7.4872	7.47224	7.60118	7.5178	7.67605	7.59595	7.7629	7.81927	8.29658	8.03948
ILMN_1887216	7.5689	7.70964	7.69967	7.94401	7.97875	7.67493	7.47992	7.49634	7.44434	8.68602	8.6925	8.42496
ILMN_1698478	8.60707	8.61684	8.61643	8.76167	8.82618	8.68182	8.7066	9.00039	8.69074	9.28097	9.14758	9.17386
ILMN_1706598	9.12688	8.94778	9.11938	9.33662	9.60986	9.49226	9.67973	9.45232	9.45657	9.9109	9.82357	10.1137
ILMN_2307903	8.4901	8.48752	8.49	7.87281	8.14612	8.40755	9.12147	8.33147	9.02097	9.27074	8.78401	9.19894
ILMN_1769810	9.98384	10.2104	10.2009	10.2952	10.2271	10.2771	10.5035	10.2923	10.6525	10.8523	11.1716	10.9678
ILMN_1720606	8.13732	8.05003	8.13367	8.26355	8.41513	8.55803	8.53825	8.24048	8.54991	9.59851	9.69412	9.88404
ILMN_1712475	7.068	7.11753	7.11545	6.76356	6.79115	6.725	6.83005	6.75005	6.73802	7.96825	7.8876	7.28863
ILMN_1739558	9.22897	9.32181	9.31792	9.86897	10.0584	10.153	10.4069	10.386	10.0584	10.7744	10.6488	10.4612
ILMN_1693218	7.26157	7.31162	7.30953	7.19157	6.87906	7.1905	7.37238	7.86974	7.44259	8.53458	8.56498	9.14925
ILMN_1722290	8.4779	8.54722	8.54432	8.97925	9.50168	9.17248	9.85094	9.14359	9.10753	9.88473	9.93715	10.3538
ILMN_1679324	9.99051	9.75581	9.98069	10.0713	9.74566	9.8608	10.3338	10.2748	10.2809	10.9518	10.5071	10.938
ILMN_1734810	7.583	7.49973	7.57951	7.58573	7.51852	7.59014	7.67493	7.7061	7.67646	8.47168	8.33118	8.0685
ILMN_2281786	7.01613	6.93307	7.01265	7.44465	7.36083	7.68898	7.53156	7.2822	7.44465	10.8274	11.0063	10.6265
ILMN_1734190	10.4757	10.45	10.4746	10.0018	9.84359	10.0025	10.0141	9.9895	9.8976	11.3793	10.9944	11.4915
ILMN_2278235	7.46013	7.37563	7.45659	7.85777	7.46211	7.62435	7.80752	8.22298	7.61576	8.08462	8.10314	8.19415
ILMN_1758806	8.26802	8.47682	8.39127	8.57478	8.25127	8.42028	8.80034	9.22433	8.38091	9.32808	9.26295	8.51313
ILMN_1712523	7.68214	7.8762	7.86808	7.61038	7.16296	8.22206	9.09618	8.33581	8.04252	11.9021	11.9177	11.2798
ILMN_1666076	7.49344	7.26394	7.48384	7.54899	7.87669	7.87639	7.08635	7.05991	7.31957	8.45945	8.31956	9.25809
ILMN_1771815	10.7175	10.6845	10.7161	10.9722	10.7175	10.8557	10.9657	10.9907	10.9722	11.4816	11.6894	11.2056
ILMN_1721349	10.3136	10.4943	10.4867	10.61	10.378	10.4442	10.2418	10.3991	9.52411	11.1164	11.0165	11.9741
ILMN_1789642	7.84716	7.73879	7.84262	7.92456	7.70203	7.59155	7.94761	7.96474	7.87816	8.65138	8.5252	8.49281
ILMN_1722492	10.6627	11.022	11.007	10.7056	10.6113	10.3868	10.8069	10.5788	9.33627	11.3647	11.5804	12.326
ILMN_1663618	8.12157	8.23639	8.16632	8.49255	8.13948	8.32405	8.58068	8.51706	8.1932	8.73493	8.57647	8.87316
ILMN_2103841	8.76098	8.88841	8.88308	9.25404	9.11119	9.30136	9.364	9.48095	9.22458	9.95659	9.95495	9.78675
ILMN_1757106	9.44702	9.8591	9.84185	10.2536	10.496	10.6204	10.9848	10.4281	10.1733	10.5605	10.3077	10.6412
ILMN_1889752	7.72249	7.69165	7.7212	7.55299	7.68214	7.5689	7.48943	7.37455	7.70355	8.70304	8.78458	8.93925
ILMN_1781752	9.33488	9.34154	9.34126	9.34831	9.05833	9.38897	9.97327	9.62432	9.24576	10.4201	10.145	9.89178
ILMN_1801130	7.00679	7.11457	7.03241	6.83109	7.16194	7.19272	7.22469	7.2196	7.22837	8.11118	7.9882	8.00145
ILMN_2173740	7.37657	7.24259	7.37097	7.2014	7.05094	7.20273	7.6454	7.37389	7.41682	8.46725	7.9871	8.13666
ILMN_1705346	8.50966	8.28185	8.54932	8.28734	8.09582	8.20509	7.93596	8.36933	8.17917	9.02003	9.11905	9.60915
ILMN_1689842	8.23271	8.25075	8.25	8.69132	9.18943	8.65925	8.94652	8.54389	8.29807	8.72463	9.02437	8.79315
ILMN_1837429	6.93286	6.94121	6.94086	7.30078	7.72683	7.57757	7.5289	7.10295	7.32194	9.14108	8.95199	9.50592
ILMN_1751452	7.89705	7.72557	7.88987	7.96106	8.14275	8.28856	8.52292	8.38221	8.43755	9.42445	9.48268	10.1585
ILMN_1701558	7.9448	7.86974	7.94166	7.70355	7.86494	7.75719	8.25593	7.88535	8.17039	9.75261	9.48479	10.0495
ILMN_1779470	7.17265	7.27155	7.24206	7.20545	7.35668	7.29305	7.03597	7.13085	6.96238	8.62649	8.60963	8.02471
ILMN_1802203	11.3889	11.3793	11.3885	11.4067	11.3176	11.3902	11.5517	11.691	11.3954	12.4476	12.2713	11.5901
ILMN_2384122	9.549	9.81707	9.80585	10.0788	10.5148	10.835	11.2811	10.6432	10.6712	13.5842	13.2126	13.6234
ILMN_1674236	10.5427	11.1437	11.1347	11.1554	10.9766	11.1124	11.3857	11.2864	11.206	11.5821	11.763	11.6678
ILMN_1760320	12.2069	12.3928	12.385	12.0558	11.8062	12.1187	12.5031	12.6538	12.2942	13.1065	13.1015	13.0213
ILMN_1670308	7.44664	7.37336	7.44357	7.22244	7.34713	7.22855	7.22766	6.8455	6.97125	8.60826	8.53277	8.69418
ILMN_1673604	10.1513	10.0966	10.149	9.87555	10.6564	10.5163	10.5964	10.4943	10.3619	11.1202	11.0564	10.6066
ILMN_1769891	7.6999	7.93382	7.92403	8.21545	8.55398	8.71193	7.91824	7.35706	7.43927	9.04826	9.18798	9.17661
ILMN_1671843	10.1562	9.99143	10.1493	10.1534	9.90129	10.1687	10.1585	10.1706	10.4518	10.6015	10.6086	10.2022
ILMN_1851453	7.86391	7.7124	7.85757	8.09226	7.78497	8.0294	8.2736	8.0836	8.13814	8.7005	8.79498	8.95397
ILMN_2176502	7.42521	7.36862	7.42284	7.1785	7.65657	6.95346	7.31034	7.14803	7.31106	7.8526	7.96784	8.50322
ILMN_1753345	8.35183	8.28602	8.34908	8.42746	8.78517	8.37575	8.27863	7.87886	8.15968	9.57692	9.33702	10.2862
ILMN_1668863	7.70702	7.54323	7.70016	7.263	7.10631	7.57687	7.91641	7.69672	7.72388	8.125	8.3366	8.23987
ILMN_2061950	10.4293	10.3385	10.4255	10.2712	10.2279	10.5188	10.8326	10.8453	10.298	11.0498	10.9727	11.3889
ILMN_1686254	9.00735	8.98425	9.00638	9.27047	8.8627	8.92916	9.23352	9.52506	9.75087	9.79456	9.73159	10.2582
ILMN_1679655	9.73127	10.0205	9.79983	9.85371	9.43387	9.87594	10.5171	9.95852	10.0702	11.0256	11.0071	10.934
ILMN_1803779	8.1093	8.09299	8.10862	8.08051	8.14947	8.14336	8.27839	8.54077	8.10905	8.60102	8.54209	8.73748
ILMN_1779813	9.41736	9.58062	9.59522	9.73928	9.63852	9.59163	9.75581	9.64516	9.78796	10.5621	10.6806	10.2928
ILMN_1728168	8.24971	8.26046	8.26001	8.51117	8.20907	8.30123	8.32479	8.49182	8.34834	8.75828	8.82171	8.53423
ILMN_1713744	9.96812	10.0776	10.073	10.1739	10.012	10.2989	10.418	10.0889	10.0955	11.8855	12.0505	11.5872
ILMN_1691506	12.9491	12.8579	12.9453	12.8373	12.5271	12.8922	13.1271	13.2244	12.8873	14.012	14.1174	13.809
ILMN_1698179	9.92205	9.89147	9.92077	9.91165	8.46441	9.97241	10.782	10.0528	10.1633	13.487	13.394	12.9918
ILMN_1702279	8.25443	7.94092	8.24131	7.97336	7.94187	7.98753	8.26002	8.21071	8.29737	8.56817	8.46582	8.71935
ILMN_1708369	7.67164	7.83599	7.68014	7.74558	7.74167	7.87816	7.97756	8.08874	7.78557	8.69029	8.64416	8.04098
ILMN_1762932	8.69849	8.81758	8.8126	9.38414	8.86214	9.10935	9.16973	9.18279	9.20673	9.93553	9.76094	9.25237
ILMN_2331062	7.47313	7.47675	7.4766	7.54592	7.47605	7.76667	7.88387	7.9765	7.58953	8.16159	8.03313	8.2744
ILMN_1732967	9.71514	9.91992	9.91135	9.24309	9.18001	9.28514	9.46061	9.34121	9.35066	11.0245	10.6728	10.4176
ILMN_1745130	10.2989	10.8823	10.2604	10.4832	10.4453	10.9004	11.0235	10.8101	10.7011	11.2909	11.048	11.3001
ILMN_1857897	7.77555	7.86956	7.86365	8.13616	7.77166	8.02442	8.19297	7.96392	7.95678	9.24422	8.9635	8.89527
ILMN_2134538	7.83899	7.75361	7.83541	8.2342	7.81564	7.95598	7.83856	7.90136	8.10342	8.15885	7.98984	8.64748
ILMN_2269136	7.48899	7.38942	7.48483	7.38544	7.28024	7.27884	7.54991	7.5219	7.61693	8.85382	8.61446	8.40027
ILMN_1689456	7.55299	7.75003	7.63619	7.72388	7.58464	8.1478	8.09856	8.20885	7.60958	9.25201	9.45761	9.46946
ILMN_1800130	7.40626	7.10933	7.39383	7.31713	7.09178	7.29004	7.51604	7.31246	7.44549	8.02573	7.78324	8.05215
ILMN_1692398	8.16907	8.35329	8.34558	8.56228	8.09117	8.42311	8.26279	8.14628	7.59048	8.93019	9.1479	9.03432
ILMN_1752380	6.99131	7.14631	7.10137	7.08863	7.17597	7.20618	7.47092	7.27212	7.15368	7.80585	7.94045	7.90643
ILMN_1854833	8.7014	8.57414	8.5786	8.46476	7.88422	8.4652	8.71224	8.86862	8.82435	9.72049	9.53162	10.278
ILMN_1800311	8.82466	8.85619	8.85487	8.88685	8.56259	8.77592	8.97899	9.15723	9.08346	9.44958	9.64961	9.52187
ILMN_2228873	9.05184	9.07868	9.07756	9.0392	9.38414	9.09316	9.28206	9.23676	9.28998	9.67944	10.1619	10.0607
ILMN_2399523	7.35302	7.3147	7.35142	7.60303	7.49844	7.48852	7.71326	7.72941	7.36021	7.73974	7.88973	8.43652
ILMN_1730201	9.06723	9.20847	9.20256	8.36023	8.48135	8.41741	8.44649	8.24598	8.69763	9.84504	9.96298	9.88926
ILMN_2367469	9.62148	9.364	9.6107	9.05468	9.44618	9.35589	9.33825	8.93111	8.90612	9.88856	9.89875	10.3856
ILMN_2370296	7.4611	7.3848	7.39921	7.54705	7.30346	7.58818	7.6028	7.61651	7.52418	8.10342	8.09598	8.64198
ILMN_1745501	9.18166	9.27727	9.27327	9.29923	8.74008	9.62065	9.85221	9.74018	9.69696	10.2952	10.3437	9.91521
ILMN_1724495	8.92199	8.83944	8.91854	8.95199	8.82757	8.97964	9.23281	9.07958	8.83816	9.44379	9.29253	9.48707
ILMN_1789541	11.3081	11.3402	11.3388	11.1973	11.0704	11.4185	11.2615	10.2188	10.3545	14.1823	14.047	14.3651
ILMN_2081398	8.36321	8.35509	8.36287	8.28429	8.2135	8.38126	8.46866	8.44851	8.56336	8.75287	8.82855	9.05399
ILMN_1716957	6.99186	6.97549	6.99118	6.96655	7.21051	7.0691	6.90121	6.91345	6.76121	7.80566	7.75327	9.12725
ILMN_1736751	7.98984	8.03577	8.03385	8.04349	7.98339	8.02837	8.25799	8.21372	8.21397	8.88685	8.85619	9.00163
ILMN_1775853	7.50426	7.69783	7.68972	7.44637	7.50793	7.316	7.4058	7.30972	6.98421	7.95866	8.11458	8.39073
ILMN_1793002	7.46229	7.54899	7.53258	7.50871	7.43642	7.60303	7.77004	7.58717	7.72701	8.36504	8.14551	7.99996
ILMN_1723521	6.90982	6.99633	6.99271	6.88906	6.98189	6.85987	7.17764	6.98507	7.17028	7.4893	7.5234	7.32829
ILMN_1725773	6.79913	6.87606	6.87284	6.95079	6.83914	6.97974	6.93521	7.18439	7.28061	8.00599	8.07667	8.30757
ILMN_1745697	8.35329	8.39639	8.39459	8.37974	8.28793	8.59728	8.64984	8.77543	9.08942	9.27751	9.03297	10.2358
ILMN_1712687	9.27421	8.96676	9.26134	9.1792	8.56363	9.44749	9.46674	9.59851	9.50319	9.73321	10.386	10.0251
ILMN_2370872	8.66238	8.80363	8.79772	8.76228	9.13542	9.1671	9.37006	9.0907	9.36032	9.65391	9.35615	9.68927
ILMN_1767556	7.17619	6.94189	7.01455	7.83453	7.64793	7.40772	7.32269	7.46653	7.07804	7.59643	7.77901	8.0757
ILMN_1796663	8.9408	9.32568	9.37274	9.35752	9.21312	9.02265	9.7344	9.7653	9.21556	9.69657	9.8958	10.6695
ILMN_1753265	8.06464	8.06766	8.06753	8.44302	8.05689	8.52035	8.54766	8.61583	8.31068	9.08582	9.19753	9.05881
ILMN_1677723	7.67605	7.7888	7.78408	7.58173	8.10033	8.17388	8.04709	7.60853	8.16205	8.66424	8.62946	7.70859
ILMN_1713406	10.9485	11.0116	11.009	11.0982	10.6384	10.9034	11.158	11.5033	10.963	11.6878	11.9075	11.0245
ILMN_2289381	6.72169	6.74224	6.72102	6.85144	6.99671	6.7177	6.9721	7.1248	6.74742	7.72665	7.54399	7.64878
ILMN_1905546	7.21927	7.05094	7.10654	7.19933	7.00208	7.29787	7.01987	6.97203	6.80757	7.92266	7.97994	7.83733
ILMN_1783675	7.50643	7.55759	7.55545	7.47327	7.19853	7.29536	7.67186	7.57155	7.70386	8.26029	8.03802	8.60742
ILMN_1683786	6.94091	7.03768	7.03363	7.05151	6.9239	7.06402	7.16078	7.26699	7.20434	7.75978	7.36963	7.76602
ILMN_2126038	8.26561	8.38334	8.37841	8.4821	7.6132	8.62831	9.56622	8.82435	8.48918	12.9424	12.3903	12.3788
ILMN_1700507	9.39729	9.50215	9.49776	9.76046	9.53162	10.0945	10.1467	9.81532	9.71206	10.2731	10.1907	10.5259
ILMN_1678928	7.05538	7.27391	7.26477	7.1015	7.103	7.24058	6.88869	6.85099	6.91654	7.58384	7.73936	7.9341
ILMN_1844919	7.18804	7.24554	7.24314	7.0647	6.8452	7.07325	7.11753	6.89185	7.02614	7.69033	7.67283	7.99666
ILMN_2209045	7.73075	7.57489	7.72423	7.82035	7.09697	8.04038	8.41314	7.68285	7.74295	9.05009	8.90218	8.60531
ILMN_2388484	7.9841	7.83713	7.97795	8.12433	7.64283	8.41699	7.8864	7.78803	7.64283	9.83689	9.71862	9.30406
ILMN_1777378	11.7415	11.9038	11.897	12.3928	11.675	12.0283	12.326	12.1372	12.1886	12.5402	12.6845	12.4586
ILMN_1652306	7.61112	7.75453	7.74853	7.19539	7.31335	7.24206	7.30246	7.26505	7.06306	8.24543	8.20619	7.73656
ILMN_1656066	10.8797	11.1004	11.089	10.938	10.8165	10.7036	10.8564	10.8782	10.754	12.0376	11.8846	12.0233
ILMN_1707631	9.40673	9.57742	9.49449	9.23973	8.87522	9.08942	9.23149	9.42588	9.24967	10.3301	10.2574	10.3514
ILMN_1758943	6.7551	6.86076	6.76013	6.77024	6.8257	7.17287	7.52384	6.98149	6.85703	9.5132	9.5365	9.24042
ILMN_1710303	7.68014	7.59304	7.6765	7.67062	7.54463	7.78417	7.89529	7.91824	7.91753	8.3516	8.51747	9.04254
ILMN_1808326	7.10485	7.20421	7.20005	7.05616	6.75429	7.40925	7.94708	7.27901	7.16552	9.15152	8.91581	9.5164
ILMN_1685427	7.1331	7.19837	7.19564	7.44564	7.26935	7.37423	7.37498	7.42239	7.42632	7.95049	7.798	7.69897
ILMN_1789558	8.6466	8.64748	8.64744	8.52006	8.34706	8.26527	8.82716	8.63309	8.87316	9.43213	9.52945	9.48234
ILMN_1726989	8.5992	8.59628	8.59908	8.72085	8.47044	8.50605	9.06911	8.96594	8.44991	9.40316	9.35752	8.91702
ILMN_1679641	9.57559	9.64025	9.65315	9.67344	9.35191	9.88658	10.0577	10.21	9.55284	10.4518	10.5996	10.1979
ILMN_1711245	7.74167	7.56446	7.73426	7.49759	7.99113	7.42255	7.29998	7.02116	7.24482	8.92767	8.864	8.56566
ILMN_1664855	7.10775	7.22114	7.09866	7.21206	6.76821	7.38503	7.41707	7.30057	7.23527	9.67841	9.52067	9.5944
ILMN_2396410	8.55412	8.43054	8.54895	8.99545	8.62291	8.93521	8.96594	8.84813	8.97985	9.21556	9.11381	9.71715
ILMN_1695061	7.03432	7.14991	7.14508	6.88953	6.85409	6.87536	6.95313	6.90432	6.74689	7.87366	7.80656	7.97258
ILMN_1675612	8.84653	8.7849	8.84395	8.65362	8.80946	8.90117	8.82411	8.72463	8.43843	9.88026	9.62148	9.89263
ILMN_1667948	7.7924	7.57451	7.78328	7.80184	7.53552	7.80388	7.82574	8.19471	8.0005	8.44268	8.52199	8.46106
ILMN_1693233	7.38091	7.31657	7.37822	7.7242	7.57774	7.46048	7.55795	7.70462	7.42537	9.30352	9.22897	9.44218
ILMN_1728572	7.10052	6.95145	7.15435	6.91212	6.86144	6.83878	6.98878	6.81628	6.84131	7.61686	7.72347	7.80969
ILMN_1724145	6.88588	7.05629	7.04916	6.81641	6.94245	6.96064	7.45652	7.16846	7.18964	8.26802	8.00748	8.35658
ILMN_1763834	7.77041	7.78764	7.78692	7.90773	7.96453	8.55915	9.0783	8.40462	8.74282	10.7458	10.484	11.6612
ILMN_1751571	8.96876	8.96572	8.96863	9.51345	9.10253	9.33883	9.49752	9.71206	9.66629	9.90987	9.87012	10.2707
ILMN_1757347	7.59063	7.60229	7.6018	7.7648	7.33319	7.71063	7.89377	7.77482	7.62574	8.94361	8.73073	8.2626
ILMN_2249018	7.49206	7.72135	7.71176	7.60131	7.42113	7.5053	8.33439	7.69372	7.64491	9.14477	8.96968	9.00477
ILMN_1799890	10.4518	10.3947	10.4076	10.5171	10.0993	10.3575	10.6374	10.7326	10.4471	11.4308	11.2352	11.2436
ILMN_2178587	8.54845	8.66019	8.65551	8.43084	8.18635	8.77992	8.87814	9.09618	8.8627	9.56779	9.57513	9.7639
ILMN_1783805	8.62979	8.80219	8.65007	8.69933	8.36003	8.45408	9.21742	9.46331	8.58489	10.2472	10.1739	9.6823
ILMN_1808584	7.00701	7.31074	7.10364	7.13529	6.97065	7.08033	7.39748	7.26369	7.35332	8.2534	8.32624	8.33306
ILMN_1724493	7.41671	7.51045	7.50652	7.23806	7.4058	7.10572	7.14051	6.90524	7.166	7.93136	8.05164	7.88792
ILMN_1667030	12.0283	12.0052	12.0274	12.2462	12.0558	12.241	12.0147	12.2194	12.2436	12.8484	12.8709	12.2942
ILMN_1752988	9.1249	9.3288	9.36758	9.14888	8.71866	8.96829	9.32599	8.85382	8.73516	9.89875	9.89178	10.2057
ILMN_1679771	8.01121	8.02471	8.02415	8.27335	8.01442	8.16632	8.49121	8.34176	8.18956	8.475	8.7371	8.96283
ILMN_1656676	10.0748	10.0568	10.0741	10.3432	9.89325	10.1534	10.374	10.238	10.2181	10.9103	10.9921	11.2923
ILMN_2258749	7.0013	7.08075	7.07742	7.00361	7.11457	6.99781	7.26434	7.2257	7.04482	7.60716	7.47385	7.56985
ILMN_1805104	6.81159	6.88697	6.89527	6.78404	6.65309	7.03312	7.27346	7.10896	6.86615	8.05655	8.11916	7.47941
ILMN_2320888	7.44973	7.28889	7.443	7.08197	7.1906	7.31618	7.95769	7.46405	7.3848	9.57069	9.25535	9.00962
ILMN_1809437	10.6663	10.6051	10.6637	10.9534	11.5042	11.367	11.8934	11.2782	11.7833	12.4201	12.2733	12.825
ILMN_1773901	7.75819	7.93633	7.81645	7.90539	7.53258	7.77319	8.03595	8.08751	7.91346	9.44668	9.52735	9.60946
ILMN_2073543	10.9578	11.5643	11.5122	11.3442	11.1716	11.1821	11.0509	11.1728	9.68201	11.8675	11.8326	12.6492
ILMN_1717934	10.1301	10.1241	10.1298	9.82837	10.4886	10.3406	10.6882	10.2829	10.004	14.1556	13.8302	13.2506
ILMN_1777221	7.23337	7.41202	7.25637	7.18111	6.90693	7.18101	7.47852	7.65309	7.36284	7.90801	7.92144	7.9956
ILMN_2382083	7.40673	7.34252	7.40405	7.50721	7.42366	7.3897	7.44683	7.58765	7.50172	8.07772	7.79163	7.93158
ILMN_2340599	6.91104	6.93446	6.93348	6.84984	7.11036	6.96379	6.89991	6.77336	6.78789	7.69967	7.57836	7.57627
ILMN_1882953	6.95227	6.98878	6.99351	6.94165	6.87699	7.01987	7.2304	7.22975	7.00054	8.72344	8.84859	9.27727
ILMN_1715650	7.25782	7.18792	7.25489	7.4321	7.0941	7.40701	7.19264	7.14372	6.83008	8.15421	8.62753	8.75323
ILMN_2334760	8.41108	8.07942	8.32405	8.3294	8.07356	8.06517	8.55881	8.59175	8.33256	9.10358	8.8914	9.20268
ILMN_1754842	8.66532	8.92795	8.91696	8.97865	8.7014	9.11874	9.33627	9.04503	9.35284	9.62702	9.60218	11.0322
ILMN_1676984	7.6508	7.69762	7.69566	7.44664	7.99003	7.33779	7.83663	7.80027	7.70029	9.67572	9.76984	10.1882
ILMN_1687768	8.45681	8.55271	8.5487	8.3774	8.37499	8.10172	8.43711	8.82212	8.75985	9.15351	9.32029	8.86537
ILMN_1712075	7.0694	6.8682	6.92473	6.86527	6.79212	6.8782	6.78857	6.77762	6.80595	7.56569	7.624	7.971
ILMN_1775762	10.5575	10.6748	10.6699	10.6282	10.484	10.705	10.4453	10.4387	10.6242	11.289	11.1494	11.8664
ILMN_1726204	8.49396	8.68831	8.68017	7.54655	7.68778	7.5825	8.64228	8.59293	9.12174	9.62432	9.89147	10.5052
ILMN_1707339	10.3917	10.4633	10.4603	10.5296	10.0985	10.4994	10.7779	11.2725	10.8692	12.1634	12.4201	12.1705
ILMN_1724907	9.87862	9.67159	9.67973	9.8354	9.37971	9.59405	9.99643	10.0455	9.78059	10.6855	10.7524	10.4541
ILMN_1751904	7.0397	7.04543	7.04519	7.21243	7.65727	7.26118	7.2078	7.11731	7.47689	9.43439	7.74329	8.74306
ILMN_1756928	8.03442	8.00528	8.0332	8.58516	8.75061	9.2296	9.51288	8.73443	9.20128	12.8986	12.9738	13.0723
ILMN_1651229	7.64209	7.84668	7.65848	7.59335	7.87093	7.71139	7.88152	7.78194	8.09541	8.43054	8.27006	9.24631
ILMN_1792356	10.1083	9.99775	10.1036	9.61021	9.03659	9.89949	10.6822	9.80348	10.3688	12.2164	12.3236	11.6007
ILMN_1741594	8.82212	8.95695	8.95131	8.80903	8.982	8.87168	8.6154	8.74327	8.28793	9.79686	9.44186	9.23926
ILMN_1754114	7.5947	7.69372	7.68958	7.7324	7.45453	7.82789	7.67391	7.75538	7.83405	8.27108	8.34045	7.76562
ILMN_1763640	8.22874	8.38032	8.37398	8.42368	8.24631	8.24201	8.52647	8.29505	8.50571	8.8721	8.82757	9.4383
ILMN_1659936	9.37758	9.48334	9.47891	9.57345	9.48009	9.39074	9.89533	10.0666	9.47799	11.22	11.3016	11.0204
ILMN_1795893	8.8618	8.64198	8.8526	8.62311	8.88526	9.02003	9.03696	9.23569	8.89931	9.69452	9.79773	9.51981
ILMN_1749478	9.31436	9.43143	9.42653	9.04776	8.88027	9.15612	8.95932	8.99572	8.90186	10.4303	9.95177	10.1728
ILMN_1860963	8.38307	8.38854	8.38831	8.5706	8.56074	8.92199	9.092	8.76635	8.5786	10.9485	10.7701	10.496
ILMN_1683146	9.4383	9.33488	9.47133	10.0945	9.63905	9.52107	9.60419	9.43641	9.8999	10.4981	10.5929	10.58
ILMN_2407308	7.15269	7.10976	7.1509	6.86204	7.14092	6.86051	7.15329	7.31162	7.28928	7.72724	7.67213	7.82857
ILMN_1791728	8.93925	9.01282	9.00974	8.89868	8.75124	8.80396	8.77092	8.76293	8.56518	10.2574	9.93048	10.1952
ILMN_2379520	7.97134	7.74016	7.96167	7.53258	7.74495	7.70859	7.90621	7.95753	8.02862	8.50434	8.55041	8.44946
ILMN_1779347	7.00353	6.99023	7.00297	6.92896	6.81792	7.06818	7.40798	7.53309	7.00431	8.42226	8.38248	7.90286
ILMN_1731596	7.97041	7.81806	7.96404	8.00096	7.88925	7.8845	7.97623	7.9871	8.01551	8.68512	8.59945	8.15245
ILMN_1736670	7.53534	7.43172	7.531	7.67733	7.36817	7.46645	7.65644	7.55925	7.54884	8.18635	8.37051	8.47044
ILMN_1693039	7.30552	7.41596	7.41133	7.46333	7.49344	7.48691	7.79504	7.73865	7.81336	8.28102	7.99405	7.93596
ILMN_1728885	7.32841	7.4386	7.43633	7.05426	6.98362	7.27309	7.34282	7.24398	7.11002	9.364	8.81595	8.51599
ILMN_1667239	8.31184	8.20287	8.30728	8.11844	8.00972	8.09267	8.25075	8.40721	8.41485	8.91516	8.97145	8.36525
ILMN_1708858	9.07732	9.02824	9.08109	9.19958	8.35856	9.1159	9.30624	9.45841	9.0486	10.2095	10.2989	10.947
ILMN_1749304	7.22444	7.16222	7.22184	7.28305	7.11762	7.49134	7.54297	7.49783	7.78143	8.13382	8.28029	8.14181
ILMN_1676283	7.13173	7.04508	7.12811	7.23132	7.11045	7.39172	7.53121	7.38312	7.26423	8.11597	8.60742	9.16141
ILMN_1659782	9.01282	9.28998	9.07761	9.05438	8.90899	9.09112	9.23753	9.46905	9.26829	10.0392	9.8763	9.79173
ILMN_1660345	10.0018	10.0344	10.033	9.85626	9.63044	9.81532	10.4025	10.4126	9.79254	11.4938	11.7193	11.334
ILMN_1694671	8.36183	8.51008	8.50388	8.19876	8.28003	8.38854	8.16054	8.08774	8.04688	8.76741	9.06273	8.82044
ILMN_2400947	7.52825	7.38653	7.40243	7.56824	7.1319	7.50172	7.3954	7.26908	7.11278	8.33306	8.37644	8.5378
ILMN_1741224	8.15803	8.20003	8.19827	8.32131	8.39363	8.58815	8.21995	8.06988	7.92519	9.90022	10.0846	9.68003
ILMN_1760728	6.99868	6.9221	6.99548	6.84477	7.03572	6.93877	7.28943	7.04284	7.25022	8.32795	8.22584	7.45949
ILMN_1680856	7.23283	7.14077	7.22898	6.87219	6.89312	7.01509	7.52075	7.28245	7.1407	8.10502	8.09673	7.94574
ILMN_1684959	7.61555	7.57278	7.61376	7.94075	8.03219	8.35445	8.37762	7.77334	8.17894	8.87116	8.8565	8.90461
ILMN_2288070	7.80752	7.86682	7.86433	7.84091	7.84072	7.99223	7.98507	7.9132	7.9765	8.3026	8.38221	8.90117
ILMN_1757646	9.35502	9.22157	9.34944	9.13378	8.81841	8.91762	8.94716	9.28125	8.61311	9.96071	10.0889	9.87594
ILMN_1773459	11.9535	12.1242	12.117	11.8511	11.4415	12.2436	12.1475	11.9086	11.6017	13.3998	13.2591	13.7818
ILMN_1716869	7.05981	6.91153	7.05361	7.01789	7.16148	7.33682	7.65535	7.16504	7.17104	8.54903	8.75173	8.98142
ILMN_1658639	7.10497	7.10229	7.10486	6.86261	7.07224	6.94338	6.84908	6.85978	6.9296	7.54628	7.43836	7.75719
ILMN_1753931	8.41699	8.51563	8.51151	8.40437	8.10883	8.62613	8.76899	8.63064	8.62086	9.7287	9.74488	9.93508
ILMN_1730928	8.67238	8.59246	8.56463	8.57721	8.08295	8.47737	8.73033	8.18193	7.95556	11.1739	10.7146	11.3374
ILMN_1756715	6.83511	6.91334	6.91936	7.00685	6.97297	7.047	7.34363	7.02883	6.92301	10.1827	9.86412	10.2002
ILMN_1798926	8.20763	8.28885	8.28545	7.88939	8.29986	8.11094	8.26487	8.46305	8.30142	8.63614	8.79139	9.04005
ILMN_1683148	8.91352	8.7135	8.90515	9.05009	8.58489	9.00786	9.00359	8.86102	8.86964	9.31799	9.22157	9.42623
ILMN_1751561	7.318	7.5391	7.55638	7.40265	7.1335	7.25271	7.48296	7.19137	7.07293	8.06517	8.03513	8.2542
ILMN_2157435	10.9969	11.0096	11.0091	11.1298	10.8486	11.0593	11.289	10.9953	11.4471	11.6491	11.4862	11.8408
ILMN_2184064	7.57451	7.32977	7.56427	8.17091	7.09365	8.00464	8.05829	8.00853	8.2716	8.80758	9.00199	8.90186
ILMN_1660544	7.54343	7.51893	7.5424	7.98984	7.27763	7.71684	7.89016	8.18681	8.03621	8.83751	9.17861	8.8528
ILMN_2390974	9.70089	9.65648	9.69903	9.64642	9.38561	9.61809	10.155	10.2536	9.77795	11.7919	11.7183	11.7033
ILMN_1664362	7.12757	7.16766	7.16599	6.97466	7.12024	7.08854	7.10524	6.9287	6.84511	9.06141	9.13682	8.93809
ILMN_1746883	8.66709	8.71967	8.71747	9.04254	8.44592	8.78242	8.83149	8.91352	8.94392	9.68603	9.59522	10.0166
ILMN_1663037	7.61461	7.28138	7.35657	7.19137	7.52483	7.92618	7.73865	7.52075	7.58431	8.90296	8.70771	8.79353
ILMN_1702009	8.33644	8.4	8.39734	8.81215	9.20918	8.97347	8.40534	8.00285	8.27054	8.9867	9.11843	9.00641
ILMN_1755954	7.50901	7.31844	7.44391	7.58546	7.50673	7.44781	7.71176	7.59435	7.4759	8.77873	8.81319	8.91324
ILMN_2249920	9.02722	8.97063	9.02486	9.30094	8.6999	9.00163	9.2644	9.23116	8.91464	10.0543	10.0495	10.5919
ILMN_1746704	9.94492	9.98764	9.98585	9.94165	9.51059	9.75045	10.1986	10.1039	9.93087	11.16	10.8838	10.5122
ILMN_1808860	8.88983	8.67467	8.88083	9.45608	8.98874	9.12725	9.3244	9.27514	9.2644	9.54633	9.29952	10.043
ILMN_1709659	6.83218	6.86287	6.86158	6.81614	6.9101	6.75409	6.77978	6.76855	6.71907	8.24031	7.69762	8.07184
ILMN_1693004	8.68242	8.8227	8.81683	8.86004	8.67138	8.77492	9.14411	8.87769	8.95239	9.53887	9.28097	9.9845
ILMN_2410986	8.50739	8.30329	8.49885	8.6925	8.41246	8.69502	8.68702	8.79108	8.59083	9.2353	9.05258	9.25961
ILMN_1752579	10.697	10.7353	10.7337	10.764	11.1814	11.0606	11.0912	10.8692	10.7087	12.418	12.3155	11.6789
ILMN_2078547	8.7001	9.12042	8.98848	8.66677	8.67171	8.38446	8.66828	8.93956	7.64331	9.37469	9.33269	10.0543
ILMN_1765636	7.76841	7.87948	7.87483	8.15102	8.11349	8.49458	8.45437	8.13071	8.52887	8.80656	8.80119	9.32779
ILMN_1693401	8.37896	8.16328	8.36993	8.71769	8.24427	8.47571	8.83048	8.65318	8.43408	9.29305	9.69527	9.11674
ILMN_1681249	8.08915	7.57425	7.81189	7.67816	7.73629	7.79879	7.60828	7.60943	7.5918	8.79627	8.59761	7.95731
ILMN_1763036	8.95641	9.0392	9.03574	9.1671	9.28423	9.15818	8.914	9.05184	8.70623	10.1286	9.73239	10.2644
ILMN_1658053	10.0459	9.92279	10.0407	10.0419	9.58788	9.69604	10.1127	10.0166	10.0713	10.7087	10.4547	10.6976
ILMN_1879480	7.86094	7.95007	7.85777	8.00964	7.73295	8.00943	7.90432	8.04839	8.28487	8.44851	8.52179	8.45148
ILMN_1684571	6.70049	6.64494	6.69816	6.82257	6.79699	6.73559	7.00392	6.90157	6.90067	7.19656	7.3304	7.79938
ILMN_1759350	8.13666	8.14659	8.14617	8.16959	8.27335	8.20885	8.16439	8.1393	8.41358	8.5999	8.7014	8.51535
ILMN_1684982	7.0551	7.07089	7.07023	6.83846	6.78136	7.32548	7.07965	6.89586	6.92499	7.52768	7.73692	7.80912
ILMN_1719518	11.537	11.4357	11.5328	11.327	11.0564	11.3289	11.2538	11.463	11.3776	12.6648	12.5813	12.2964
ILMN_1738552	8.68795	8.74111	8.73888	8.38108	9.11707	8.4221	8.7043	9.15995	8.66636	10.7341	10.2515	10.4763
ILMN_1795865	8.25799	8.68242	8.66466	8.35183	8.90646	9.14185	9.78749	9.0486	9.13162	9.8981	9.84071	10.6578
ILMN_1753404	6.89349	7.02592	7.02038	6.99592	6.88289	7.07429	7.33937	7.33164	7.11102	7.59747	7.93633	7.74601
ILMN_1772605	8.26473	8.39363	8.38824	8.38565	8.11991	8.25618	8.41799	8.64416	8.28986	9.86897	9.91992	8.76126
ILMN_2317457	7.83765	7.6454	7.8296	8.32795	8.12932	8.23721	8.55311	8.1909	8.12042	9.10158	8.96636	9.0824
ILMN_1687821	7.24824	7.19539	7.24602	7.33921	7.02711	7.23161	7.20991	6.97995	7.09866	8.22682	8.14158	8.60284
ILMN_1719622	9.8412	9.75157	9.83745	9.9571	9.55576	9.74929	9.97808	9.96298	10.0846	10.5397	10.6282	10.5464
ILMN_1674135	8.95997	8.81119	8.95375	9.39053	8.81403	9.11381	9.29581	9.41245	8.98635	10.0955	9.98025	10.1436
ILMN_1691449	11.9251	11.9838	11.9813	11.4228	11.5604	11.6669	12.1575	11.9287	12.0418	12.3928	12.5031	12.4335
ILMN_1786989	6.82424	6.90121	6.83504	6.94561	6.77008	7.08938	7.4679	7.05629	6.81622	10.0103	10.1413	10.5584
[truncated: 3,957 more rows]

## Sheet: Cluster A
illumina ID	entriz gene ID	Species	Gene Name
ILMN_2262275	10206	Homo sapiens	tripartite motif-containing 13
ILMN_2413779	26470	Homo sapiens	seizure related 6 homolog (mouse)-like 2
ILMN_2395375	2550	Homo sapiens	gamma-aminobutyric acid (GABA) B receptor, 1
ILMN_1708502	27125	Homo sapiens	AF4/FMR2 family, member 4
ILMN_1803423	9459	Homo sapiens	Rac/Cdc42 guanine nucleotide exchange factor (GEF) 6
ILMN_1751615	80219	Homo sapiens	coenzyme Q10 homolog B (S. cerevisiae)
ILMN_1803429	960	Homo sapiens	CD44 molecule (Indian blood group)
ILMN_1693014	1051	Homo sapiens	CCAAT/enhancer binding protein (C/EBP), beta
ILMN_1722492	142679	Homo sapiens	dual specificity phosphatase 19
ILMN_1814221	4884	Homo sapiens	neuronal pentraxin I
ILMN_2091123	80867	Homo sapiens	HLA complex group 2 pseudogene 7
ILMN_2144162	124923	Homo sapiens	uncharacterized serine/threonine-protein kinase SgK494
ILMN_1737252	3084	Homo sapiens	neuregulin 1
ILMN_1730794	56256	Homo sapiens	SERTA domain containing 4
ILMN_2122511	147372	Homo sapiens	collagen and calcium binding EGF domains 1
ILMN_1725485	26575	Homo sapiens	regulator of G-protein signaling 17
ILMN_1763036	1185	Homo sapiens	chloride channel 6
ILMN_2357386	2218	Homo sapiens	fukutin
ILMN_2047460	374946	Homo sapiens	chromosome 1 open reading frame 187
ILMN_2188119	339231	Homo sapiens	ADP-ribosylation factor-like 16
ILMN_2078547	154791	Homo sapiens	chromosome 7 open reading frame 55
ILMN_2334242	1385	Homo sapiens	cAMP responsive element binding protein 1
ILMN_2138745	145407	Homo sapiens	chromosome 14 open reading frame 37
ILMN_2365881	55054	Homo sapiens	ATG16 autophagy related 16-like 1 (S. cerevisiae)
ILMN_1760160	6804	Homo sapiens	syntaxin 1A (brain)
ILMN_2143795	541471	Homo sapiens	hypothetical LOC541471; non-protein coding RNA 152
ILMN_2143795	112597	Homo sapiens	hypothetical LOC541471; non-protein coding RNA 152
ILMN_1765696	10056	Homo sapiens	phenylalanyl-tRNA synthetase, beta subunit
ILMN_2101651	54799	Homo sapiens	mbt domain containing 1
ILMN_2211780	291	Homo sapiens	solute carrier family 25 (mitochondrial carrier; adenine nucleotide translocator), member 4
ILMN_1783909	1292	Homo sapiens	collagen, type VI, alpha 2
ILMN_1660292	54460	Homo sapiens	mitochondrial ribosomal protein S21
ILMN_1670490	10630	Homo sapiens	podoplanin
ILMN_1692261	2047	Homo sapiens	EPH receptor B1
ILMN_2216637	55351	Homo sapiens	serine/threonine kinase 32B
ILMN_1655595	5270	Homo sapiens	serpin peptidase inhibitor, clade E (nexin, plasminogen activator inhibitor type 1), member 2
ILMN_1844593	100129710	Homo sapiens	MSTP131
ILMN_1802799	79647	Homo sapiens	akirin 1
ILMN_1667430	8560	Homo sapiens	degenerative spermatocyte homolog 1, lipid desaturase (Drosophila)
ILMN_1669816	59284	Homo sapiens	calcium channel, voltage-dependent, gamma subunit 7
ILMN_1733390	55132	Homo sapiens	La ribonucleoprotein domain family, member 1B
ILMN_2208802	9284	Homo sapiens	nuclear pore complex interacting protein
ILMN_2051900	126272	Homo sapiens	EP300 interacting inhibitor of differentiation 2B
ILMN_1728011	57502	Homo sapiens	neuroligin 4, X-linked
ILMN_1711156	645895	Homo sapiens	hypothetical LOC645895
ILMN_1688515	7748	Homo sapiens	zinc finger protein 195
ILMN_2112915	1815	Homo sapiens	dopamine receptor D4
ILMN_2370135	3192	Homo sapiens	heterogeneous nuclear ribonucleoprotein U (scaffold attachment factor A)
ILMN_1737394	4000	Homo sapiens	lamin A/C
ILMN_1761963	80167	Homo sapiens	chromosome 4 open reading frame 29
ILMN_1779252	10346	Homo sapiens	tripartite motif-containing 22
ILMN_1713807	57134	Homo sapiens	mannosidase, alpha, class 1C, member 1
ILMN_1864900	440823	Homo sapiens	myocardial infarction associated transcript (non-protein coding)
ILMN_1726597	9750	Homo sapiens	family with sequence similarity 65, member B
ILMN_1796737	201501	Homo sapiens	zinc finger and BTB domain containing 7C
ILMN_2154322	9723	Homo sapiens	sema domain, immunoglobulin domain (Ig), short basic domain, secreted, (semaphorin) 3E
ILMN_1730611	57142	Homo sapiens	reticulon 4
ILMN_1758128	114757	Homo sapiens	cytoglobin
ILMN_2206188	57477	Homo sapiens	shroom family member 4
ILMN_1800787	23180	Homo sapiens	raftlin, lipid raft linker 1
ILMN_2086105	81848	Homo sapiens	sprouty homolog 4 (Drosophila)
ILMN_1721349	84061	Homo sapiens	magnesium transporter 1
ILMN_2212823	84765	Homo sapiens	zinc finger protein 577
ILMN_1742163	441087	Homo sapiens	hypothetical gene supported by AK125735
ILMN_2413780	26470	Homo sapiens	seizure related 6 homolog (mouse)-like 2
ILMN_1681679	706	Homo sapiens	translocator protein (18kDa)
ILMN_2412521	9768	Homo sapiens	KIAA0101
ILMN_1662917	4004	Homo sapiens	LIM domain only 1 (rhombotin 1)
ILMN_2235785	81033	Homo sapiens	potassium voltage-gated channel, subfamily H (eag-related), member 6
ILMN_2361104	64393	Homo sapiens	zinc finger, matrin type 3
ILMN_1772492	92014	Homo sapiens	mitochondrial carrier triple repeat 1
ILMN_2058337	9475	Homo sapiens	Rho-associated, coiled-coil containing protein kinase 2
ILMN_1697189	139728	Homo sapiens	pregnancy up-regulated non-ubiquitously expressed CaM kinase
ILMN_1681670	291	Homo sapiens	solute carrier family 25 (mitochondrial carrier; adenine nucleotide translocator), member 4
ILMN_1669410	1113	Homo sapiens	chromogranin A (parathyroid secretory protein 1)
ILMN_1667791	8497	Homo sapiens	protein tyrosine phosphatase, receptor type, f polypeptide (PTPRF), interacting protein (liprin), alpha 4
ILMN_1703531	1903	Homo sapiens	sphingosine-1-phosphate receptor 3
ILMN_1706015	131583	Homo sapiens	family with sequence similarity 43, member A
ILMN_2261519	326	Homo sapiens	autoimmune regulator
ILMN_2078975	2913	Homo sapiens	glutamate receptor, metabotropic 3
ILMN_1673491	9227	Homo sapiens	lecithin retinol acyltransferase (phosphatidylcholine--retinol O-acyltransferase)
ILMN_2397846	6620	Homo sapiens	synuclein, beta
ILMN_2167426	57168	Homo sapiens	aspartate beta-hydroxylase domain containing 2
ILMN_2123312	64167	Homo sapiens	endoplasmic reticulum aminopeptidase 2
ILMN_2184373	3576	Homo sapiens	interleukin 8
ILMN_1654735	28232	Homo sapiens	solute carrier organic anion transporter family, member 3A1
ILMN_1692398	8506	Homo sapiens	contactin associated protein 1
ILMN_1702009	9900	Homo sapiens	synaptic vesicle glycoprotein 2A
ILMN_1732066	548596	Homo sapiens	creatine kinase, mitochondrial 1A; creatine kinase, mitochondrial 1B
ILMN_1732066	1159	Homo sapiens	creatine kinase, mitochondrial 1A; creatine kinase, mitochondrial 1B
ILMN_1809928	1292	Homo sapiens	collagen, type VI, alpha 2
ILMN_1653856	84959	Homo sapiens	ubiquitin associated and SH3 domain containing, B
ILMN_1737025	23228	Homo sapiens	phospholipase C-like 2
ILMN_1699695	27242	Homo sapiens	tumor necrosis factor receptor superfamily, member 21
ILMN_2249473	10558	Homo sapiens	serine palmitoyltransferase, long chain base subunit 1
ILMN_1803018	90990	Homo sapiens	kinesin family member C2
ILMN_1733248	340371	Homo sapiens	nuclear receptor binding protein 2
ILMN_1795325	72	Homo sapiens	actin, gamma 2, smooth muscle, enteric
ILMN_1775432	114784	Homo sapiens	CUB and Sushi multiple domains 2
ILMN_2083469	8660	Homo sapiens	insulin receptor substrate 2
ILMN_1657111	113146	Homo sapiens	AHNAK nucleoprotein 2
ILMN_1744381	5054	Homo sapiens	serpin peptidase inhibitor, clade E (nexin, plasminogen activator inhibitor type 1), member 1
ILMN_2134381	319085	Homo sapiens	chromosome 14 open reading frame 85
ILMN_1695423	928	Homo sapiens	CD9 molecule
ILMN_1676986	9284	Homo sapiens	nuclear pore complex interacting protein
ILMN_1739659	64429	Homo sapiens	zinc finger, DHHC-type containing 6
ILMN_1757497	7425	Homo sapiens	VGF nerve growth factor inducible
ILMN_1767556	11067	Homo sapiens	chromosome 10 open reading frame 10
ILMN_1696843	613037	Homo sapiens	nuclear pore complex interacting protein pseudogene
ILMN_1696843	595101	Homo sapiens	PI-3-kinase-related kinase SMG-1 pseudogene
ILMN_1696843	440354	Homo sapiens	PI-3-kinase-related kinase SMG-1 pseudogene
ILMN_1758164	6781	Homo sapiens	stanniocalcin 1
ILMN_2209578	119016	Homo sapiens	ArfGAP with GTPase domain, ankyrin repeat and PH domain 4; ArfGAP with GTPase domain, ankyrin repeat and PH domain 6
ILMN_2209578	414189	Homo sapiens	ArfGAP with GTPase domain, ankyrin repeat and PH domain 4; ArfGAP with GTPase domain, ankyrin repeat and PH domain 6
ILMN_1724424	112476	Homo sapiens	proline-rich transmembrane protein 2
ILMN_2285713	55775	Homo sapiens	tyrosyl-DNA phosphodiesterase 1
ILMN_2405684	330	Homo sapiens	baculoviral IAP repeat-containing 3
ILMN_1806349	6535	Homo sapiens	solute carrier family 6 (neurotransmitter transporter, creatine), member 8
ILMN_2062468	3490	Homo sapiens	insulin-like growth factor binding protein 7
ILMN_1721621	4820	Homo sapiens	natural killer-tumor recognition sequence
ILMN_1685608	4885	Homo sapiens	neuronal pentraxin II
ILMN_1787680	55829	Homo sapiens	selenoprotein S
ILMN_2215382	317781	Homo sapiens	DEAD (Asp-Glu-Ala-Asp) box polypeptide 51
ILMN_2106656	8548	Homo sapiens	basic leucine zipper nuclear factor 1
ILMN_1785646	5376	Homo sapiens	peripheral myelin protein 22
ILMN_1660864	9028	Homo sapiens	rhomboid, veinlet-like 1 (Drosophila)
ILMN_1698846	6543	Homo sapiens	solute carrier family 8 (sodium/calcium exchanger), member 2
ILMN_1792455	25907	Homo sapiens	transmembrane protein 158
ILMN_1736969	22865	Homo sapiens	SLIT and NTRK-like family, member 3
ILMN_2214997	9208	Homo sapiens	leucine rich repeat (in FLII) interacting protein 1
ILMN_1818677	157627	Homo sapiens	hypothetical LOC157627
ILMN_1806908	5579	Homo sapiens	protein kinase C, beta
ILMN_1680279	25862	Homo sapiens	ubiquitin specific peptidase 49
ILMN_1763612	121256	Homo sapiens	transmembrane protein 132D
ILMN_2150465	64417	Homo sapiens	chromosome 5 open reading frame 28
ILMN_1749466	57687	Homo sapiens	vesicle amine transport protein 1 homolog (T. californica)-like
ILMN_1692145	7561	Homo sapiens	zinc finger protein 14
ILMN_1841495	375323	Homo sapiens	lipoma HMGIC fusion partner-like 4
ILMN_2176882	7620	Homo sapiens	zinc finger protein 69
ILMN_2106658	8548	Homo sapiens	basic leucine zipper nuclear factor 1
ILMN_1654441	4942	Homo sapiens	ornithine aminotransferase (gyrate atrophy)
ILMN_1748281	5602	Homo sapiens	mitogen-activated protein kinase 10
ILMN_1656537	6638	Homo sapiens	small nuclear ribonucleoprotein polypeptide N; SNRPN upstream reading frame
ILMN_1656537	8926	Homo sapiens	small nuclear ribonucleoprotein polypeptide N; SNRPN upstream reading frame
ILMN_2210386	200728	Homo sapiens	transmembrane protein 17
ILMN_1693269	94235	Homo sapiens	guanine nucleotide binding protein (G protein), gamma 8
ILMN_2115949	84124	Homo sapiens	zinc finger protein 394
ILMN_2394193	79609	Homo sapiens	chromosome 14 open reading frame 138
ILMN_1685339	7168	Homo sapiens	tropomyosin 1 (alpha)
ILMN_1665425	56475	Homo sapiens	reprimo, TP53 dependent G2 arrest mediator candidate
ILMN_1721876	7077	Homo sapiens	TIMP metallopeptidase inhibitor 2
ILMN_1873278	728215	Homo sapiens	family with sequence similarity 155, member A
ILMN_1661491	6456	Homo sapiens	SH3-domain GRB2-like 2
ILMN_1691290	65010	Homo sapiens	solute carrier family 26, member 6; cadherin, EGF LAG seven-pass G-type receptor 3 (flamingo homolog, Drosophila)
ILMN_1691290	1951	Homo sapiens	solute carrier family 26, member 6; cadherin, EGF LAG seven-pass G-type receptor 3 (flamingo homolog, Drosophila)
ILMN_2146389	84466	Homo sapiens	multiple EGF-like-domains 10
ILMN_1675156	643336	Homo sapiens	cell division cycle 42 (GTP binding protein, 25kDa); cell division cycle 42 pseudogene 2
ILMN_1675156	998	Homo sapiens	cell division cycle 42 (GTP binding protein, 25kDa); cell division cycle 42 pseudogene 2
ILMN_1763491	548596	Homo sapiens	creatine kinase, mitochondrial 1A; creatine kinase, mitochondrial 1B
ILMN_1763491	1159	Homo sapiens	creatine kinase, mitochondrial 1A; creatine kinase, mitochondrial 1B
ILMN_2147105	440348	Homo sapiens	nuclear pore complex interacting protein-like 2
ILMN_1796377	145407	Homo sapiens	chromosome 14 open reading frame 37
ILMN_2352036	57142	Homo sapiens	reticulon 4
ILMN_2078724	84334	Homo sapiens	chromosome 14 open reading frame 153
ILMN_1785406	4675	Homo sapiens	nucleosome assembly protein 1-like 3
ILMN_1732151	1291	Homo sapiens	collagen, type VI, alpha 1
ILMN_1725387	114801	Homo sapiens	transmembrane protein 200A
ILMN_2054554	729839	Homo sapiens	similar to DTW domain containing 2; DTW domain containing 2
ILMN_2054554	285605	Homo sapiens	similar to DTW domain containing 2; DTW domain containing 2
ILMN_1676616	5803	Homo sapiens	protein tyrosine phosphatase, receptor-type, Z polypeptide 1
ILMN_1773117	54880	Homo sapiens	BCL6 co-repressor
ILMN_2351466	50863	Homo sapiens	neurotrimin
ILMN_1778240	54438	Homo sapiens	glucose-fructose oxidoreductase domain containing 1
ILMN_1712461	869	Homo sapiens	cerebellin 1 precursor
ILMN_2128795	26018	Homo sapiens	leucine-rich repeats and immunoglobulin-like domains 1
ILMN_2197946	29106	Homo sapiens	secretogranin III
ILMN_1778333	10893	Homo sapiens	matrix metallopeptidase 24 (membrane-inserted)
ILMN_1737988	5621	Homo sapiens	prion protein
ILMN_1723123	2261	Homo sapiens	fibroblast growth factor receptor 3
ILMN_1805807	7781	Homo sapiens	solute carrier family 30 (zinc transporter), member 3
ILMN_1655796	115123	Homo sapiens	membrane-associated ring finger (C3HC4) 3
ILMN_1666733	3576	Homo sapiens	interleukin 8
ILMN_2098726	440350	Homo sapiens	nuclear pore complex interacting protein-like 1; olfactory receptor, family 51, subfamily A, member 4
ILMN_2098726	401666	Homo sapiens	nuclear pore complex interacting protein-like 1; olfactory receptor, family 51, subfamily A, member 4
ILMN_1772286	132299	Homo sapiens	OCIA domain containing 2
ILMN_1746465	24147	Homo sapiens	four jointed box 1 (Drosophila)
ILMN_1742866	2149	Homo sapiens	coagulation factor II (thrombin) receptor
ILMN_1673941	221662	Homo sapiens	RNA binding motif protein 24
ILMN_2059173	79939	Homo sapiens	solute carrier family 35, member E1
ILMN_1725271	2827	Homo sapiens	G protein-coupled receptor 3
ILMN_2199768	139065	Homo sapiens	SLIT and NTRK-like family, member 4
ILMN_2117569	64789	Homo sapiens	defects in morphology 1 homolog (S. cerevisiae)
ILMN_2073543	10169	Homo sapiens	chromosome 15 open reading frame 63; small EDRK-rich factor 2
ILMN_2073543	25764	Homo sapiens	chromosome 15 open reading frame 63; small EDRK-rich factor 2
ILMN_1770537	27018	Homo sapiens	nerve growth factor receptor (TNFRSF16) associated protein 1
ILMN_1689842	6307	Homo sapiens	sterol-C4-methyl oxidase-like
ILMN_1711092	3745	Homo sapiens	potassium voltage-gated channel, Shab-related subfamily, member 1
ILMN_2371079	3359	Homo sapiens	5-hydroxytryptamine (serotonin) receptor 3A
ILMN_2286014	117155	Homo sapiens	cation channel, sperm associated 2
ILMN_1804357	2786	Homo sapiens	guanine nucleotide binding protein (G protein), gamma 4
ILMN_1652631	152007	Homo sapiens	GLI pathogenesis-related 2
ILMN_2348788	960	Homo sapiens	CD44 molecule (Indian blood group)
ILMN_1805737	5214	Homo sapiens	phosphofructokinase, platelet
ILMN_1662618	8878	Homo sapiens	sequestosome 1
ILMN_1667381	79012	Homo sapiens	CaM kinase-like vesicle-associated
ILMN_1723418	1056	Homo sapiens	carboxyl ester lipase (bile salt-stimulated lipase)
ILMN_2182531	29090	Homo sapiens	chromosome 18 open reading frame 55
ILMN_1765446	2014	Homo sapiens	epithelial membrane protein 3
ILMN_1711245	29106	Homo sapiens	secretogranin III
ILMN_2104141	152273	Homo sapiens	FYVE, RhoGEF and PH domain containing 5
ILMN_1799028	10098	Homo sapiens	tetraspanin 5
ILMN_1890614	55924	Homo sapiens	chromosome 1 open reading frame 183
ILMN_1714023	6553	Homo sapiens	solute carrier family 9 (sodium/hydrogen exchanger), member 5
ILMN_1737965	6785	Homo sapiens	elongation of very long chain fatty acids (FEN1/Elo2, SUR4/Elo3, yeast)-like 4
ILMN_1721138	134266	Homo sapiens	GrpE-like 2, mitochondrial (E. coli)
ILMN_1812105	8396	Homo sapiens	phosphatidylinositol-5-phosphate 4-kinase, type II, beta
ILMN_1765044	51076	Homo sapiens	cutC copper transporter homolog (E. coli)
ILMN_1682717	8870	Homo sapiens	immediate early response 3
ILMN_1719759	3371	Homo sapiens	tenascin C
ILMN_1758087	57551	Homo sapiens	TAO kinase 1
ILMN_2330495	54940	Homo sapiens	OCIA domain containing 1
ILMN_1758798	440348	Homo sapiens	nuclear pore complex interacting protein-like 2
ILMN_1758798	728734	Homo sapiens	similar to NPIP-like protein ENSP00000283050
ILMN_1739050	51268	Homo sapiens	pipecolic acid oxidase
ILMN_1660732	5521	Homo sapiens	protein phosphatase 2 (formerly 2A), regulatory subunit B, beta isoform
ILMN_1737308	2745	Homo sapiens	glutaredoxin (thioltransferase)
ILMN_2110751	1138	Homo sapiens	cholinergic receptor, nicotinic, alpha 5
ILMN_1658835	858	Homo sapiens	caveolin 2
ILMN_2121408	1839	Homo sapiens	heparin-binding EGF-like growth factor
ILMN_1759330	547	Homo sapiens	kinesin family member 1A
ILMN_1724774	84258	Homo sapiens	synaptotagmin III
ILMN_1693341	6638	Homo sapiens	small nuclear ribonucleoprotein polypeptide N; SNRPN upstream reading frame
ILMN_1693341	8926	Homo sapiens	small nuclear ribonucleoprotein polypeptide N; SNRPN upstream reading frame
ILMN_2407851	54756	Homo sapiens	interleukin 17 receptor D
ILMN_2404135	8780	Homo sapiens	RIO kinase 3 (yeast)
ILMN_2227495	256051	Homo sapiens	zinc finger protein 549
ILMN_1707342	26018	Homo sapiens	leucine-rich repeats and immunoglobulin-like domains 1
ILMN_2288483	84984	Homo sapiens	chromosome 3 open reading frame 34
ILMN_1760990	6457	Homo sapiens	SH3-domain GRB2-like 3
ILMN_1756755	84894	Homo sapiens	leucine rich repeat and Ig domain containing 1
ILMN_1786379	9143	Homo sapiens	synaptogyrin 3
ILMN_1706301	5979	Homo sapiens	ret proto-oncogene
ILMN_1780058	8560	Homo sapiens	degenerative spermatocyte homolog 1, lipid desaturase (Drosophila)
ILMN_1780057	5973	Homo sapiens	renin binding protein
ILMN_1712913	90249	Homo sapiens	unc-5 homolog A (C. elegans)
ILMN_1716019	162494	Homo sapiens	rhomboid, veinlet-like 3 (Drosophila)
ILMN_2387696	81669	Homo sapiens	cyclin L2; chemokine (C-C motif) receptor 6
ILMN_2387696	1235	Homo sapiens	cyclin L2; chemokine (C-C motif) receptor 6
ILMN_2278152	7168	Homo sapiens	tropomyosin 1 (alpha)
ILMN_1761322	80206	Homo sapiens	formin homology 2 domain containing 3
ILMN_1761425	169611	Homo sapiens	olfactomedin-like 2A
ILMN_1732197	4330	Homo sapiens	meningioma (disrupted in balanced translocation) 1
ILMN_1724493	256586	Homo sapiens	LysM, putative peptidoglycan-binding, domain containing 2
ILMN_2292646	2571	Homo sapiens	glutamate decarboxylase 1 (brain, 67kDa)
ILMN_2360415	5621	Homo sapiens	prion protein
ILMN_1769891	1002	Homo sapiens	cadherin 4, type 1, R-cadherin (retinal)
ILMN_2168952	8562	Homo sapiens	density-regulated protein
ILMN_1794370	54437	Homo sapiens	sema domain, seven thrombospondin repeats (type 1 and type 1-like), transmembrane domain (TM) and short cytoplasmic domain, (semaphorin) 5B
ILMN_1697629	8681	Homo sapiens	JMJD7-PLA2G4B readthrough transcript; phospholipase A2, group IVB (cytosolic); jumonji domain containing 7
ILMN_1697629	100137047	Homo sapiens	JMJD7-PLA2G4B readthrough transcript; phospholipase A2, group IVB (cytosolic); jumonji domain containing 7
ILMN_1697629	100137049	Homo sapiens	JMJD7-PLA2G4B readthrough transcript; phospholipase A2, group IVB (cytosolic); jumonji domain containing 7
ILMN_1677765	7804	Homo sapiens	low density lipoprotein receptor-related protein 8, apolipoprotein e receptor
ILMN_1767503	2562	Homo sapiens	gamma-aminobutyric acid (GABA) A receptor, beta 3
ILMN_1689029	23335	Homo sapiens	WD repeat domain 7
ILMN_1663751	157317	Homo sapiens	cytochrome c, somatic-like 1 (pseudogene)
ILMN_2054928	63929	Homo sapiens	X-prolyl aminopeptidase (aminopeptidase P) 3, putative
ILMN_1798379	50863	Homo sapiens	neurotrimin
ILMN_1705066	121551	Homo sapiens	BTB (POZ) domain containing 11
ILMN_1693789	250	Homo sapiens	alkaline phosphatase, placental (Regan isozyme)
ILMN_1675797	54749	Homo sapiens	ependymin related protein 1 (zebrafish)
ILMN_1679262	1809	Homo sapiens	dihydropyrimidinase-like 3
ILMN_1810628	158471	Homo sapiens	prune homolog 2 (Drosophila)
ILMN_1801616	2012	Homo sapiens	epithelial membrane protein 1
ILMN_1669657	440345	Homo sapiens	hypothetical protein LOC440345
ILMN_2336609	54843	Homo sapiens	synaptotagmin-like 2
ILMN_2301624	23499	Homo sapiens	microtubule-actin crosslinking factor 1
ILMN_2235745	56850	Homo sapiens	GRIP1 associated protein 1
ILMN_1704446	653562	Homo sapiens	solute carrier family 6 (neurotransmitter transporter, creatine), member 10 (pseudogene); similar to solute carrier family 6 member 8
ILMN_1704446	386757	Homo sapiens	solute carrier family 6 (neurotransmitter transporter, creatine), member 10 (pseudogene); similar to solute carrier family 6 member 8
ILMN_2415979	85452	Homo sapiens	KIAA1751
ILMN_2117323	5287	Homo sapiens	phosphoinositide-3-kinase, class 2, beta polypeptide
ILMN_1717636	56963	Homo sapiens	RGM domain family, member A
ILMN_1658040	1381	Homo sapiens	cellular retinoic acid binding protein 1
ILMN_1794106	9638	Homo sapiens	fasciculation and elongation protein zeta 1 (zygin I)
ILMN_2367469	833	Homo sapiens	cysteinyl-tRNA synthetase
ILMN_2162367	11144	Homo sapiens	DMC1 dosage suppressor of mck1 homolog, meiosis-specific homologous recombination (yeast)
ILMN_1694514	79844	Homo sapiens	zinc finger, DHHC-type containing 11
ILMN_1750373	3730	Homo sapiens	Kallmann syndrome 1 sequence
ILMN_1898124	285958	Homo sapiens	chromosome 7 open reading frame 40
ILMN_2068747	4942	Homo sapiens	ornithine aminotransferase (gyrate atrophy)
ILMN_2152257	6752	Homo sapiens	somatostatin receptor 2
ILMN_1676504	388394	Homo sapiens	reprimo-like
ILMN_1682034	23493	Homo sapiens	hypothetical LOC100129733; hairy/enhancer-of-split related with YRPW motif 2
ILMN_1682034	100129733	Homo sapiens	hypothetical LOC100129733; hairy/enhancer-of-split related with YRPW motif 2
ILMN_1765109	8718	Homo sapiens	tumor necrosis factor receptor superfamily, member 25
ILMN_2179029	347730	Homo sapiens	leucine rich repeat transmembrane neuronal 1
ILMN_2276758	23509	Homo sapiens	protein O-fucosyltransferase 1
ILMN_1693338	1545	Homo sapiens	cytochrome P450, family 1, subfamily B, polypeptide 1
ILMN_2046003	64429	Homo sapiens	zinc finger, DHHC-type containing 6
ILMN_1699644	115123	Homo sapiens	membrane-associated ring finger (C3HC4) 3
ILMN_1717393	139411	Homo sapiens	patched domain containing 1
ILMN_1748840	794	Homo sapiens	calbindin 2
ILMN_2360202	5521	Homo sapiens	protein phosphatase 2 (formerly 2A), regulatory subunit B, beta isoform
ILMN_1739222	2119	Homo sapiens	ets variant 5
ILMN_2260991	706	Homo sapiens	translocator protein (18kDa)
ILMN_2364022	9123	Homo sapiens	solute carrier family 16, member 3 (monocarboxylic acid transporter 4)
ILMN_1770865	80128	Homo sapiens	tripartite motif-containing 46
ILMN_2111237	4330	Homo sapiens	meningioma (disrupted in balanced translocation) 1
ILMN_1736008	79693	Homo sapiens	yrdC domain containing (E. coli)
ILMN_1673450	23109	Homo sapiens	dendrin
ILMN_1798076	3232	Homo sapiens	homeobox D3
ILMN_1714067	4915	Homo sapiens	neurotrophic tyrosine kinase, receptor, type 2
ILMN_2350122	10206	Homo sapiens	tripartite motif-containing 13
ILMN_2359168	54715	Homo sapiens	ataxin 2-binding protein 1
ILMN_1733864	341880	Homo sapiens	solute carrier family 35, member F4
ILMN_2348367	53834	Homo sapiens	fibroblast growth factor receptor-like 1
ILMN_1734276	56937	Homo sapiens	prostate transmembrane protein, androgen induced 1
ILMN_1779470	64137	Homo sapiens	ATP-binding cassette, sub-family G (WHITE), member 4
ILMN_1788786	2742	Homo sapiens	glycine receptor, alpha 2
ILMN_2211065	641649	Homo sapiens	transmembrane protein 91
ILMN_1800130	55224	Homo sapiens	ethanolamine kinase 2
ILMN_1708508	22843	Homo sapiens	protein phosphatase 1E (PP2C domain containing)
ILMN_1762262	5569	Homo sapiens	protein kinase (cAMP-dependent, catalytic) inhibitor alpha
ILMN_1791328	27347	Homo sapiens	serine threonine kinase 39 (STE20/SPS1 homolog, yeast)
ILMN_1715927	128434	Homo sapiens	V-set and transmembrane domain containing 2 like
ILMN_1693604	2912	Homo sapiens	glutamate receptor, metabotropic 2
ILMN_1856634	4774	Homo sapiens	nuclear factor I/A
ILMN_1758825	84448	Homo sapiens	actin binding LIM protein family, member 2
ILMN_1795561	57118	Homo sapiens	calcium/calmodulin-dependent protein kinase ID
ILMN_1733851	147906	Homo sapiens	dapper, antagonist of beta-catenin, homolog 3 (Xenopus laevis)
ILMN_1702363	23213	Homo sapiens	sulfatase 1
ILMN_1751904	1910	Homo sapiens	endothelin receptor type B
ILMN_2246956	596	Homo sapiens	B-cell CLL/lymphoma 2
ILMN_1779486	285172	Homo sapiens	family with sequence similarity 126, member B
ILMN_1728228	147694	Homo sapiens	zinc finger protein 548
ILMN_1758829	84502	Homo sapiens	junctophilin 4
ILMN_1732609	80256	Homo sapiens	KIAA1539
ILMN_1760027	7454	Homo sapiens	Wiskott-Aldrich syndrome (eczema-thrombocytopenia)
ILMN_1779071	9638	Homo sapiens	fasciculation and elongation protein zeta 1 (zygin I)
ILMN_1683146	2508	Homo sapiens	ferritin, heavy polypeptide 1; ferritin, heavy polypeptide-like 16; similar to ferritin, heavy polypeptide 1; ferritin, heavy polypeptide-like 3 pseudogene
ILMN_1683146	729009	Homo sapiens	ferritin, heavy polypeptide 1; ferritin, heavy polypeptide-like 16; similar to ferritin, heavy polypeptide 1; ferritin, heavy polypeptide-like 3 pseudogene
ILMN_1683146	2495	Homo sapiens	ferritin, heavy polypeptide 1; ferritin, heavy polypeptide-like 16; similar to ferritin, heavy polypeptide 1; ferritin, heavy polypeptide-like 3 pseudogene
ILMN_1683146	2498	Homo sapiens	ferritin, heavy polypeptide 1; ferritin, heavy polypeptide-like 16; similar to ferritin, heavy polypeptide 1; ferritin, heavy polypeptide-like 3 pseudogene
ILMN_1724350	55521	Homo sapiens	tripartite motif-containing 36
ILMN_1728224	11054	Homo sapiens	opioid growth factor receptor
ILMN_1660839	644242	Homo sapiens	hypothetical protein LOC644242
ILMN_1683148	166336	Homo sapiens	prickle homolog 2 (Drosophila)
ILMN_1743130	5738	Homo sapiens	prostaglandin F2 receptor negative regulator
ILMN_1766366	130026	Homo sapiens	islet cell autoantigen 1,69kDa-like
ILMN_1723626	321	Homo sapiens	amyloid beta (A4) precursor protein-binding, family A, member 2
ILMN_2126038	11075	Homo sapiens	stathmin-like 2
ILMN_1693630	9605	Homo sapiens	chromosome 16 open reading frame 7
ILMN_2196347	1027	Homo sapiens	cyclin-dependent kinase inhibitor 1B (p27, Kip1)
ILMN_1717887	401647	Homo sapiens	golgi autoantigen, golgin subfamily a, 7B
ILMN_1762281	11258	Homo sapiens	dynactin 3 (p22)
ILMN_1653466	57801	Homo sapiens	hairy and enhancer of split 4 (Drosophila)
ILMN_1725889	2334	Homo sapiens	AF4/FMR2 family, member 2
ILMN_1757288	55220	Homo sapiens	kelch domain containing 8A
ILMN_1656300	100132336	Homo sapiens	similar to GDNF family receptor alpha 2; GDNF family receptor alpha 2
ILMN_1656300	2675	Homo sapiens	similar to GDNF family receptor alpha 2; GDNF family receptor alpha 2
ILMN_1751901	81615	Homo sapiens	transmembrane protein 163
ILMN_1758337	7760	Homo sapiens	zinc finger protein 213
ILMN_1705848	90736	Homo sapiens	family with sequence similarity 104, member B
ILMN_1843198	205	Homo sapiens	adenylate kinase 3-like 2; adenylate kinase 3-like 1
ILMN_1843198	645619	Homo sapiens	adenylate kinase 3-like 2; adenylate kinase 3-like 1
ILMN_1689585	25943	Homo sapiens	chromosome 20 open reading frame 194
ILMN_1666057	51308	Homo sapiens	receptor accessory protein 2
ILMN_2193980	10058	Homo sapiens	ATP-binding cassette, sub-family B (MDR/TAP), member 6
ILMN_1733831	79605	Homo sapiens	piggyBac transposable element derived 5
ILMN_1758806	755	Homo sapiens	chromosome 21 open reading frame 2
ILMN_1762290	441381	Homo sapiens	leucine rich repeat containing 24
ILMN_1680507	5522	Homo sapiens	protein phosphatase 2 (formerly 2A), regulatory subunit B, gamma isoform
ILMN_1793435	23285	Homo sapiens	KIAA1107
ILMN_1741698	4978	Homo sapiens	opioid binding protein/cell adhesion molecule-like
ILMN_1811330	54463	Homo sapiens	family with sequence similarity 134, member B
ILMN_1728202	80723	Homo sapiens	transmembrane protein 22
ILMN_1752476	79969	Homo sapiens	chromosome 6 open reading frame 134
ILMN_1675803	285550	Homo sapiens	hypothetical protein LOC285550
ILMN_1724754	4356	Homo sapiens	membrane protein, palmitoylated 3 (MAGUK p55 subfamily member 3)
ILMN_2366642	51481	Homo sapiens	variable charge, X-linked 3A
ILMN_1724306	786	Homo sapiens	calcium channel, voltage-dependent, gamma subunit 1
ILMN_2315979	81606	Homo sapiens	limb bud and heart development homolog (mouse)
ILMN_1669833	10603	Homo sapiens	SH2B adaptor protein 2
ILMN_1766309	129138	Homo sapiens	ankyrin repeat domain 54
ILMN_2331062	9139	Homo sapiens	core-binding factor, runt domain, alpha subunit 2; translocated to, 2
ILMN_1716733	9172	Homo sapiens	myomesin (M-protein) 2, 165kDa
ILMN_1786606	729764	Homo sapiens	ribosomal protein L23a pseudogene 45
ILMN_1786606	388574	Homo sapiens	similar to 60S ribosomal protein L23a
ILMN_1743104	83759	Homo sapiens	RNA binding motif protein 4B
ILMN_2170209	23551	Homo sapiens	RASD family, member 2
ILMN_1676449	9353	Homo sapiens	slit homolog 2 (Drosophila)
ILMN_1775762	2771	Homo sapiens	guanine nucleotide binding protein (G protein), alpha inhibiting activity polypeptide 2
ILMN_1785892	5648	Homo sapiens	mannan-binding lectin serine peptidase 1 (C4/C2 activating component of Ra-reactive factor)
ILMN_1787186	4856	Homo sapiens	nephroblastoma overexpressed gene
ILMN_1798926	8835	Homo sapiens	suppressor of cytokine signaling 2
ILMN_1778360	5834	Homo sapiens	phosphorylase, glycogen; brain
ILMN_1811313	6586	Homo sapiens	slit homolog 3 (Drosophila)
ILMN_1751561	57118	Homo sapiens	calcium/calmodulin-dependent protein kinase ID
ILMN_1770085	7832	Homo sapiens	BTG family, member 2
ILMN_1780302	1778	Homo sapiens	dynein, cytoplasmic 1, heavy chain 1
ILMN_1768425	7018	Homo sapiens	transferrin
ILMN_1731596	10239	Homo sapiens	adaptor-related protein complex 3, sigma 2 subunit
ILMN_1696065	51150	Homo sapiens	stromal cell derived factor 4
ILMN_1654946	65982	Homo sapiens	zinc finger and SCAN domain containing 18
ILMN_1695829	94015	Homo sapiens	tweety homolog 2 (Drosophila)
ILMN_1673896	9175	Homo sapiens	mitogen-activated protein kinase kinase kinase 13
ILMN_1669433	23053	Homo sapiens	KIAA0913
ILMN_1670595	390598	Homo sapiens	LBXCOR1 homolog (mouse)
ILMN_1713380	8892	Homo sapiens	eukaryotic translation initiation factor 2B, subunit 2 beta, 39kDa
ILMN_1762231	6935	Homo sapiens	zinc finger E-box binding homeobox 1
ILMN_1710553	256472	Homo sapiens	transmembrane protein 151A
ILMN_2334760	51566	Homo sapiens	armadillo repeat containing, X-linked 3
ILMN_1702789	85442	Homo sapiens	kinase non-catalytic C-lobe domain (KIND) containing 1
ILMN_1714083	57563	Homo sapiens	kelch-like 8 (Drosophila)
ILMN_2334765	51566	Homo sapiens	armadillo repeat containing, X-linked 3
ILMN_1805645	160335	Homo sapiens	transmembrane and tetratricopeptide repeat containing 2
ILMN_2182148	25927	Homo sapiens	cannabinoid receptor interacting protein 1
ILMN_1775743	694	Homo sapiens	B-cell translocation gene 1, anti-proliferative
ILMN_2215989	4741	Homo sapiens	neurofilament, medium polypeptide
ILMN_1806147	2785	Homo sapiens	guanine nucleotide binding protein (G protein), gamma 3
ILMN_1655611	128553	Homo sapiens	teashirt zinc finger homeobox 2
ILMN_1724700	8780	Homo sapiens	RIO kinase 3 (yeast)
ILMN_1772446	84915	Homo sapiens	chromosome 12 open reading frame 34
ILMN_1690484	23366	Homo sapiens	KIAA0895
ILMN_1703284	84501	Homo sapiens	spire homolog 2 (Drosophila)
ILMN_1724708	9363	Homo sapiens	RAB33A, member RAS oncogene family
ILMN_1784780	23152	Homo sapiens	capicua homolog (Drosophila)
ILMN_1708534	7849	Homo sapiens	paired box 8
ILMN_1703279	55086	Homo sapiens	chromosome X open reading frame 57
ILMN_1814726	950	Homo sapiens	scavenger receptor class B, member 2
ILMN_1702384	51123	Homo sapiens	zinc finger protein 706
ILMN_2398408	9338	Homo sapiens	transcription elongation factor A (SII)-like 1
ILMN_1812096	199731	Homo sapiens	cell adhesion molecule 4
ILMN_1702383	1258	Homo sapiens	cyclic nucleotide gated channel beta 1
ILMN_2347424	129642	Homo sapiens	membrane bound O-acyltransferase domain containing 2
ILMN_1792356	10570	Homo sapiens	dihydropyrimidinase-like 4
ILMN_1719290	9946	Homo sapiens	crystallin, zeta (quinone reductase)-like 1
ILMN_1669033	8648	Homo sapiens	nuclear receptor coactivator 1
ILMN_1665526	6919	Homo sapiens	transcription elongation factor A (SII), 2
ILMN_1772459	6228	Homo sapiens	ribosomal protein S23
ILMN_1775734	10044	Homo sapiens	SH2 domain containing 3C
ILMN_1661519	387104	Homo sapiens	KIAA0408; chromosome 6 open reading frame 174
ILMN_1661519	9729	Homo sapiens	KIAA0408; chromosome 6 open reading frame 174
ILMN_1713759	51465	Homo sapiens	ubiquitin-conjugating enzyme E2, J1 (UBC6 homolog, yeast)
ILMN_1756928	6252	Homo sapiens	reticulon 1
ILMN_1687495	54020	Homo sapiens	solute carrier family 37 (glycerol-3-phosphate transporter), member 1
ILMN_1765620	222008	Homo sapiens	V-set and transmembrane domain containing 2A
ILMN_1714461	9604	Homo sapiens	ring finger protein 14
ILMN_1816603	6546	Homo sapiens	solute carrier family 8 (sodium/calcium exchanger), member 1
ILMN_1721167	4661	Homo sapiens	myelin transcription factor 1
ILMN_1784320	9844	Homo sapiens	engulfment and cell motility 1
ILMN_2106265	284161	Homo sapiens	glycerophosphodiester phosphodiesterase domain containing 1
ILMN_2352921	669	Homo sapiens	2,3-bisphosphoglycerate mutase
ILMN_2173500	125704	Homo sapiens	chromosome 18 open reading frame 51
ILMN_1678546	8799	Homo sapiens	peroxisomal biogenesis factor 11 beta
ILMN_1731561	64221	Homo sapiens	roundabout, axon guidance receptor, homolog 3 (Drosophila)
ILMN_2202134	10660	Homo sapiens	ladybird homeobox 1
ILMN_2413964	2566	Homo sapiens	gamma-aminobutyric acid (GABA) A receptor, gamma 2
ILMN_2382245	84063	Homo sapiens	kin of IRRE like 2 (Drosophila)
ILMN_2139167	340260	Homo sapiens	UNC homeobox
ILMN_2293758	11215	Homo sapiens	A kinase (PRKA) anchor protein 11
ILMN_1669876	23316	Homo sapiens	cut-like homeobox 2
ILMN_1691143	22931	Homo sapiens	RAB18, member RAS oncogene family
ILMN_2317457	374875	Homo sapiens	hydroxysteroid (11-beta) dehydrogenase 1-like
ILMN_1756937	7903	Homo sapiens	ST8 alpha-N-acetyl-neuraminide alpha-2,8-sialyltransferase 4
ILMN_1680579	493	Homo sapiens	ATPase, Ca++ transporting, plasma membrane 4
ILMN_2341690	23587	Homo sapiens	chromosome 17 open reading frame 81
ILMN_1659782	8859	Homo sapiens	serine/threonine kinase 19
ILMN_1784333	9728	Homo sapiens	SECIS binding protein 2-like
ILMN_1708987	374875	Homo sapiens	hydroxysteroid (11-beta) dehydrogenase 1-like
ILMN_1722294	144402	Homo sapiens	copine VIII
ILMN_1722290	79948	Homo sapiens	plasticity-related gene 2
ILMN_1671686	2039	Homo sapiens	erythrocyte membrane protein band 4.9 (dematin)
ILMN_1776213	285704	Homo sapiens	RGM domain family, member B
ILMN_1787705	526	Homo sapiens	ATPase, H+ transporting, lysosomal 56/58kDa, V1 subunit B2
ILMN_1662364	16	Homo sapiens	alanyl-tRNA synthetase
ILMN_1714861	968	Homo sapiens	CD68 molecule
ILMN_1809817	222256	Homo sapiens	hypothetical protein FLJ23834
ILMN_1775163	5136	Homo sapiens	phosphodiesterase 1A, calmodulin-dependent
ILMN_1713347	10752	Homo sapiens	cell adhesion molecule with homology to L1CAM (close homolog of L1)
ILMN_1716766	1054	Homo sapiens	CCAAT/enhancer binding protein (C/EBP), gamma
ILMN_1691942	10983	Homo sapiens	cyclin I
ILMN_1782897	4076	Homo sapiens	cell cycle associated protein 1
ILMN_1652434	441024	Homo sapiens	methylenetetrahydrofolate dehydrogenase (NADP+ dependent) 2-like
ILMN_1728298	388228	Homo sapiens	SH3-binding domain kinase 1
ILMN_1788251	8303	Homo sapiens	stannin
ILMN_2096604	80011	Homo sapiens	NEFA-interacting nuclear protein NIP30
ILMN_1741219	10325	Homo sapiens	Ras-related GTP binding B
ILMN_1792384	22927	Homo sapiens	hyaluronan binding protein 4
ILMN_1792389	494470	Homo sapiens	ring finger protein 165
ILMN_1663437	54550	Homo sapiens	N-terminal EF-hand calcium binding protein 2
ILMN_1737857	2959	Homo sapiens	general transcription factor IIB
ILMN_1741214	11247	Homo sapiens	neurexophilin 4
ILMN_2105033	26258	Homo sapiens	pallidin homolog (mouse)
ILMN_1690035	84256	Homo sapiens	FLYWCH-type zinc finger 1
ILMN_1717809	11237	Homo sapiens	ring finger protein 24
ILMN_1680996	240	Homo sapiens	arachidonate 5-lipoxygenase
ILMN_1710514	602	Homo sapiens	B-cell CLL/lymphoma 3
ILMN_1747759	26118	Homo sapiens	WD repeat and SOCS box-containing 1
ILMN_1773940	23432	Homo sapiens	G protein-coupled receptor 161
ILMN_1810729	5412	Homo sapiens	ubiquitin-like 3
ILMN_1714445	6536	Homo sapiens	solute carrier family 6 (neurotransmitter transporter, glycine), member 9
ILMN_1736441	57026	Homo sapiens	pyridoxal (pyridoxine, vitamin B6) phosphatase
ILMN_1714444	11278	Homo sapiens	Kruppel-like factor 12
ILMN_1717803	8941	Homo sapiens	cyclin-dependent kinase 5, regulatory subunit 2 (p39)
ILMN_1809437	57414	Homo sapiens	rhomboid domain containing 2
ILMN_2289924	22906	Homo sapiens	trafficking protein, kinesin binding 1
ILMN_1763344	116	Homo sapiens	adenylate cyclase activating polypeptide 1 (pituitary)
ILMN_1669881	27075	Homo sapiens	tetraspanin 13
ILMN_2408080	6616	Homo sapiens	synaptosomal-associated protein, 25kDa
ILMN_1708098	128077	Homo sapiens	Lix1 homolog (mouse)-like
ILMN_1688067	5413	Homo sapiens	septin 5
ILMN_1765636	80164	Homo sapiens	hypothetical protein FLJ22184
ILMN_1726901	3831	Homo sapiens	kinesin light chain 1
ILMN_2397954	10039	Homo sapiens	poly (ADP-ribose) polymerase family, member 3
ILMN_1756910	23659	Homo sapiens	phospholipase A2, group XV
ILMN_1741224	283554	Homo sapiens	G protein-coupled receptor 137C
ILMN_1722276	5048	Homo sapiens	platelet-activating factor acetylhydrolase, isoform Ib, subunit 1 (45kDa)
ILMN_2212999	3800	Homo sapiens	kinesin family member 5C
ILMN_1728698	51573	Homo sapiens	glycerophosphodiester phosphodiesterase 1
ILMN_2081398	9371	Homo sapiens	kinesin family member 3B
ILMN_1779800	4139	Homo sapiens	MAP/microtubule affinity-regulating kinase 1
ILMN_2401978	6774	Homo sapiens	signal transducer and activator of transcription 3 (acute-phase response factor)
ILMN_1748881	22808	Homo sapiens	muscle RAS oncogene homolog
ILMN_1748883	1032	Homo sapiens	cyclin-dependent kinase inhibitor 2D (p19, inhibits CDK4)
ILMN_2392286	9807	Homo sapiens	inositol hexakisphosphate kinase 1
ILMN_1810712	23365	Homo sapiens	Rho guanine nucleotide exchange factor (GEF) 12
ILMN_2384409	6863	Homo sapiens	tachykinin, precursor 1
ILMN_1680928	26052	Homo sapiens	dynamin 3
ILMN_1793894	25847	Homo sapiens	anaphase promoting complex subunit 13
ILMN_2226324	51660	Homo sapiens	brain protein 44-like
ILMN_2377185	6923	Homo sapiens	transcription elongation factor B (SIII), polypeptide 2 (18kDa, elongin B)
ILMN_1782069	22906	Homo sapiens	trafficking protein, kinesin binding 1
ILMN_1776861	9001	Homo sapiens	huntingtin-associated protein 1
ILMN_1678504	55288	Homo sapiens	ras homolog gene family, member T1
ILMN_1810785	26994	Homo sapiens	ring finger protein 11
ILMN_1758398	2987	Homo sapiens	guanylate kinase 1
ILMN_1889011	2849	Homo sapiens	G protein-coupled receptor 26
ILMN_1811387	7033	Homo sapiens	trefoil factor 3 (intestinal)
ILMN_1661599	54541	Homo sapiens	DNA-damage-inducible transcript 4
ILMN_1721449	338917	Homo sapiens	visual system homeobox 2
ILMN_1664362	84251	Homo sapiens	SH3-domain GRB2-like (endophilin) interacting protein 1
ILMN_1758392	56899	Homo sapiens	ankyrin repeat and sterile alpha motif domain containing 1B
ILMN_1779813	51647	Homo sapiens	family with sequence similarity 96, member B
ILMN_2365023	84688	Homo sapiens	chromosome 9 open reading frame 24
ILMN_2333219	43	Homo sapiens	acetylcholinesterase (Yt blood group)
ILMN_1727574	152485	Homo sapiens	zinc finger protein 827
ILMN_1808326	64067	Homo sapiens	neuronal PAS domain protein 3
ILMN_1661994	2104	Homo sapiens	estrogen-related receptor gamma
ILMN_1807689	63876	Homo sapiens	PBX/knotted 1 homeobox 2
ILMN_2375651	79005	Homo sapiens	sodium channel modifier 1
ILMN_2372398	7915	Homo sapiens	aldehyde dehydrogenase 5 family, member A1
ILMN_1687442	23043	Homo sapiens	TRAF2 and NCK interacting kinase
ILMN_1686906	58476	Homo sapiens	tumor protein p53 inducible nuclear protein 2
ILMN_1663444	64130	Homo sapiens	lin-7 homolog B (C. elegans)
ILMN_1687440	28996	Homo sapiens	homeodomain interacting protein kinase 2; similar to homeodomain interacting protein kinase 2
ILMN_1687440	653052	Homo sapiens	homeodomain interacting protein kinase 2; similar to homeodomain interacting protein kinase 2
ILMN_2151056	119032	Homo sapiens	chromosome 10 open reading frame 32
ILMN_1743583	8567	Homo sapiens	MAP-kinase activating death domain
ILMN_1739601	4440	Homo sapiens	musashi homolog 1 (Drosophila)
ILMN_2199313	56654	Homo sapiens	neural proliferation, differentiation and control, 1
ILMN_2098325	65265	Homo sapiens	chromosome 8 open reading frame 33
ILMN_1658576	5798	Homo sapiens	protein tyrosine phosphatase, receptor type, N
ILMN_1859657	100132093	Homo sapiens	hypothetical protein LOC100132093
ILMN_1757736	10265	Homo sapiens	iroquois homeobox 5
ILMN_1672350	58494	Homo sapiens	junctional adhesion molecule 2
ILMN_1702320	9832	Homo sapiens	Janus kinase and microtubule interacting protein 2
ILMN_1808333	5510	Homo sapiens	protein phosphatase 1, regulatory (inhibitor) subunit 7
ILMN_2312764	55966	Homo sapiens	adherens junctions associated protein 1
ILMN_2320906	10313	Homo sapiens	reticulon 3
ILMN_1811363	4857	Homo sapiens	neuro-oncological ventral antigen 1
ILMN_1727992	9638	Homo sapiens	fasciculation and elongation protein zeta 1 (zygin I)
ILMN_2400407	1272	Homo sapiens	contactin 1
ILMN_1653039	642934	Homo sapiens	hypothetical LOC642934
ILMN_1679641	84498	Homo sapiens	family with sequence similarity 120B
ILMN_1701653	429	Homo sapiens	achaete-scute complex homolog 1 (Drosophila)
ILMN_1913641	283658	Homo sapiens	hypothetical protein LOC283658
ILMN_1734290	22924	Homo sapiens	microtubule-associated protein, RP/EB family, member 3
ILMN_1742382	9783	Homo sapiens	regulating synaptic membrane exocytosis 3
ILMN_2311020	56521	Homo sapiens	DnaJ (Hsp40) homolog, subfamily C, member 12
ILMN_1749115	6253	Homo sapiens	reticulon 2
ILMN_1731107	80212	Homo sapiens	coiled-coil domain containing 92
ILMN_2320513	10307	Homo sapiens	amyloid beta (A4) precursor protein-binding, family B, member 3
ILMN_2151075	55565	Homo sapiens	zinc finger protein 821
ILMN_1756959	6585	Homo sapiens	slit homolog 1 (Drosophila)
ILMN_2163819	23046	Homo sapiens	kinesin family member 21B
ILMN_2188862	9518	Homo sapiens	growth differentiation factor 15
ILMN_1682864	90864	Homo sapiens	splA/ryanodine receptor domain and SOCS box containing 3
ILMN_1734288	150290	Homo sapiens	dual specificity phosphatase 18
ILMN_2103841	9049	Homo sapiens	aryl hydrocarbon receptor interacting protein
ILMN_1705871	23259	Homo sapiens	DDHD domain containing 2
ILMN_1722945	347744	Homo sapiens	chromosome 6 open reading frame 52
ILMN_1798496	3218	Homo sapiens	homeobox B8
ILMN_1679655	80335	Homo sapiens	WD repeat domain 82
ILMN_1757230	58500	Homo sapiens	zinc finger protein 250
ILMN_1788203	23462	Homo sapiens	hairy/enhancer-of-split related with YRPW motif 1
ILMN_2412822	55800	Homo sapiens	sodium channel, voltage-gated, type III, beta
ILMN_2227266	59353	Homo sapiens	transmembrane protein 35
ILMN_1779014	7259	Homo sapiens	TSPY-like 1
ILMN_1790270	6863	Homo sapiens	tachykinin, precursor 1
ILMN_1734695	4134	Homo sapiens	microtubule-associated protein 4
ILMN_2234697	55859	Homo sapiens	brain expressed, X-linked 1
ILMN_1791726	10381	Homo sapiens	tubulin, beta 3; melanocortin 1 receptor (alpha melanocyte stimulating hormone receptor)
ILMN_1791726	4157	Homo sapiens	tubulin, beta 3; melanocortin 1 receptor (alpha melanocyte stimulating hormone receptor)
ILMN_1767722	54812	Homo sapiens	aftiphilin
ILMN_1791728	114789	Homo sapiens	solute carrier family 25 (mitochondrial carrier; phosphate carrier), member 25
ILMN_1787251	23002	Homo sapiens	dishevelled associated activator of morphogenesis 1
ILMN_1784292	57037	Homo sapiens	ankyrin repeat and MYND domain containing 2
ILMN_2367239	1827	Homo sapiens	regulator of calcineurin 1
ILMN_1700109	53635	Homo sapiens	prostate tumor overexpressed 1
ILMN_1693218	419	Homo sapiens	ADP-ribosyltransferase 3
ILMN_2058468	60468	Homo sapiens	BTB and CNC homology 1, basic leucine zipper transcription factor 2
ILMN_2157099	8900	Homo sapiens	cyclin A1
ILMN_1761941	51313	Homo sapiens	chromosome 4 open reading frame 18
ILMN_2069945	11017	Homo sapiens	small nuclear ribonucleoprotein 27kDa (U4/U6.U5)
ILMN_1787256	57657	Homo sapiens	hyperpolarization activated cyclic nucleotide-gated potassium channel 3
ILMN_1794598	29970	Homo sapiens	schwannomin interacting protein 1
ILMN_1749962	4685	Homo sapiens	neural cell adhesion molecule 2
ILMN_2381197	25897	Homo sapiens	ring finger protein 19A
ILMN_1809490	344148	Homo sapiens	Nck-associated protein 5
ILMN_1787658	9108	Homo sapiens	myotubularin related protein 7
ILMN_2109197	23136	Homo sapiens	erythrocyte membrane protein band 4.1-like 3
ILMN_1663379	79176	Homo sapiens	F-box and leucine-rich repeat protein 15
ILMN_2281786	6252	Homo sapiens	reticulon 1
ILMN_1708029	51754	Homo sapiens	transmembrane protein 8B
ILMN_1802397	2767	Homo sapiens	guanine nucleotide binding protein (G protein), alpha 11 (Gq class)
ILMN_1661940	23261	Homo sapiens	calmodulin binding transcription activator 1
ILMN_1728747	6812	Homo sapiens	syntaxin binding protein 1
ILMN_1813639	128414	Homo sapiens	Na+/K+ transporting ATPase interacting 4
ILMN_1692177	8848	Homo sapiens	TSC22 domain family, member 1
ILMN_1745223	23580	Homo sapiens	CDC42 effector protein (Rho GTPase binding) 4
ILMN_1700507	23332	Homo sapiens	cytoplasmic linker associated protein 1
ILMN_1783946	9902	Homo sapiens	mannose receptor, C type 2
ILMN_1842065	441631	Homo sapiens	tetraspanin 11
ILMN_1697652	55041	Homo sapiens	pleckstrin homology domain containing, family B (evectins) member 2
ILMN_2047599	757	Homo sapiens	transmembrane protein 50B
ILMN_1726981	7423	Homo sapiens	vascular endothelial growth factor B
ILMN_1808765	219749	Homo sapiens	zinc finger protein 25
ILMN_1702226	388815	Homo sapiens	chromosome 21 open reading frame 34
ILMN_1702229	27439	Homo sapiens	cat eye syndrome chromosome region, candidate 6
ILMN_2109994	53916	Homo sapiens	RAB4B, member RAS oncogene family
ILMN_1804007	342977	Homo sapiens	nanos homolog 3 (Drosophila)
ILMN_1802380	473	Homo sapiens	arginine-glutamic acid dipeptide (RE) repeats
ILMN_1693233	9764	Homo sapiens	KIAA0513
ILMN_1700915	648	Homo sapiens	BMI1 polycomb ring finger oncogene
ILMN_1745784	25799	Homo sapiens	zinc finger protein 324
ILMN_2357781	80818	Homo sapiens	zinc finger protein 436
ILMN_1754738	8907	Homo sapiens	adaptor-related protein complex 1, mu 1 subunit
ILMN_2340908	6322	Homo sapiens	sex comb on midleg-like 1 (Drosophila)
ILMN_1726989	199990	Homo sapiens	chromosome 1 open reading frame 86
ILMN_1761566	84418	Homo sapiens	chromosome 5 open reading frame 32
ILMN_2313730	389	Homo sapiens	ras homolog gene family, member C
ILMN_2370685	221491	Homo sapiens	chromosome 6 open reading frame 1
ILMN_2180352	57609	Homo sapiens	DIP2 disco-interacting protein 2 homolog B (Drosophila)
ILMN_1813620	56965	Homo sapiens	poly (ADP-ribose) polymerase family, member 6
ILMN_1760431	2569	Homo sapiens	gamma-aminobutyric acid (GABA) receptor, rho 1
ILMN_2339863	51160	Homo sapiens	vacuolar protein sorting 28 homolog (S. cerevisiae)
ILMN_1663397	816	Homo sapiens	calcium/calmodulin-dependent protein kinase II beta
ILMN_2352097	9289	Homo sapiens	G protein-coupled receptor 56
ILMN_1777221	54065	Homo sapiens	family with sequence similarity 165, member B
ILMN_1754727	114928	Homo sapiens	G protein-coupled receptor associated sorting protein 2
ILMN_1786118	53822	Homo sapiens	FXYD domain containing ion transport regulator 7
ILMN_1748812	222865	Homo sapiens	transmembrane protein 130
ILMN_1677122	130074	Homo sapiens	family with sequence similarity 168, member B
ILMN_2038775	7280	Homo sapiens	tubulin, beta 2A
ILMN_1693220	11215	Homo sapiens	A kinase (PRKA) anchor protein 11
ILMN_1769013	432	Homo sapiens	asialoglycoprotein receptor 1
ILMN_2340974	56899	Homo sapiens	ankyrin repeat and sterile alpha motif domain containing 1B
ILMN_2209299	84449	Homo sapiens	zinc finger protein 333
ILMN_1777644	27124	Homo sapiens	inositol polyphosphate-5-phosphatase J
ILMN_2198594	10740	Homo sapiens	RFPL1 antisense RNA (non-protein coding)
ILMN_1742846	54769	Homo sapiens	DIRAS family, GTP-binding RAS-like 2
ILMN_1671221	26130	Homo sapiens	GTPase activating protein and VPS9 domains 1
ILMN_1773109	576	Homo sapiens	brain-specific angiogenesis inhibitor 2
ILMN_1782110	49854	Homo sapiens	zinc finger protein 295
ILMN_1745282	5891	Homo sapiens	renal tumor antigen
ILMN_1691506	51335	Homo sapiens	neugrin, neurite outgrowth associated
ILMN_1812841	116328	Homo sapiens	chromosome 8 open reading frame 34
ILMN_1718182	7067	Homo sapiens	thyroid hormone receptor, alpha (erythroblastic leukemia viral (v-erb-a) oncogene homolog, avian)
ILMN_1704291	645317	Homo sapiens	coiled-coil-helix-coiled-coil-helix domain containing 2; similar to coiled-coil-helix-coiled-coil-helix domain containing 2
ILMN_1704291	728324	Homo sapiens	coiled-coil-helix-coiled-coil-helix domain containing 2; similar to coiled-coil-helix-coiled-coil-helix domain containing 2
ILMN_1704291	51142	Homo sapiens	coiled-coil-helix-coiled-coil-helix domain containing 2; similar to coiled-coil-helix-coiled-coil-helix domain containing 2
ILMN_1674609	1212	Homo sapiens	clathrin, light chain (Lcb)
ILMN_2224907	201895	Homo sapiens	chromosome 4 open reading frame 34
ILMN_1809456	1271	Homo sapiens	ciliary neurotrophic factor receptor
ILMN_1775235	3899	Homo sapiens	AF4/FMR2 family, member 3
ILMN_1707137	400566	Homo sapiens	chromosome 17 open reading frame 97
ILMN_1752923	3454	Homo sapiens	interferon (alpha, beta and omega) receptor 1
ILMN_1769961	8193	Homo sapiens	D4, zinc and double PHD fingers family 1
ILMN_1774596	26580	Homo sapiens	Bernardinelli-Seip congenital lipodystrophy 2 (seipin)
ILMN_2148193	744	Homo sapiens	metallophosphoesterase domain containing 2
ILMN_1803907	3222	Homo sapiens	homeobox C5
ILMN_2396287	5990	Homo sapiens	regulatory factor X, 2 (influences HLA class II expression)
ILMN_1814316	54715	Homo sapiens	ataxin 2-binding protein 1
ILMN_1676062	22982	Homo sapiens	DIP2 disco-interacting protein 2 homolog C (Drosophila)
ILMN_1808391	1846	Homo sapiens	dual specificity phosphatase 4
ILMN_2096623	114798	Homo sapiens	SLIT and NTRK-like family, member 1
ILMN_1737406	1316	Homo sapiens	Kruppel-like factor 6
ILMN_2372403	7915	Homo sapiens	aldehyde dehydrogenase 5 family, member A1
ILMN_2382354	57337	Homo sapiens	SUMO1/sentrin specific peptidase 7
ILMN_1731181	55852	Homo sapiens	testis expressed 2
ILMN_1684758	2109	Homo sapiens	electron-transfer-flavoprotein, beta polypeptide
ILMN_2384122	9289	Homo sapiens	G protein-coupled receptor 56
ILMN_2223805	95681	Homo sapiens	testis specific, 14
ILMN_1698323	55041	Homo sapiens	pleckstrin homology domain containing, family B (evectins) member 2
ILMN_1676984	1649	Homo sapiens	DNA-damage-inducible transcript 3
ILMN_2078995	80034	Homo sapiens	cysteine-serine-rich nuclear protein 3
ILMN_1697694	537	Homo sapiens	ATPase, H+ transporting, lysosomal accessory protein 1
ILMN_1676980	9788	Homo sapiens	metastasis suppressor 1
ILMN_2269256	56521	Homo sapiens	DnaJ (Hsp40) homolog, subfamily C, member 12
ILMN_1745262	161253	Homo sapiens	RAS (RAD and GEM)-like GTP binding 2
ILMN_1812824	6750	Homo sapiens	somatostatin
ILMN_1720053	60685	Homo sapiens	zinc finger, AN1-type domain 3
ILMN_1658928	2783	Homo sapiens	guanine nucleotide binding protein (G protein), beta polypeptide 2
ILMN_1687501	26002	Homo sapiens	monooxygenase, DBH-like 1
ILMN_1702279	9371	Homo sapiens	kinesin family member 3B
ILMN_1718565	1028	Homo sapiens	cyclin-dependent kinase inhibitor 1C (p57, Kip2)
ILMN_1651354	6696	Homo sapiens	secreted phosphoprotein 1
ILMN_1807211	84276	Homo sapiens	nicolin 1
ILMN_1745256	51523	Homo sapiens	CXXC finger 5
ILMN_1773901	23673	Homo sapiens	syntaxin 12
ILMN_1814333	5274	Homo sapiens	serpin peptidase inhibitor, clade I (neuroserpin), member 1
ILMN_1711208	1952	Homo sapiens	cadherin, EGF LAG seven-pass G-type receptor 2 (flamingo homolog, Drosophila)
ILMN_1777650	441151	Homo sapiens	transmembrane protein 151B
ILMN_2316236	84525	Homo sapiens	HOP homeobox
ILMN_2070044	152926	Homo sapiens	protein phosphatase 1K (PP2C domain containing)
ILMN_1765725	51119	Homo sapiens	Shwachman-Bodian-Diamond syndrome pseudogene; Shwachman-Bodian-Diamond syndrome
ILMN_1765725	155370	Homo sapiens	Shwachman-Bodian-Diamond syndrome pseudogene; Shwachman-Bodian-Diamond syndrome
ILMN_1706935	64753	Homo sapiens	coiled-coil domain containing 136
ILMN_1795063	284273	Homo sapiens	zinc binding alcohol dehydrogenase domain containing 2
ILMN_2398926	284018	Homo sapiens	chromosome 17 open reading frame 58
ILMN_2357730	23552	Homo sapiens	cell cycle related kinase
ILMN_1749081	26053	Homo sapiens	autism susceptibility candidate 2
ILMN_1763412	80309	Homo sapiens	SPHK1 interactor, AKAP domain containing
ILMN_1737462	55074	Homo sapiens	oxidation resistance 1
ILMN_1692674	85407	Homo sapiens	naked cuticle homolog 1 (Drosophila)
ILMN_1666609	23326	Homo sapiens	ubiquitin specific peptidase 22
ILMN_1665964	9846	Homo sapiens	GRB2-associated binding protein 2
ILMN_1688464	79929	Homo sapiens	MAP6 domain containing 1
ILMN_1671263	8912	Homo sapiens	calcium channel, voltage-dependent, T type, alpha 1H subunit
ILMN_1715994	9146	Homo sapiens	hepatocyte growth factor-regulated tyrosine kinase substrate
ILMN_1706057	1431	Homo sapiens	citrate synthase
ILMN_1723678	5630	Homo sapiens	peripherin
ILMN_1763834	333	Homo sapiens	amyloid beta (A4) precursor-like protein 1
ILMN_1892859	9480	Homo sapiens	one cut homeobox 2
ILMN_1783675	140461	Homo sapiens	ankyrin repeat and SOCS box-containing 8
ILMN_1713749	11151	Homo sapiens	coronin, actin binding protein, 1A
ILMN_1730931	22902	Homo sapiens	RUN and FYVE domain containing 3
ILMN_1713744	56967	Homo sapiens	chromosome 14 open reading frame 132
ILMN_1706455	91875	Homo sapiens	tetratricopeptide repeat domain 5
ILMN_1685427	10406	Homo sapiens	WAP four-disulfide core domain 2
ILMN_1730928	8851	Homo sapiens	cyclin-dependent kinase 5, regulatory subunit 1 (p35)
ILMN_1674661	1153	Homo sapiens	cold inducible RNA binding protein
ILMN_1752967	1725	Homo sapiens	deoxyhypusine synthase
ILMN_1771622	50632	Homo sapiens	calcyon neuron-specific vesicular protein
ILMN_1668629	401115	Homo sapiens	chromosome 4 open reading frame 48
ILMN_1680223	50640	Homo sapiens	patatin-like phospholipase domain containing 8
ILMN_2240866	5648	Homo sapiens	mannan-binding lectin serine peptidase 1 (C4/C2 activating component of Ra-reactive factor)
ILMN_1746368	100133398	Homo sapiens	selenoprotein T; similar to Selenoprotein T
ILMN_1746368	51714	Homo sapiens	selenoprotein T; similar to Selenoprotein T
ILMN_1780357	80863	Homo sapiens	proline-rich transmembrane protein 1
ILMN_1723684	2532	Homo sapiens	Duffy blood group, chemokine receptor
ILMN_1685834	273	Homo sapiens	amphiphysin
ILMN_1738989	55638	Homo sapiens	Golgi-localized protein
ILMN_1695893	11247	Homo sapiens	neurexophilin 4
ILMN_2214098	54841	Homo sapiens	basic, immunoglobulin-like variable motif containing
ILMN_1654072	6376	Homo sapiens	chemokine (C-X3-C motif) ligand 1
ILMN_2255133	53335	Homo sapiens	B-cell CLL/lymphoma 11A (zinc finger protein)
ILMN_1797310	51382	Homo sapiens	ATPase, H+ transporting, lysosomal 34kDa, V1 subunit D
ILMN_2324574	253959	Homo sapiens	GTPase activating Rap/RanGAP domain-like 1
ILMN_1730945	25789	Homo sapiens	transmembrane protein 59-like
ILMN_1668249	64788	Homo sapiens	lipase maturation factor 1
ILMN_1781468	64744	Homo sapiens	small ArfGAP2
ILMN_1771629	56948	Homo sapiens	short chain dehydrogenase/reductase family 39U, member 1
ILMN_1761093	27087	Homo sapiens	beta-1,3-glucuronyltransferase 1 (glucuronosyltransferase P)
ILMN_2047511	11033	Homo sapiens	ArfGAP with dual PH domains 1
ILMN_1726512	54993	Homo sapiens	zinc finger and SCAN domain containing 2
ILMN_1774132	4135	Homo sapiens	microtubule-associated protein 6
ILMN_1751460	54738	Homo sapiens	FEV (ETS oncogene family)
ILMN_1671288	4957	Homo sapiens	outer dense fiber of sperm tails 2
ILMN_2346727	57509	Homo sapiens	mitochondrial tumor suppressor 1
ILMN_1771964	2941	Homo sapiens	glutathione S-transferase alpha 4
ILMN_1800078	4005	Homo sapiens	LIM domain only 2 (rhombotin-like 1)
ILMN_2075927	83931	Homo sapiens	serine/threonine kinase 40
ILMN_1705390	84861	Homo sapiens	kelch-like 22 (Drosophila)
ILMN_2223034	23040	Homo sapiens	myelin transcription factor 1-like
ILMN_1771233	128866	Homo sapiens	chromatin modifying protein 4B
ILMN_1786197	7025	Homo sapiens	nuclear receptor subfamily 2, group F, member 1
ILMN_1738579	7428	Homo sapiens	von Hippel-Lindau tumor suppressor
ILMN_1676005	3836	Homo sapiens	karyopherin alpha 1 (importin alpha 5)
ILMN_1745299	2173	Homo sapiens	fatty acid binding protein 7, brain
ILMN_1666615	9581	Homo sapiens	prolyl endopeptidase-like
ILMN_1676003	5368	Homo sapiens	prepronociceptin
ILMN_1824556	100144602	Homo sapiens	hypothetical
ILMN_2374865	467	Homo sapiens	activating transcription factor 3
ILMN_1769902	23640	Homo sapiens	HSPA (heat shock 70kDa) binding protein, cytoplasmic cochaperone 1
ILMN_1753287	10683	Homo sapiens	delta-like 3 (Drosophila)
ILMN_1751452	80762	Homo sapiens	Nedd4 family interacting protein 1
ILMN_1753665	11272	Homo sapiens	proline rich 4 (lacrimal)
ILMN_1750386	4878	Homo sapiens	natriuretic peptide precursor A
ILMN_2361096	1641	Homo sapiens	doublecortin
ILMN_1705346	26960	Homo sapiens	neurobeachin
ILMN_1735361	5600	Homo sapiens	mitogen-activated protein kinase 11
ILMN_1657855	51412	Homo sapiens	actin-like 6B
ILMN_1658989	84206	Homo sapiens	mex-3 homolog B (C. elegans)
ILMN_2380801	2534	Homo sapiens	FYN oncogene related to SRC, FGR, YES
ILMN_1728301	2572	Homo sapiens	glutamate decarboxylase 2 (pancreatic islets and brain, 65kDa)
ILMN_1794552	2596	Homo sapiens	growth associated protein 43
ILMN_1670912	92	Homo sapiens	activin A receptor, type IIA
ILMN_1779448	80303	Homo sapiens	EF-hand domain family, member D1
ILMN_1806603	55897	Homo sapiens	mesoderm posterior 1 homolog (mouse)
ILMN_1750880	196394	Homo sapiens	antagonist of mitotic exit network 1 homolog (S. cerevisiae)
ILMN_2157435	83658	Homo sapiens	dynein, light chain, roadblock-type 1
ILMN_1667125	83694	Homo sapiens	ribosomal protein S6 kinase-like 1
ILMN_1774110	1124	Homo sapiens	chimerin (chimaerin) 2
ILMN_1770850	9240	Homo sapiens	paraneoplastic antigen MA1
ILMN_1692199	51652	Homo sapiens	vacuolar protein sorting 24 homolog (S. cerevisiae); ring finger protein 103
ILMN_1692199	7844	Homo sapiens	vacuolar protein sorting 24 homolog (S. cerevisiae); ring finger protein 103
ILMN_2317730	63916	Homo sapiens	engulfment and cell motility 2
ILMN_1712705	57799	Homo sapiens	RAB40C, member RAS oncogene family
ILMN_1738558	8601	Homo sapiens	regulator of G-protein signaling 20
ILMN_1685467	84307	Homo sapiens	zinc finger protein 397
ILMN_1750394	25800	Homo sapiens	solute carrier family 39 (zinc transporter), member 6
ILMN_1780773	400027	Homo sapiens	hypothetical protein LOC400027
ILMN_1810376	399947	Homo sapiens	chromosome 11 open reading frame 87
ILMN_1812552	55331	Homo sapiens	alkaline ceramidase 3
ILMN_1869243	3746	Homo sapiens	potassium voltage-gated channel, Shaw-related subfamily, member 1
ILMN_1746883	112483	Homo sapiens	spermidine/spermine N1-acetyltransferase family member 2
ILMN_1657451	6733	Homo sapiens	SFRS protein kinase 2
ILMN_1805104	18	Homo sapiens	4-aminobutyrate aminotransferase
ILMN_2119224	22920	Homo sapiens	kinesin-associated protein 3
ILMN_1753265	400073	Homo sapiens	chromosome 12 open reading frame 76
ILMN_2062271	8851	Homo sapiens	cyclin-dependent kinase 5, regulatory subunit 1 (p35)
ILMN_1666076	50649	Homo sapiens	Rho guanine nucleotide exchange factor (GEF) 4
ILMN_1738552	6507	Homo sapiens	solute carrier family 1 (glial high affinity glutamate transporter), member 3
ILMN_2387952	54463	Homo sapiens	family with sequence similarity 134, member B
ILMN_1655563	9811	Homo sapiens	KIAA0427
ILMN_1803476	222658	Homo sapiens	potassium channel tetramerisation domain containing 20
ILMN_1768483	3777	Homo sapiens	potassium channel, subfamily K, member 3
ILMN_2360307	55061	Homo sapiens	sushi domain containing 4
ILMN_1685496	6000	Homo sapiens	regulator of G-protein signaling 7
ILMN_1756573	56901	Homo sapiens	NADH dehydrogenase (ubiquinone) 1 alpha subcomplex, 4-like 2
ILMN_2407308	23462	Homo sapiens	hairy/enhancer-of-split related with YRPW motif 1
ILMN_1779428	387856	Homo sapiens	chromosome 12 open reading frame 68
ILMN_1665095	26012	Homo sapiens	nasal embryonic LHRH factor
ILMN_2367258	54498	Homo sapiens	spermine oxidase
ILMN_1719622	9135	Homo sapiens	rabaptin, RAB GTPase binding effector protein 1
ILMN_1767360	3588	Homo sapiens	interleukin 10 receptor, beta
ILMN_1685886	5596	Homo sapiens	mitogen-activated protein kinase 4
ILMN_1717799	5581	Homo sapiens	protein kinase C, epsilon
ILMN_1703316	255783	Homo sapiens	hypothetical protein LOC255783
ILMN_2070896	659	Homo sapiens	bone morphogenetic protein receptor, type II (serine/threonine kinase)
ILMN_1891705	441631	Homo sapiens	tetraspanin 11
ILMN_2405400	2868	Homo sapiens	G protein-coupled receptor kinase 4
ILMN_1682459	10382	Homo sapiens	tubulin, beta 4
ILMN_1699856	5900	Homo sapiens	ral guanine nucleotide dissociation stimulator
ILMN_1702715	4204	Homo sapiens	methyl CpG binding protein 2 (Rett syndrome)
ILMN_1768488	7014	Homo sapiens	telomeric repeat binding factor 2
ILMN_1785424	3983	Homo sapiens	actin binding LIM protein 1
ILMN_1791702	6595	Homo sapiens	SWI/SNF related, matrix associated, actin dependent regulator of chromatin, subfamily a, member 2
ILMN_1657058	285755	Homo sapiens	peptidylprolyl isomerase (cyclophilin)-like 6
ILMN_1789733	25999	Homo sapiens	CAP-GLY domain containing linker protein 3
ILMN_2242403	1716	Homo sapiens	deoxyguanosine kinase
ILMN_1664859	6489	Homo sapiens	ST8 alpha-N-acetyl-neuraminide alpha-2,8-sialyltransferase 1
ILMN_1779416	57758	Homo sapiens	signal peptide, CUB domain, EGF-like 2
ILMN_1730048	79034	Homo sapiens	chromosome 7 open reading frame 26
ILMN_1664855	81706	Homo sapiens	protein phosphatase 1, regulatory (inhibitor) subunit 14C
ILMN_1657868	23409	Homo sapiens	sirtuin (silent mating type information regulation 2 homolog) 4 (S. cerevisiae)
ILMN_1760866	23732	Homo sapiens	chromosome 9 open reading frame 4
ILMN_1808712	9810	Homo sapiens	ring finger protein 40
ILMN_1813669	23294	Homo sapiens	ankyrin repeat and sterile alpha motif domain containing 1A
ILMN_1657478	54551	Homo sapiens	MAGE-like 2
ILMN_1803073	56521	Homo sapiens	DnaJ (Hsp40) homolog, subfamily C, member 12
ILMN_1752988	56672	Homo sapiens	chromosome 11 open reading frame 17
ILMN_1716265	283209	Homo sapiens	phosphoglucomutase 2-like 1
ILMN_2048591	54674	Homo sapiens	leucine rich repeat neuronal 3
ILMN_1743933	57616	Homo sapiens	teashirt zinc finger homeobox 3
ILMN_1788886	9760	Homo sapiens	thymocyte selection-associated high mobility group box
ILMN_2107068	3199	Homo sapiens	homeobox A2
ILMN_2376847	5136	Homo sapiens	phosphodiesterase 1A, calmodulin-dependent
ILMN_1701340	8022	Homo sapiens	LIM homeobox 3
ILMN_1758049	4774	Homo sapiens	nuclear factor I/A
ILMN_1811682	7461	Homo sapiens	CAP-GLY domain containing linker protein 2
ILMN_1779997	56917	Homo sapiens	Meis homeobox 3; Meis homeobox 3 pseudogene 2
ILMN_1779997	257468	Homo sapiens	Meis homeobox 3; Meis homeobox 3 pseudogene 2
ILMN_1668194	114783	Homo sapiens	lemur tyrosine kinase 3
ILMN_2215824	84210	Homo sapiens	hCG2042718; chromosome 21 open reading frame 81; ankyrin repeat domain 20 family, member A1; ankyrin repeat domain 20 family, member A3; ankyrin repeat domain 20 family, member A2
ILMN_2215824	441430	Homo sapiens	hCG2042718; chromosome 21 open reading frame 81; ankyrin repeat domain 20 family, member A1; ankyrin repeat domain 20 family, member A3; ankyrin repeat domain 20 family, member A2
ILMN_2215824	441425	Homo sapiens	hCG2042718; chromosome 21 open reading frame 81; ankyrin repeat domain 20 family, member A1; ankyrin repeat domain 20 family, member A3; ankyrin repeat domain 20 family, member A2
ILMN_2215824	642204	Homo sapiens	hCG2042718; chromosome 21 open reading frame 81; ankyrin repeat domain 20 family, member A1; ankyrin repeat domain 20 family, member A3; ankyrin repeat domain 20 family, member A2
ILMN_2215824	391267	Homo sapiens	hCG2042718; chromosome 21 open reading frame 81; ankyrin repeat domain 20 family, member A1; ankyrin repeat domain 20 family, member A3; ankyrin repeat domain 20 family, member A2
ILMN_1755974	230	Homo sapiens	aldolase C, fructose-bisphosphate
ILMN_2152711	92	Homo sapiens	activin A receptor, type IIA
ILMN_1717094	114991	Homo sapiens	zinc finger protein 618
ILMN_1688801	57338	Homo sapiens	junctophilin 3
ILMN_1669523	2353	Homo sapiens	v-fos FBJ murine osteosarcoma viral oncogene homolog
ILMN_1682123	148014	Homo sapiens	tetratricopeptide repeat domain 9B
ILMN_1777853	129642	Homo sapiens	membrane bound O-acyltransferase domain containing 2
ILMN_2186108	8214	Homo sapiens	DiGeorge syndrome critical region gene 6
ILMN_1659206	5914	Homo sapiens	retinoic acid receptor, alpha
ILMN_1746784	122060	Homo sapiens	SLAIN motif family, member 1
ILMN_2249018	389816	Homo sapiens	leucine rich repeat containing 26
ILMN_1752793	10284	Homo sapiens	Sin3A-associated protein, 18kDa
ILMN_1669113	22809	Homo sapiens	activating transcription factor 5
ILMN_1782538	7431	Homo sapiens	vimentin
ILMN_1661683	7067	Homo sapiens	thyroid hormone receptor, alpha (erythroblastic leukemia viral (v-erb-a) oncogene homolog, avian)
ILMN_1763695	84688	Homo sapiens	chromosome 9 open reading frame 24
ILMN_1791483	5144	Homo sapiens	phosphodiesterase 4D, cAMP-specific (phosphodiesterase E3 dunce homolog, Drosophila)
ILMN_2363744	135138	Homo sapiens	PARK2 co-regulated
ILMN_2228809	7532	Homo sapiens	tyrosine 3-monooxygenase/tryptophan 5-monooxygenase activation protein, gamma polypeptide
ILMN_2081813	5122	Homo sapiens	proprotein convertase subtilisin/kexin type 1
ILMN_1674236	653553	Homo sapiens	heat shock 27kDa protein-like 2 pseudogene; heat shock 27kDa protein 1
ILMN_1674236	3315	Homo sapiens	heat shock 27kDa protein-like 2 pseudogene; heat shock 27kDa protein 1
ILMN_1752351	3920	Homo sapiens	lysosomal-associated membrane protein 2
ILMN_1776157	5414	Homo sapiens	septin 4
ILMN_2044572	128637	Homo sapiens	TBC1 domain family, member 20
ILMN_2087608	154288	Homo sapiens	chromosome 6 open reading frame 221
ILMN_1725992	51735	Homo sapiens	Rap guanine nucleotide exchange factor (GEF) 6
ILMN_1698725	257019	Homo sapiens	FERM domain containing 3
ILMN_1744534	144363	Homo sapiens	LYR motif containing 5
ILMN_1746408	90007	Homo sapiens	midnolin
ILMN_1795679	11075	Homo sapiens	stathmin-like 2
ILMN_1734153	2664	Homo sapiens	GDP dissociation inhibitor 1
ILMN_1698179	29114	Homo sapiens	transgelin 3
ILMN_1666280	1353	Homo sapiens	COX11 homolog, cytochrome c oxidase assembly protein (yeast)
ILMN_2306540	5152	Homo sapiens	phosphodiesterase 9A
ILMN_2367753	493	Homo sapiens	ATPase, Ca++ transporting, plasma membrane 4
ILMN_1879480	901	Homo sapiens	cyclin G2
ILMN_2056606	5502	Homo sapiens	protein phosphatase 1, regulatory (inhibitor) subunit 1A
ILMN_1785731	23542	Homo sapiens	mitogen-activated protein kinase 8 interacting protein 2
ILMN_1716407	8470	Homo sapiens	sorbin and SH3 domain containing 2
ILMN_1750596	23059	Homo sapiens	clusterin associated protein 1
ILMN_2154836	10950	Homo sapiens	BTG family, member 3
ILMN_2153332	6310	Homo sapiens	ataxin 1
ILMN_1679782	282991	Homo sapiens	biogenesis of lysosomal organelles complex-1, subunit 2
ILMN_1669123	374946	Homo sapiens	chromosome 1 open reading frame 187
ILMN_1698189	60496	Homo sapiens	aminoadipate-semialdehyde dehydrogenase-phosphopantetheinyl transferase
ILMN_1716803	138046	Homo sapiens	RALY RNA binding protein-like
ILMN_2249920	2534	Homo sapiens	FYN oncogene related to SRC, FGR, YES
ILMN_1733581	8131	Homo sapiens	chromosome 16 open reading frame 35
ILMN_1787013	4808	Homo sapiens	nescient helix loop helix 2
ILMN_1758461	8128	Homo sapiens	ST8 alpha-N-acetyl-neuraminide alpha-2,8-sialyltransferase 2
ILMN_1811238	115701	Homo sapiens	alpha-kinase 2
ILMN_1791461	284069	Homo sapiens	family with sequence similarity 171, member A2
ILMN_1653161	6623	Homo sapiens	synuclein, gamma (breast cancer-specific protein 1)
ILMN_2289381	27122	Homo sapiens	dickkopf homolog 3 (Xenopus laevis)
ILMN_1660544	91947	Homo sapiens	arrestin domain containing 4
ILMN_1753862	6729	Homo sapiens	similar to signal recognition particle 54kDa; signal recognition particle 54kDa
ILMN_1753862	650638	Homo sapiens	similar to signal recognition particle 54kDa; signal recognition particle 54kDa
ILMN_1669516	7746	Homo sapiens	zinc finger protein 193
ILMN_2377900	4131	Homo sapiens	microtubule-associated protein 1B
ILMN_2087629	8715	Homo sapiens	nucleolar protein 4
ILMN_2246131	63827	Homo sapiens	brevican
ILMN_2096405	22884	Homo sapiens	WD repeat domain 37
ILMN_1751656	8462	Homo sapiens	Kruppel-like factor 11
ILMN_1741780	285193	Homo sapiens	dual specificity phosphatase 28
ILMN_1765966	1114	Homo sapiens	chromogranin B (secretogranin 1)
ILMN_2317923	54972	Homo sapiens	transmembrane protein 132A
ILMN_1669972	374383	Homo sapiens	hypothetical protein DKFZp686O24166
ILMN_2081087	259217	Homo sapiens	heat shock 70kDa protein 12A
ILMN_2099301	25777	Homo sapiens	unc-84 homolog B (C. elegans)
ILMN_1749478	85012	Homo sapiens	transcription elongation factor A (SII)-like 3
ILMN_1800270	2566	Homo sapiens	gamma-aminobutyric acid (GABA) A receptor, gamma 2
ILMN_2130218	5063	Homo sapiens	p21 protein (Cdc42/Rac)-activated kinase 3
ILMN_1733511	2802	Homo sapiens	golgi autoantigen, golgin subfamily a, 3
ILMN_1705922	10458	Homo sapiens	BAI1-associated protein 2
ILMN_2139761	22998	Homo sapiens	LIM and calponin homology domains 1
ILMN_1806023	3725	Homo sapiens	jun oncogene
ILMN_2406410	57414	Homo sapiens	rhomboid domain containing 2
ILMN_1751666	26086	Homo sapiens	G-protein signaling modulator 1 (AGS3-like, C. elegans)
ILMN_1727805	9145	Homo sapiens	synaptogyrin 1
ILMN_1826531	552889	Homo sapiens	hypothetical protein LOC552889
ILMN_2394777	1837	Homo sapiens	dystrobrevin, alpha
ILMN_1806010	23113	Homo sapiens	cullin 9
ILMN_2174341	10888	Homo sapiens	G protein-coupled receptor 83
ILMN_1758404	7021	Homo sapiens	transcription factor AP-2 beta (activating enhancer binding protein 2 beta)
ILMN_1670452	84210	Homo sapiens	hCG2042718; chromosome 21 open reading frame 81; ankyrin repeat domain 20 family, member A1; ankyrin repeat domain 20 family, member A3; ankyrin repeat domain 20 family, member A2
ILMN_1670452	441430	Homo sapiens	hCG2042718; chromosome 21 open reading frame 81; ankyrin repeat domain 20 family, member A1; ankyrin repeat domain 20 family, member A3; ankyrin repeat domain 20 family, member A2
ILMN_1670452	441425	Homo sapiens	hCG2042718; chromosome 21 open reading frame 81; ankyrin repeat domain 20 family, member A1; ankyrin repeat domain 20 family, member A3; ankyrin repeat domain 20 family, member A2
ILMN_1670452	642204	Homo sapiens	hCG2042718; chromosome 21 open reading frame 81; ankyrin repeat domain 20 family, member A1; ankyrin repeat domain 20 family, member A3; ankyrin repeat domain 20 family, member A2
ILMN_1670452	391267	Homo sapiens	hCG2042718; chromosome 21 open reading frame 81; ankyrin repeat domain 20 family, member A1; ankyrin repeat domain 20 family, member A3; ankyrin repeat domain 20 family, member A2
ILMN_1775853	154043	Homo sapiens	membrane associated guanylate kinase, WW and PDZ domain containing 1; CNKSR family member 3
ILMN_1775853	9223	Homo sapiens	membrane associated guanylate kinase, WW and PDZ domain containing 1; CNKSR family member 3
ILMN_2316878	5800	Homo sapiens	protein tyrosine phosphatase, receptor type, O
ILMN_1773620	6601	Homo sapiens	SWI/SNF related, matrix associated, actin dependent regulator of chromatin, subfamily c, member 2
ILMN_2049274	398	Homo sapiens	Rho GDP dissociation inhibitor (GDI) gamma
ILMN_2301677	56917	Homo sapiens	Meis homeobox 3; Meis homeobox 3 pseudogene 2
ILMN_2301677	257468	Homo sapiens	Meis homeobox 3; Meis homeobox 3 pseudogene 2
ILMN_1741391	253959	Homo sapiens	GTPase activating Rap/RanGAP domain-like 1
ILMN_1741392	788	Homo sapiens	solute carrier family 25 (carnitine/acylcarnitine translocase), member 20
ILMN_1815445	3423	Homo sapiens	iduronate 2-sulfatase
ILMN_1656951	147495	Homo sapiens	adenomatosis polyposis coli down-regulated 1
ILMN_1917290	3920	Homo sapiens	lysosomal-associated membrane protein 2
ILMN_1747227	134	Homo sapiens	adenosine A1 receptor
ILMN_1652072	167359	Homo sapiens	serine/threonine-protein kinase NIM1
ILMN_1719975	3221	Homo sapiens	homeobox C4
ILMN_2344182	84899	Homo sapiens	transmembrane and tetratricopeptide repeat containing 4
ILMN_1755954	22849	Homo sapiens	cytoplasmic polyadenylation element binding protein 3
ILMN_1768705	6860	Homo sapiens	synaptotagmin IV
ILMN_2124082	5526	Homo sapiens	protein phosphatase 2, regulatory subunit B', beta isoform
ILMN_1719972	55558	Homo sapiens	plexin A3
ILMN_1788878	118812	Homo sapiens	MORN repeat containing 4
ILMN_1695706	3021	Homo sapiens	H3 histone, family 3B (H3.3B); H3 histone, family 3A pseudogene; H3 histone, family 3A; similar to H3 histone, family 3B; similar to histone H3.3B
ILMN_1695706	3020	Homo sapiens	H3 histone, family 3B (H3.3B); H3 histone, family 3A pseudogene; H3 histone, family 3A; similar to H3 histone, family 3B; similar to histone H3.3B
ILMN_1695706	644914	Homo sapiens	H3 histone, family 3B (H3.3B); H3 histone, family 3A pseudogene; H3 histone, family 3A; similar to H3 histone, family 3B; similar to histone H3.3B
ILMN_1695706	728914	Homo sapiens	H3 histone, family 3B (H3.3B); H3 histone, family 3A pseudogene; H3 histone, family 3A; similar to H3 histone, family 3B; similar to histone H3.3B
ILMN_1695706	440926	Homo sapiens	H3 histone, family 3B (H3.3B); H3 histone, family 3A pseudogene; H3 histone, family 3A; similar to H3 histone, family 3B; similar to histone H3.3B
ILMN_1687922	6100	Homo sapiens	retinitis pigmentosa 9 (autosomal dominant)
ILMN_2306955	92370	Homo sapiens	acid phosphatase-like 2
ILMN_1796180	1408	Homo sapiens	cryptochrome 2 (photolyase-like)
ILMN_1753823	53342	Homo sapiens	interleukin 17D
ILMN_1703178	7857	Homo sapiens	secretogranin II (chromogranin C)
ILMN_1669553	10477	Homo sapiens	ubiquitin-conjugating enzyme E2E 3 (UBC4/5 homolog, yeast)
ILMN_1752333	79939	Homo sapiens	solute carrier family 35, member E1
ILMN_2136177	57472	Homo sapiens	CCR4-NOT transcription complex, subunit 6
ILMN_2144426	723790	Homo sapiens	histone cluster 2, H2aa3; histone cluster 2, H2aa4
ILMN_2144426	8337	Homo sapiens	histone cluster 2, H2aa3; histone cluster 2, H2aa4
ILMN_1773650	54674	Homo sapiens	leucine rich repeat neuronal 3
ILMN_1785290	220164	Homo sapiens	docking protein 6
ILMN_1815033	3208	Homo sapiens	hippocalcin
ILMN_1711361	57567	Homo sapiens	zinc finger protein 319
ILMN_2314244	10233	Homo sapiens	leucine rich repeat containing 23
ILMN_1714739	283514	Homo sapiens	seven in absentia homolog 3 (Drosophila)
ILMN_2390974	3300	Homo sapiens	DnaJ (Hsp40) homolog, subfamily B, member 2
ILMN_1711368	83696	Homo sapiens	trafficking protein particle complex 9
ILMN_1716875	1501	Homo sapiens	catenin (cadherin-associated protein), delta 2 (neural plakophilin-related arm-repeat protein)
ILMN_1796179	85236	Homo sapiens	histone cluster 1, H2bk
ILMN_1806456	80127	Homo sapiens	chromosome 14 open reading frame 45
ILMN_1784630	9920	Homo sapiens	kelch repeat and BTB (POZ) domain containing 11
ILMN_1679727	1195	Homo sapiens	CDC-like kinase 1
ILMN_1708858	1454	Homo sapiens	casein kinase 1, epsilon
ILMN_1680874	347733	Homo sapiens	tubulin, beta 2B
ILMN_1736700	226	Homo sapiens	aldolase A, fructose-bisphosphate
ILMN_2371440	27087	Homo sapiens	beta-1,3-glucuronyltransferase 1 (glucuronosyltransferase P)
ILMN_1781010	50650	Homo sapiens	Rho guanine nucleotide exchange factor (GEF) 3
ILMN_1757646	51569	Homo sapiens	ubiquitin-fold modifier 1
ILMN_1764873	1994	Homo sapiens	ELAV (embryonic lethal, abnormal vision, Drosophila)-like 1 (Hu antigen R)
ILMN_2351230	22902	Homo sapiens	RUN and FYVE domain containing 3
ILMN_1662256	56965	Homo sapiens	poly (ADP-ribose) polymerase family, member 6
ILMN_2353490	5076	Homo sapiens	paired box 2
ILMN_2412336	1646	Homo sapiens	aldo-keto reductase family 1, member C2 (dihydrodiol dehydrogenase 2; bile acid binding protein; 3-alpha hydroxysteroid dehydrogenase, type III)
ILMN_2090351	283491	Homo sapiens	olfactory receptor, family 7, subfamily E, member 156 pseudogene
ILMN_1815024	25824	Homo sapiens	peroxiredoxin 5
ILMN_1770548	23122	Homo sapiens	cytoplasmic linker associated protein 2
ILMN_1717029	285093	Homo sapiens	chromosome 2 open reading frame 85
ILMN_1690546	5533	Homo sapiens	protein phosphatase 3 (formerly 2B), catalytic subunit, gamma isoform
ILMN_1716869	2823	Homo sapiens	glycoprotein M6A
ILMN_1659688	3959	Homo sapiens	lectin, galactoside-binding, soluble, 3 binding protein
ILMN_1678671	54800	Homo sapiens	kelch-like 24 (Drosophila)
ILMN_2330371	128387	Homo sapiens	TatD DNase domain containing 3
ILMN_1804448	124540	Homo sapiens	musashi homolog 2 (Drosophila)
ILMN_1742869	128637	Homo sapiens	TBC1 domain family, member 20
ILMN_1737981	56884	Homo sapiens	follistatin-like 5
ILMN_2388507	207	Homo sapiens	v-akt murine thymoma viral oncogene homolog 1
ILMN_1748797	2885	Homo sapiens	growth factor receptor-bound protein 2
ILMN_1656482	9885	Homo sapiens	oxysterol binding protein-like 2
ILMN_1710209	54842	Homo sapiens	major facilitator superfamily domain containing 6
ILMN_1757347	23313	Homo sapiens	chromosome 22 open reading frame 9
ILMN_1742069	57643	Homo sapiens	zinc finger, SWIM-type containing 5
ILMN_2375739	2868	Homo sapiens	G protein-coupled receptor kinase 4
ILMN_2352303	9770	Homo sapiens	Ras association (RalGDS/AF-6) domain family member 2
ILMN_2398711	22933	Homo sapiens	sirtuin (silent mating type information regulation 2 homolog) 2 (S. cerevisiae)
ILMN_1750100	56604	Homo sapiens	tubulin, beta polypeptide 4, member Q
ILMN_1787815	57761	Homo sapiens	tribbles homolog 3 (Drosophila)
ILMN_2327346	170463	Homo sapiens	single stranded DNA binding protein 4
ILMN_1662232	10540	Homo sapiens	dynactin 2 (p50)
ILMN_1679021	57060	Homo sapiens	poly(rC) binding protein 4
ILMN_1764850	3241	Homo sapiens	hippocalcin-like 1
ILMN_1718896	6900	Homo sapiens	contactin 2 (axonal)
ILMN_1680856	10046	Homo sapiens	mastermind-like domain containing 1
ILMN_1714741	346887	Homo sapiens	similar to solute carrier family 16 (monocarboxylic acid transporters), member 14
ILMN_1775048	148252	Homo sapiens	DIRAS family, GTP-binding RAS-like 1
ILMN_1742073	107	Homo sapiens	adenylate cyclase 1 (brain)
ILMN_1768758	10368	Homo sapiens	calcium channel, voltage-dependent, gamma subunit 3
ILMN_1700681	83692	Homo sapiens	CD99 molecule-like 2
ILMN_2228873	83930	Homo sapiens	STARD3 N-terminal like
ILMN_1687967	4916	Homo sapiens	neurotrophic tyrosine kinase, receptor, type 3
ILMN_2381938	491	Homo sapiens	ATPase, Ca++ transporting, plasma membrane 2
ILMN_2351269	57348	Homo sapiens	tweety homolog 1 (Drosophila)
ILMN_1781752	23274	Homo sapiens	C-type lectin domain family 16, member A
ILMN_1742881	6857	Homo sapiens	synaptotagmin I
ILMN_1678268	23355	Homo sapiens	vacuolar protein sorting 8 homolog (S. cerevisiae)
ILMN_1717934	23208	Homo sapiens	synaptotagmin XI
ILMN_1810856	10014	Homo sapiens	histone deacetylase 5
ILMN_1689002	1840	Homo sapiens	deltex homolog 1 (Drosophila)
ILMN_1659270	23440	Homo sapiens	orthopedia homeobox
ILMN_1784602	1026	Homo sapiens	cyclin-dependent kinase inhibitor 1A (p21, Cip1)
ILMN_2372136	54681	Homo sapiens	prolyl 4-hydroxylase, transmembrane (endoplasmic reticulum)
ILMN_1799890	64145	Homo sapiens	zinc finger, FYVE domain containing 20
ILMN_1745697	23295	Homo sapiens	mahogunin, ring finger 1
ILMN_1683211	1463	Homo sapiens	neurocan
ILMN_1752380	147929	Homo sapiens	zinc finger protein 565
ILMN_1779147	8507	Homo sapiens	ectodermal-neural cortex (with BTB-like domain)
ILMN_1747281	115704	Homo sapiens	ecotropic viral integration site 5-like
ILMN_1777811	55665	Homo sapiens	up-regulated gene 4
ILMN_1737089	726	Homo sapiens	calpain 5
ILMN_1652017	5475	Homo sapiens	protein phosphatase, EF-hand calcium binding domain 1
ILMN_1730347	84317	Homo sapiens	coiled-coil domain containing 115
ILMN_2218208	8404	Homo sapiens	SPARC-like 1 (hevin)
ILMN_1768050	60592	Homo sapiens	short coiled-coil protein
ILMN_1758497	57348	Homo sapiens	tweety homolog 1 (Drosophila)
ILMN_1769492	10369	Homo sapiens	calcium channel, voltage-dependent, gamma subunit 2
ILMN_2356578	7054	Homo sapiens	tyrosine hydroxylase
ILMN_1664464	5730	Homo sapiens	prostaglandin D2 synthase, hematopoietic; prostaglandin D2 synthase 21kDa (brain)
ILMN_1664464	27306	Homo sapiens	prostaglandin D2 synthase, hematopoietic; prostaglandin D2 synthase 21kDa (brain)
ILMN_1680434	9479	Homo sapiens	mitogen-activated protein kinase 8 interacting protein 1
ILMN_1765796	2026	Homo sapiens	enolase 2 (gamma, neuronal)
ILMN_1652525	89853	Homo sapiens	family with sequence similarity 125, member B
ILMN_1743445	11170	Homo sapiens	family with sequence similarity 107, member A
ILMN_1679771	388969	Homo sapiens	chromosome 2 open reading frame 68
ILMN_1682987	29951	Homo sapiens	PDZ domain containing ring finger 4
ILMN_1724495	91404	Homo sapiens	SEC14 and spectrin domains 1
ILMN_1652521	66036	Homo sapiens	myotubularin related protein 9
ILMN_2410986	6774	Homo sapiens	signal transducer and activator of transcription 3 (acute-phase response factor)
ILMN_2234187	1036	Homo sapiens	cysteine dioxygenase, type I
ILMN_1808226	6004	Homo sapiens	regulator of G-protein signaling 16
ILMN_1779965	203	Homo sapiens	adenylate kinase 1
ILMN_1690125	9260	Homo sapiens	PDZ and LIM domain 7 (enigma)
ILMN_1794803	4693	Homo sapiens	Norrie disease (pseudoglioma)
ILMN_1708496	9024	Homo sapiens	BR serine/threonine kinase 2
ILMN_1679092	51209	Homo sapiens	RAB9B, member RAS oncogene family
ILMN_1747271	482	Homo sapiens	ATPase, Na+/K+ transporting, beta 2 polypeptide
ILMN_1743456	23174	Homo sapiens	zinc finger, CCHC domain containing 14
ILMN_1683239	11186	Homo sapiens	Ras association (RalGDS/AF-6) domain family member 1
ILMN_1807969	9627	Homo sapiens	synuclein, alpha interacting protein
ILMN_1698733	254263	Homo sapiens	cornichon homolog 2 (Drosophila)
ILMN_1789991	57574	Homo sapiens	membrane-associated ring finger (C3HC4) 4
ILMN_1811264	90416	Homo sapiens	chromosome 15 open reading frame 57
ILMN_1683609	7317	Homo sapiens	ubiquitin-like modifier activating enzyme 1
ILMN_1812795	862	Homo sapiens	runt-related transcription factor 1; translocated to, 1 (cyclin D-related)
ILMN_1793384	3716	Homo sapiens	Janus kinase 1
ILMN_1813295	55885	Homo sapiens	LIM domain only 3 (rhombotin-like 2)
ILMN_1775074	10844	Homo sapiens	tubulin, gamma complex associated protein 2
ILMN_1734190	85012	Homo sapiens	transcription elongation factor A (SII)-like 3
ILMN_1807152	2800	Homo sapiens	golgi autoantigen, golgin subfamily a, 1
ILMN_1655311	145853	Homo sapiens	chromosome 15 open reading frame 61
ILMN_2184064	91947	Homo sapiens	arrestin domain containing 4
ILMN_1721087	25759	Homo sapiens	SHC (Src homology 2 domain containing) transforming protein 2
ILMN_2337740	56995	Homo sapiens	tubby like protein 4
ILMN_1686804	23552	Homo sapiens	cell cycle related kinase
ILMN_1663722	25822	Homo sapiens	DnaJ (Hsp40) homolog, subfamily B, member 5
ILMN_1798395	5283	Homo sapiens	phosphatidylinositol glycan anchor biosynthesis, class H
ILMN_2180239	9980	Homo sapiens	dopey family member 2
ILMN_1678618	1995	Homo sapiens	ELAV (embryonic lethal, abnormal vision, Drosophila)-like 3 (Hu antigen C)
ILMN_1689456	26137	Homo sapiens	zinc finger and BTB domain containing 20
ILMN_1652549	1837	Homo sapiens	dystrobrevin, alpha
ILMN_1714397	51084	Homo sapiens	crystallin, lambda 1
ILMN_1848552	4781	Homo sapiens	nuclear factor I/B
ILMN_2368856	30820	Homo sapiens	Kv channel interacting protein 1
ILMN_2058251	7431	Homo sapiens	vimentin
ILMN_2402600	169792	Homo sapiens	GLIS family zinc finger 3
ILMN_1721968	4857	Homo sapiens	neuro-oncological ventral antigen 1
ILMN_1744517	2799	Homo sapiens	glucosamine (N-acetyl)-6-sulfatase
ILMN_1652540	285613	Homo sapiens	RELT-like 2
ILMN_1652006	8243	Homo sapiens	structural maintenance of chromosomes 1A
ILMN_1714782	4986	Homo sapiens	opioid receptor, kappa 1
ILMN_1679754	147	Homo sapiens	adrenergic, alpha-1B-, receptor
ILMN_1745329	78994	Homo sapiens	proline rich 14
ILMN_2237252	4062	Homo sapiens	lymphocyte antigen 6 complex, locus H
ILMN_1698148	26038	Homo sapiens	chromodomain helicase DNA binding protein 5
ILMN_1813753	5764	Homo sapiens	pleiotrophin
ILMN_2055156	55824	Homo sapiens	phosphoprotein associated with glycosphingolipid microdomains 1
ILMN_1727360	4129	Homo sapiens	monoamine oxidase B
ILMN_1658677	196403	Homo sapiens	deltex homolog 3 (Drosophila)
ILMN_1651826	10409	Homo sapiens	brain abundant, membrane attached signal protein 1
ILMN_1692058	4692	Homo sapiens	necdin homolog (mouse)
ILMN_1748303	4586	Homo sapiens	mucin 5AC, oligomeric mucus/gel-forming; similar to hCG1778310
ILMN_1748303	100132635	Homo sapiens	mucin 5AC, oligomeric mucus/gel-forming; similar to hCG1778310
ILMN_1664537	8237	Homo sapiens	ubiquitin specific peptidase 11
ILMN_1700628	57062	Homo sapiens	DEAD (Asp-Glu-Ala-Asp) box polypeptide 24
ILMN_1813344	79133	Homo sapiens	chromosome 20 open reading frame 7
ILMN_1678710	84457	Homo sapiens	phytanoyl-CoA 2-hydroxylase interacting protein-like
ILMN_1797277	3797	Homo sapiens	kinesin family member 3C
ILMN_1704398	8326	Homo sapiens	frizzled homolog 9 (Drosophila)
ILMN_1703891	23158	Homo sapiens	TBC1 domain family, member 9 (with GRAM domain)
ILMN_1791067	7016	Homo sapiens	testis-specific kinase 1
ILMN_1677018	3201	Homo sapiens	homeobox A4
ILMN_1714296	146754	Homo sapiens	dynein, axonemal, heavy chain 2
ILMN_1692731	80727	Homo sapiens	tweety homolog 3 (Drosophila)
ILMN_1782922	5142	Homo sapiens	phosphodiesterase 4B, cAMP-specific (phosphodiesterase E4 dunce homolog, Drosophila)
ILMN_1803855	23017	Homo sapiens	Fas apoptotic inhibitory molecule 2
ILMN_1668593	3263	Homo sapiens	hemopexin
ILMN_2235679	8874	Homo sapiens	Rho guanine nucleotide exchange factor (GEF) 7
ILMN_1668592	11036	Homo sapiens	stonin 1; STON1-GTF2A1L readthrough transcript; general transcription factor IIA, 1-like
ILMN_1668592	11037	Homo sapiens	stonin 1; STON1-GTF2A1L readthrough transcript; general transcription factor IIA, 1-like
ILMN_1668592	286749	Homo sapiens	stonin 1; STON1-GTF2A1L readthrough transcript; general transcription factor IIA, 1-like
ILMN_1744949	22836	Homo sapiens	Rho-related BTB domain containing 3
ILMN_1787750	4345	Homo sapiens	CD200 molecule
ILMN_1658685	114794	Homo sapiens	extracellular leucine-rich repeat and fibronectin type III domain containing 2
ILMN_1692739	57611	Homo sapiens	immunoglobulin superfamily containing leucine-rich repeat 2
ILMN_1672605	222166	Homo sapiens	chromosome 7 open reading frame 41
ILMN_1796216	22846	Homo sapiens	vasohibin 1
ILMN_1651438	161882	Homo sapiens	zinc finger protein, multitype 1
ILMN_1676891	23097	Homo sapiens	cell division cycle 2-like 6 (CDK8-like)
ILMN_1762696	90050	Homo sapiens	family with sequence similarity 181, member A
ILMN_1754076	55799	Homo sapiens	calcium channel, voltage-dependent, alpha 2/delta subunit 3
ILMN_1664047	777	Homo sapiens	calcium channel, voltage-dependent, R type, alpha 1E subunit
ILMN_1655498	83723	Homo sapiens	family with sequence similarity 57, member B
ILMN_1655498	146378	Homo sapiens	chromosome 16 open reading frame 92
ILMN_1728844	5799	Homo sapiens	protein tyrosine phosphatase, receptor type, N polypeptide 2
ILMN_1707689	150946	Homo sapiens	family with sequence similarity 59, member B
ILMN_2399174	22906	Homo sapiens	trafficking protein, kinesin binding 1
ILMN_1754078	164633	Homo sapiens	calcium binding protein 7
ILMN_1793006	6866	Homo sapiens	tachykinin 3
ILMN_1754842	22839	Homo sapiens	discs, large (Drosophila) homolog-associated protein 4
ILMN_2345319	9581	Homo sapiens	prolyl endopeptidase-like
ILMN_1793002	149840	Homo sapiens	chromosome 20 open reading frame 196
ILMN_1803846	10209	Homo sapiens	similar to eukaryotic translation initiation factor 1; eukaryotic translation initiation factor 1
ILMN_1803846	730144	Homo sapiens	similar to eukaryotic translation initiation factor 1; eukaryotic translation initiation factor 1
ILMN_1777342	57580	Homo sapiens	phosphatidylinositol-3,4,5-trisphosphate-dependent Rac exchange factor 1
ILMN_1804117	23625	Homo sapiens	family with sequence similarity 89, member B
ILMN_2343097	83988	Homo sapiens	neurocalcin delta
ILMN_2361737	55521	Homo sapiens	tripartite motif-containing 36
ILMN_1794863	55450	Homo sapiens	calcium/calmodulin-dependent protein kinase II inhibitor 1
ILMN_1813775	2580	Homo sapiens	cyclin G associated kinase
ILMN_2415748	26118	Homo sapiens	WD repeat and SOCS box-containing 1
ILMN_1702125	3217	Homo sapiens	homeobox B7
ILMN_1725594	80013	Homo sapiens	chromosome 10 open reading frame 97
ILMN_2261882	23392	Homo sapiens	KIAA0368
ILMN_1676880	10391	Homo sapiens	coronin, actin binding protein, 2B
ILMN_1689874	3213	Homo sapiens	homeobox B3
ILMN_1749848	222553	Homo sapiens	solute carrier family 35, member F1
ILMN_1745365	5316	Homo sapiens	PBX/knotted 1 homeobox 1
ILMN_1704376	342035	Homo sapiens	gliomedin
ILMN_1655469	10099	Homo sapiens	tetraspanin 3
ILMN_1801703	10815	Homo sapiens	complexin 1
ILMN_1716925	161835	Homo sapiens	fibrous sheath interacting protein 1
ILMN_1654331	3214	Homo sapiens	homeobox B4
ILMN_1808249	83661	Homo sapiens	membrane-spanning 4-domains, subfamily A, member 8B
ILMN_2091100	2792	Homo sapiens	guanine nucleotide binding protein (G protein), gamma transducing activity polypeptide 1
ILMN_2370296	55740	Homo sapiens	enabled homolog (Drosophila)
ILMN_1720476	5253	Homo sapiens	PHD finger protein 2
ILMN_1759513	390	Homo sapiens	Rho family GTPase 3
ILMN_1755582	27344	Homo sapiens	proprotein convertase subtilisin/kexin type 1 inhibitor
ILMN_1745684	440982	Homo sapiens	hypothetical protein LOC440982
ILMN_1746013	6695	Homo sapiens	sparc/osteonectin, cwcv and kazal-like domains proteoglycan (testican) 1
ILMN_1753345	192683	Homo sapiens	secretory carrier membrane protein 5
ILMN_1750062	10891	Homo sapiens	peroxisome proliferator-activated receptor gamma, coactivator 1 alpha
ILMN_1764201	4133	Homo sapiens	microtubule-associated protein 2
ILMN_1677432	57522	Homo sapiens	SLIT-ROBO Rho GTPase activating protein 1
ILMN_1738632	5573	Homo sapiens	protein kinase, cAMP-dependent, regulatory, type I, alpha (tissue specific extinguisher 1)
ILMN_1700231	9807	Homo sapiens	inositol hexakisphosphate kinase 1
ILMN_1734543	5791	Homo sapiens	protein tyrosine phosphatase, receptor type, E
ILMN_1708916	57595	Homo sapiens	PDZ domain containing 4
ILMN_2332250	11332	Homo sapiens	acyl-CoA thioesterase 7
ILMN_1754864	83733	Homo sapiens	solute carrier family 25 (mitochondrial carrier), member 18
ILMN_1678705	284131	Homo sapiens	hypothetical protein FLJ35220
ILMN_1708143	8933	Homo sapiens	family with sequence similarity 127, member A
ILMN_1662795	760	Homo sapiens	carbonic anhydrase II
ILMN_1769810	10550	Homo sapiens	ADP-ribosylation-like factor 6 interacting protein 5
ILMN_1770911	80023	Homo sapiens	neurensin 2
ILMN_2399523	3714	Homo sapiens	jagged 2
ILMN_1794056	25822	Homo sapiens	DnaJ (Hsp40) homolog, subfamily B, member 5
ILMN_1764780	55530	Homo sapiens	SV2 related protein homolog (rat)
ILMN_1658639	283537	Homo sapiens	solute carrier family 46, member 3
ILMN_1711312	2823	Homo sapiens	glycoprotein M6A
ILMN_1773200	9738	Homo sapiens	CP110 protein
ILMN_1800796	6167	Homo sapiens	ribosomal protein L37
ILMN_1794490	55228	Homo sapiens	PNMA-like 1
ILMN_1795170	84631	Homo sapiens	similar to CXorf2 protein; SLIT and NTRK-like family, member 2
ILMN_1795170	100129095	Homo sapiens	similar to CXorf2 protein; SLIT and NTRK-like family, member 2
ILMN_1794492	3223	Homo sapiens	homeobox C6
ILMN_2396198	333	Homo sapiens	amyloid beta (A4) precursor-like protein 1
ILMN_1777378	170622	Homo sapiens	COMM domain containing 6
ILMN_1783546	55739	Homo sapiens	carbohydrate kinase domain containing
ILMN_1684628	146198	Homo sapiens	zinc finger protein 90 homolog (mouse)
ILMN_1754894	128346	Homo sapiens	chromosome 1 open reading frame 162
ILMN_1707631	84246	Homo sapiens	mediator complex subunit 10
ILMN_2399140	5878	Homo sapiens	RAB5C, member RAS oncogene family
ILMN_1736751	112936	Homo sapiens	vacuolar protein sorting 26 homolog B (S. pombe)
ILMN_1718046	9915	Homo sapiens	aryl-hydrocarbon receptor nuclear translocator 2
ILMN_1803818	23057	Homo sapiens	nicotinamide nucleotide adenylyltransferase 2
ILMN_2150586	9745	Homo sapiens	zinc finger protein 536
ILMN_1764795	56776	Homo sapiens	formin 2
ILMN_1697561	146330	Homo sapiens	F-box and leucine-rich repeat protein 16
ILMN_1718988	9802	Homo sapiens	DAZ associated protein 2
ILMN_1728885	85352	Homo sapiens	KIAA1644
ILMN_1763704	8786	Homo sapiens	regulator of G-protein signaling 11
ILMN_1720482	51286	Homo sapiens	cell cycle exit and neuronal differentiation 1
ILMN_2112128	5596	Homo sapiens	mitogen-activated protein kinase 4
ILMN_1707232	253738	Homo sapiens	early B-cell factor 3
ILMN_2403237	1124	Homo sapiens	chimerin (chimaerin) 2
ILMN_1791097	54665	Homo sapiens	round spermatid basic protein 1
ILMN_2243308	91	Homo sapiens	activin A receptor, type IB
ILMN_2195957	23221	Homo sapiens	Rho-related BTB domain containing 2
ILMN_1716957	10882	Homo sapiens	complement component 1, q subcomponent-like 1
ILMN_1697975	9678	Homo sapiens	PHD finger protein 14
ILMN_1813314	85236	Homo sapiens	histone cluster 1, H2bk
ILMN_1813314	54145	Homo sapiens	H2B histone family, member S
ILMN_1718982	7439	Homo sapiens	bestrophin 1
ILMN_1808299	9922	Homo sapiens	IQ motif and Sec7 domain 1
ILMN_2376403	1831	Homo sapiens	TSC22 domain family, member 3; GRAM domain containing 4
ILMN_2376403	23151	Homo sapiens	TSC22 domain family, member 3; GRAM domain containing 4
ILMN_2356909	64598	Homo sapiens	motile sperm domain containing 3
ILMN_1747627	20	Homo sapiens	ATP-binding cassette, sub-family A (ABC1), member 2
ILMN_1794074	4601	Homo sapiens	MAX interactor 1
ILMN_1752810	55323	Homo sapiens	La ribonucleoprotein domain family, member 6
ILMN_1690993	63973	Homo sapiens	neurogenin 2
ILMN_2131861	8835	Homo sapiens	suppressor of cytokine signaling 2
ILMN_2339028	5310	Homo sapiens	polycystic kidney disease 1 (autosomal dominant)
ILMN_1714709	10439	Homo sapiens	olfactomedin 1
ILMN_2327795	473	Homo sapiens	arginine-glutamic acid dipeptide (RE) repeats
ILMN_1664920	83636	Homo sapiens	chromosome 19 open reading frame 12
ILMN_1791890	10418	Homo sapiens	spondin 1, extracellular matrix protein
ILMN_2401344	5522	Homo sapiens	protein phosphatase 2 (formerly 2A), regulatory subunit B, gamma isoform
ILMN_1714700	28951	Homo sapiens	tribbles homolog 2 (Drosophila)
ILMN_1812721	9026	Homo sapiens	huntingtin interacting protein 1 related
ILMN_1795963	29948	Homo sapiens	oxidative stress induced growth inhibitor 1
ILMN_2410909	207	Homo sapiens	v-akt murine thymoma viral oncogene homolog 1
ILMN_1795949	79585	Homo sapiens	coronin 7
ILMN_1753931	1036	Homo sapiens	cysteine dioxygenase, type I
ILMN_1651498	10912	Homo sapiens	growth arrest and DNA-damage-inducible, gamma
ILMN_2297196	94030	Homo sapiens	leucine rich repeat containing 4B
ILMN_1658624	80700	Homo sapiens	UBX domain protein 6
ILMN_1651496	3017	Homo sapiens	histone cluster 1, H2bd
ILMN_1742025	10439	Homo sapiens	olfactomedin 1
ILMN_1702175	7982	Homo sapiens	suppression of tumorigenicity 7
ILMN_1664912	3590	Homo sapiens	interleukin 11 receptor, alpha
ILMN_1744191	6529	Homo sapiens	solute carrier family 6 (neurotransmitter transporter, GABA), member 1
ILMN_1907095	9480	Homo sapiens	one cut homeobox 2
ILMN_1786211	8925	Homo sapiens	hect (homologous to the E6-AP (UBE3A) carboxyl terminus) domain and RCC1 (CHC1)-like domain (RLD) 1
ILMN_1855910	51046	Homo sapiens	ST8 alpha-N-acetyl-neuraminide alpha-2,8-sialyltransferase 3
ILMN_1769195	26059	Homo sapiens	ELKS/RAB6-interacting/CAST family member 2
ILMN_1718961	665	Homo sapiens	BCL2/adenovirus E1B 19kDa interacting protein 3-like
ILMN_2230566	10966	Homo sapiens	RAB40B, member RAS oncogene family
ILMN_1810441	10612	Homo sapiens	tripartite motif-containing 3
ILMN_1730824	84450	Homo sapiens	zinc finger protein 512
ILMN_1732967	170954	Homo sapiens	KIAA1949
ILMN_1684205	10519	Homo sapiens	calcium and integrin binding 1 (calmyrin)
ILMN_1777906	55700	Homo sapiens	MAP7 domain containing 1
ILMN_1732154	63827	Homo sapiens	brevican
ILMN_1712075	23336	Homo sapiens	synemin, intermediate filament protein
ILMN_1775380	54498	Homo sapiens	spermine oxidase
ILMN_1699772	58528	Homo sapiens	Ras-related GTP binding D
ILMN_1762606	282679	Homo sapiens	aquaporin 11
ILMN_1738684	9379	Homo sapiens	neurexin 2
ILMN_1797735	81563	Homo sapiens	chromosome 1 open reading frame 21
ILMN_1680353	4905	Homo sapiens	N-ethylmaleimide-sensitive factor
ILMN_2330845	4905	Homo sapiens	N-ethylmaleimide-sensitive factor
ILMN_1706548	57731	Homo sapiens	spectrin, beta, non-erythrocytic 4
ILMN_1743078	643031	Homo sapiens	similar to NADH dehydrogenase subunit 5
ILMN_1730818	284424	Homo sapiens	chromosome 19 open reading frame 30
ILMN_2062381	84458	Homo sapiens	ligand dependent nuclear receptor corepressor
ILMN_2387865	80333	Homo sapiens	Kv channel interacting protein 4
ILMN_1775780	10911	Homo sapiens	urotensin 2
ILMN_1746704	81603	Homo sapiens	tripartite motif-containing 8
ILMN_1770938	57144	Homo sapiens	p21 protein (Cdc42/Rac)-activated kinase 7
ILMN_1712475	9956	Homo sapiens	heparan sulfate (glucosamine) 3-O-sulfotransferase 2
ILMN_1762207	129049	Homo sapiens	small G protein signaling modulator 1
ILMN_1810436	51277	Homo sapiens	DnaJ (Hsp40) homolog, subfamily C, member 27
ILMN_1738699	9513	Homo sapiens	fragile X mental retardation, autosomal homolog 2
ILMN_1778478	79140	Homo sapiens	coiled-coil domain containing 28B
ILMN_1657550	4597	Homo sapiens	mevalonate (diphospho) decarboxylase
ILMN_1797209	95681	Homo sapiens	testis specific, 14
ILMN_1703244	81631	Homo sapiens	microtubule-associated protein 1 light chain 3 beta
ILMN_1703246	100133234	Homo sapiens	SET binding factor 1; SET binding factor 1 pseudogene 1
ILMN_1703246	6305	Homo sapiens	SET binding factor 1; SET binding factor 1 pseudogene 1
ILMN_1767274	345630	Homo sapiens	fibrillarin-like 1
ILMN_1726624	219539	Homo sapiens	yippee-like 4 (Drosophila)
ILMN_1792689	8334	Homo sapiens	histone cluster 1, H2ac
ILMN_1751571	5886	Homo sapiens	RAD23 homolog A (S. cerevisiae)
ILMN_2270900	10168	Homo sapiens	zinc finger protein 197
ILMN_1797744	51673	Homo sapiens	tubulin polymerization-promoting protein family member 3
ILMN_1741869	22911	Homo sapiens	WD repeat domain 47
ILMN_2149766	10513	Homo sapiens	amyloid beta precursor protein (cytoplasmic tail) binding protein 2
ILMN_1709659	256472	Homo sapiens	transmembrane protein 151A
ILMN_1738691	5457	Homo sapiens	POU class 4 homeobox 1
ILMN_1805606	57480	Homo sapiens	pleckstrin homology domain containing, family G (with RhoGef domain) member 1
ILMN_2338323	994	Homo sapiens	cell division cycle 25 homolog B (S. pombe)
ILMN_2343047	23457	Homo sapiens	ATP-binding cassette, sub-family B (MDR/TAP), member 9
ILMN_1686516	10658	Homo sapiens	CUG triplet repeat, RNA binding protein 1
ILMN_1802706	3421	Homo sapiens	isocitrate dehydrogenase 3 (NAD+) gamma
ILMN_1810467	5518	Homo sapiens	protein phosphatase 2 (formerly 2A), regulatory subunit A, alpha isoform
ILMN_2343048	23457	Homo sapiens	ATP-binding cassette, sub-family B (MDR/TAP), member 9
ILMN_2387471	80164	Homo sapiens	hypothetical protein FLJ22184
ILMN_1691668	221424	Homo sapiens	chromosome 6 open reading frame 154
ILMN_1740231	9844	Homo sapiens	engulfment and cell motility 1
ILMN_1657149	254778	Homo sapiens	chromosome 8 open reading frame 46
ILMN_1665547	8618	Homo sapiens	Ca++-dependent secretion activator
ILMN_1709683	9770	Homo sapiens	Ras association (RalGDS/AF-6) domain family member 2
ILMN_2260756	55876	Homo sapiens	gasdermin B
ILMN_1674778	534	Homo sapiens	ATPase, H+ transporting, lysosomal 13kDa, V1 subunit G2
ILMN_1873621	9423	Homo sapiens	netrin 1
ILMN_2351638	56271	Homo sapiens	brain expressed, X-linked 4
ILMN_1664096	126069	Homo sapiens	zinc finger protein 491
ILMN_1778078	64601	Homo sapiens	vacuolar protein sorting 16 homolog A (S. cerevisiae)
ILMN_1796663	338707	Homo sapiens	beta-1,4-N-acetyl-galactosaminyl transferase 4
ILMN_2396410	1431	Homo sapiens	citrate synthase
ILMN_1665554	55290	Homo sapiens	BRF2, subunit of RNA polymerase III transcription initiation factor, BRF1-like
ILMN_1774261	55715	Homo sapiens	docking protein 4
ILMN_2223941	10516	Homo sapiens	fibulin 5
ILMN_1804988	64112	Homo sapiens	modulator of apoptosis 1
ILMN_1780236	5372	Homo sapiens	phosphomannomutase 1
ILMN_1774265	389084	Homo sapiens	chromosome 2 open reading frame 82
ILMN_1772124	8455	Homo sapiens	attractin
ILMN_1685714	3625	Homo sapiens	inhibin, beta B
ILMN_1670439	84248	Homo sapiens	forty-two-three domain containing 1
ILMN_1792660	23271	Homo sapiens	calmodulin regulated spectrin-associated protein 1-like 1
ILMN_1680344	8736	Homo sapiens	myomesin 1, 185kDa
ILMN_1789627	5413	Homo sapiens	septin 5
ILMN_1789627	2812	Homo sapiens	glycoprotein Ib (platelet), beta polypeptide
ILMN_1739374	79570	Homo sapiens	Na+/K+ transporting ATPase interacting 1
ILMN_2414878	6812	Homo sapiens	syntaxin binding protein 1
ILMN_1654398	23179	Homo sapiens	ral guanine nucleotide dissociation stimulator-like 1
ILMN_1764271	30010	Homo sapiens	neurexophilin 1
ILMN_1694671	90637	Homo sapiens	zinc finger, AN1-type domain 2A
ILMN_1729033	654350	Homo sapiens	ribosomal protein L9; ribosomal protein L9 pseudogene 25
ILMN_1729033	6133	Homo sapiens	ribosomal protein L9; ribosomal protein L9 pseudogene 25
ILMN_1660519	285382	Homo sapiens	chromosome 3 open reading frame 70
ILMN_1778831	4923	Homo sapiens	neurotensin receptor 1 (high affinity)
ILMN_1656066	30000	Homo sapiens	transportin 2
ILMN_1790778	10687	Homo sapiens	paraneoplastic antigen MA2
ILMN_1653670	8452	Homo sapiens	cullin 3
ILMN_1813796	92691	Homo sapiens	transmembrane protein 169
ILMN_2354515	25915	Homo sapiens	NADH dehydrogenase (ubiquinone) 1 alpha subcomplex, assembly factor 3
ILMN_1712023	6547	Homo sapiens	solute carrier family 8 (sodium/calcium exchanger), member 3
ILMN_1667030	3281	Homo sapiens	heat shock factor binding protein 1
ILMN_2407434	166614	Homo sapiens	doublecortin-like kinase 2
ILMN_1790797	51160	Homo sapiens	vacuolar protein sorting 28 homolog (S. cerevisiae)
ILMN_2253732	7903	Homo sapiens	ST8 alpha-N-acetyl-neuraminide alpha-2,8-sialyltransferase 4
ILMN_1730879	25776	Homo sapiens	chibby homolog 1 (Drosophila)
ILMN_1706598	92370	Homo sapiens	acid phosphatase-like 2
ILMN_1786278	25854	Homo sapiens	family with sequence similarity 149, member A
ILMN_1657983	54386	Homo sapiens	telomeric repeat binding factor 2, interacting protein
ILMN_1673704	9118	Homo sapiens	internexin neuronal intermediate filament protein, alpha
ILMN_1728803	51617	Homo sapiens	HMP19 protein
ILMN_1812262	780	Homo sapiens	discoidin domain receptor tyrosine kinase 1
ILMN_1680320	2637	Homo sapiens	gastrulation brain homeobox 2
ILMN_1786273	127687	Homo sapiens	chromosome 1 open reading frame 122
ILMN_2085922	7485	Homo sapiens	tryptophan rich basic protein
ILMN_1791838	129530	Homo sapiens	lysozyme G-like 1
ILMN_1738652	572	Homo sapiens	BCL2-associated agonist of cell death
ILMN_1767651	25851	Homo sapiens	tectonin beta-propeller repeat containing 1
ILMN_1699727	10458	Homo sapiens	BAI1-associated protein 2
ILMN_1718900	23510	Homo sapiens	potassium channel tetramerisation domain containing 2
ILMN_2369603	64506	Homo sapiens	cytoplasmic polyadenylation element binding protein 1
ILMN_2061565	9651	Homo sapiens	phospholipase C, eta 2
ILMN_1770031	55347	Homo sapiens	abhydrolase domain containing 10
ILMN_1702822	4915	Homo sapiens	neurotrophic tyrosine kinase, receptor, type 2
ILMN_1718907	10194	Homo sapiens	teashirt zinc finger homeobox 1
ILMN_1674160	274	Homo sapiens	bridging integrator 1
ILMN_1760593	1407	Homo sapiens	cryptochrome 1 (photolyase-like)
ILMN_2297626	23089	Homo sapiens	paternally expressed 10
ILMN_1771148	152330	Homo sapiens	contactin 4
ILMN_2176502	219699	Homo sapiens	unc-5 homolog B (C. elegans)
ILMN_1674135	9649	Homo sapiens	Ral GEF with PH domain and SH3 binding motif 1
ILMN_1686555	2534	Homo sapiens	FYN oncogene related to SRC, FGR, YES
ILMN_1655429	7126	Homo sapiens	tumor necrosis factor, alpha-induced protein 1 (endothelial)
ILMN_1694268	55502	Homo sapiens	hairy and enhancer of split 6 (Drosophila)
ILMN_1660501	4062	Homo sapiens	lymphocyte antigen 6 complex, locus H
ILMN_2055634	9220	Homo sapiens	TGFB1-induced anti-apoptotic factor 1
ILMN_1695797	23054	Homo sapiens	nuclear receptor coactivator 6
ILMN_1665583	442308	Homo sapiens	tubulin, beta; similar to tubulin, beta 5; tubulin, beta pseudogene 2; tubulin, beta pseudogene 1
ILMN_1665583	203068	Homo sapiens	tubulin, beta; similar to tubulin, beta 5; tubulin, beta pseudogene 2; tubulin, beta pseudogene 1
ILMN_1665583	92755	Homo sapiens	tubulin, beta; similar to tubulin, beta 5; tubulin, beta pseudogene 2; tubulin, beta pseudogene 1
ILMN_1665583	647000	Homo sapiens	tubulin, beta; similar to tubulin, beta 5; tubulin, beta pseudogene 2; tubulin, beta pseudogene 1
ILMN_1705466	158763	Homo sapiens	hypothetical protein FLJ30058
ILMN_1704961	71	Homo sapiens	actin, gamma 1
ILMN_1789642	80331	Homo sapiens	DnaJ (Hsp40) homolog, subfamily C, member 5
ILMN_1759097	10962	Homo sapiens	myeloid/lymphoid or mixed-lineage leukemia (trithorax homolog, Drosophila); translocated to, 11
ILMN_2396444	929	Homo sapiens	CD14 molecule
ILMN_1662768	133308	Homo sapiens	Na+/H+ exchanger domain containing 2
ILMN_1656045	60677	Homo sapiens	bruno-like 6, RNA binding protein (Drosophila)
ILMN_2060770	10743	Homo sapiens	retinoic acid induced 1
ILMN_2165354	9201	Homo sapiens	doublecortin-like kinase 1
ILMN_1752899	53335	Homo sapiens	B-cell CLL/lymphoma 11A (zinc finger protein)
ILMN_1756674	432369	Homo sapiens	ATP synthase, H+ transporting, mitochondrial F1 complex, epsilon subunit pseudogene 2; ATP synthase, H+ transporting, mitochondrial F1 complex, epsilon subunit
ILMN_1756674	514	Homo sapiens	ATP synthase, H+ transporting, mitochondrial F1 complex, epsilon subunit pseudogene 2; ATP synthase, H+ transporting, mitochondrial F1 complex, epsilon subunit
ILMN_2306189	9500	Homo sapiens	melanoma antigen family D, 1
ILMN_1692077	439921	Homo sapiens	matrix-remodelling associated 7
ILMN_1697512	140679	Homo sapiens	solute carrier family 32 (GABA vesicular transporter), member 1
ILMN_2386818	55665	Homo sapiens	up-regulated gene 4
ILMN_1812688	54978	Homo sapiens	chromosome 2 open reading frame 18
ILMN_1719518	378	Homo sapiens	ADP-ribosylation factor 4
ILMN_1789638	84879	Homo sapiens	major facilitator superfamily domain containing 2
ILMN_1722533	84056	Homo sapiens	katanin p60 subunit A-like 1
ILMN_2411236	4897	Homo sapiens	neuronal cell adhesion molecule
ILMN_2388142	83692	Homo sapiens	CD99 molecule-like 2
ILMN_2099783	9296	Homo sapiens	ATPase, H+ transporting, lysosomal 14kDa, V1 subunit F
ILMN_1657199	23114	Homo sapiens	neurofascin homolog (chicken)
ILMN_1789244	30812	Homo sapiens	SRY (sex determining region Y)-box 8
ILMN_1808613	78987	Homo sapiens	cysteine-rich with EGF-like domains 1
ILMN_1762932	27243	Homo sapiens	chromatin modifying protein 2A
ILMN_1726204	11341	Homo sapiens	stimulator of chondrogenesis 1
ILMN_1659936	23645	Homo sapiens	protein phosphatase 1, regulatory (inhibitor) subunit 15A
ILMN_1750674	113675	Homo sapiens	serine dehydratase-like
ILMN_2176592	590	Homo sapiens	butyrylcholinesterase
ILMN_1787509	85441	Homo sapiens	peroxisomal proliferator-activated receptor A interacting complex 285
ILMN_1705116	63027	Homo sapiens	solute carrier family 22, member 23
ILMN_2153495	7477	Homo sapiens	wingless-type MMTV integration site family, member 7B
ILMN_1740426	51655	Homo sapiens	RAS, dexamethasone-induced 1
ILMN_1739325	284023	Homo sapiens	hypothetical protein LOC284023
ILMN_1704571	9679	Homo sapiens	family with sequence similarity 53, member B
ILMN_1798663	10586	Homo sapiens	mab-21-like 2 (C. elegans)
ILMN_1713139	9228	Homo sapiens	discs, large (Drosophila) homolog-associated protein 2
ILMN_1723884	378	Homo sapiens	ADP-ribosylation factor 4
ILMN_2155816	54769	Homo sapiens	DIRAS family, GTP-binding RAS-like 2
ILMN_1656837	5947	Homo sapiens	retinol binding protein 1, cellular
ILMN_1733669	1016	Homo sapiens	cadherin 18, type 2
ILMN_1809613	25791	Homo sapiens	neuronal guanine nucleotide exchange factor
ILMN_1785660	6734	Homo sapiens	signal recognition particle receptor (docking protein)
ILMN_2382990	3098	Homo sapiens	hexokinase 1
ILMN_2400219	6717	Homo sapiens	sorcin
ILMN_1733666	26258	Homo sapiens	pallidin homolog (mouse)
ILMN_1657283	54890	Homo sapiens	alkB, alkylation repair homolog 5 (E. coli)
ILMN_1688702	9867	Homo sapiens	praja ring finger 2
ILMN_1803779	161	Homo sapiens	adaptor-related protein complex 2, alpha 2 subunit
ILMN_1693401	54813	Homo sapiens	kelch-like 28 (Drosophila)
ILMN_1731353	79586	Homo sapiens	chondroitin polymerizing factor
ILMN_1668022	2044	Homo sapiens	EPH receptor A5
ILMN_1815570	3203	Homo sapiens	homeobox A6
ILMN_1653762	140767	Homo sapiens	neurensin 1
ILMN_2375484	132864	Homo sapiens	cytoplasmic polyadenylation element binding protein 2
ILMN_1798254	55860	Homo sapiens	actin-related protein 10 homolog (S. cerevisiae)
ILMN_1740772	10307	Homo sapiens	amyloid beta (A4) precursor protein-binding, family B, member 3
ILMN_1675612	10904	Homo sapiens	bladder cancer associated protein
ILMN_1732468	22824	Homo sapiens	heat shock 70kDa protein 4-like
ILMN_2358647	23014	Homo sapiens	F-box protein 21
ILMN_1653263	114787	Homo sapiens	G protein regulated inducer of neurite outgrowth 1
ILMN_2397521	23135	Homo sapiens	lysine (K)-specific demethylase 6B
ILMN_1712577	345757	Homo sapiens	family with sequence similarity 174, member A
ILMN_2084836	10391	Homo sapiens	coronin, actin binding protein, 2B
ILMN_1696276	115950	Homo sapiens	zinc finger protein 653
ILMN_1803748	60482	Homo sapiens	solute carrier family 5 (choline transporter), member 7
ILMN_1717180	9107	Homo sapiens	myotubularin related protein 6
ILMN_1800311	3298	Homo sapiens	heat shock transcription factor 2
ILMN_1733648	9892	Homo sapiens	synaptosomal-associated protein, 91kDa homolog (mouse)
ILMN_2189222	57563	Homo sapiens	kelch-like 8 (Drosophila)
ILMN_2375879	7422	Homo sapiens	vascular endothelial growth factor A
ILMN_2203491	9427	Homo sapiens	endothelin converting enzyme-like 1
ILMN_1758523	21	Homo sapiens	ATP-binding cassette, sub-family A (ABC1), member 3
ILMN_1773742	4189	Homo sapiens	DnaJ (Hsp40) homolog, subfamily B, member 9
ILMN_1769787	83642	Homo sapiens	selenoprotein O
ILMN_2153485	349565	Homo sapiens	nicotinamide nucleotide adenylyltransferase 3
ILMN_1806787	27254	Homo sapiens	cold shock domain containing C2, RNA binding
ILMN_1710303	83538	Homo sapiens	tetratricopeptide repeat domain 25
ILMN_2341487	79096	Homo sapiens	chromosome 11 open reading frame 49
ILMN_1695606	1949	Homo sapiens	ephrin-B3
ILMN_1680037	79567	Homo sapiens	family with sequence similarity 65, member A
ILMN_1688722	3598	Homo sapiens	interleukin 13 receptor, alpha 2
ILMN_1779685	40	Homo sapiens	amiloride-sensitive cation channel 1, neuronal
ILMN_2400644	9901	Homo sapiens	SLIT-ROBO Rho GTPase activating protein 3
ILMN_1772603	644253	Homo sapiens	similar to mitogen-activated protein kinase 8 interacting protein 1
ILMN_1772603	644172	Homo sapiens	mitogen-activated protein kinase 8 interacting protein 1 pseudogene
ILMN_1686770	6121	Homo sapiens	retinal pigment epithelium-specific protein 65kDa
ILMN_2407824	481	Homo sapiens	ATPase, Na+/K+ transporting, beta 1 polypeptide
ILMN_1772605	10817	Homo sapiens	fibroblast growth factor receptor substrate 3
ILMN_2400648	9901	Homo sapiens	SLIT-ROBO Rho GTPase activating protein 3
ILMN_1735502	220382	Homo sapiens	family with sequence similarity 181, member B
ILMN_1789162	10586	Homo sapiens	mab-21-like 2 (C. elegans)
ILMN_1661309	114786	Homo sapiens	XK, Kell blood group complex subunit-related family, member 4
ILMN_1758599	148753	Homo sapiens	family with sequence similarity 163, member A
ILMN_1789166	56961	Homo sapiens	Src homology 2 domain containing transforming protein D
ILMN_2050023	374969	Homo sapiens	coiled-coil domain containing 23
ILMN_2240597	6919	Homo sapiens	transcription elongation factor A (SII), 2
ILMN_1811102	90678	Homo sapiens	leucine rich repeat and sterile alpha motif containing 1
ILMN_1810058	11158	Homo sapiens	RAB, member of RAS oncogene family-like 2B
ILMN_2394897	55515	Homo sapiens	amiloride-sensitive cation channel 4, pituitary
ILMN_1699585	27319	Homo sapiens	basic helix-loop-helix family, member e22
ILMN_2108735	1917	Homo sapiens	eukaryotic translation elongation factor 1 alpha 2
ILMN_1653200	51310	Homo sapiens	solute carrier family 22, member 17
ILMN_1723058	6249	Homo sapiens	CAP-GLY domain containing linker protein 1
ILMN_2230025	27295	Homo sapiens	PDZ and LIM domain 3
ILMN_1779616	8802	Homo sapiens	succinate-CoA ligase, alpha subunit
ILMN_1680738	9315	Homo sapiens	chromosome 5 open reading frame 13
ILMN_1753507	84443	Homo sapiens	FERM and PDZ domain containing 3
ILMN_1688246	642852	Homo sapiens	hypothetical LOC642852
ILMN_1666399	6015	Homo sapiens	ring finger protein 1
ILMN_2227011	23205	Homo sapiens	acyl-CoA synthetase bubblegum family member 1
ILMN_1797557	22874	Homo sapiens	pleckstrin homology domain containing, family A member 6
ILMN_1731397	81551	Homo sapiens	stathmin-like 4
ILMN_1772627	27065	Homo sapiens	DNA segment on chromosome 4 (unique) 234 expressed sequence
ILMN_1666392	54361	Homo sapiens	wingless-type MMTV integration site family, member 4
ILMN_1811592	57584	Homo sapiens	Rho GTPase activating protein 21
ILMN_1656886	55957	Homo sapiens	lin-37 homolog (C. elegans)
ILMN_2173740	140461	Homo sapiens	ankyrin repeat and SOCS box-containing 8
ILMN_1734021	9746	Homo sapiens	calsyntenin 3
ILMN_2056032	4267	Homo sapiens	CD99 molecule
ILMN_2186061	5209	Homo sapiens	6-phosphofructo-2-kinase/fructose-2,6-biphosphatase 3
ILMN_1668924	57596	Homo sapiens	brain-enriched guanylate kinase-associated homolog (rat)
ILMN_1719938	2256	Homo sapiens	fibroblast growth factor 11
ILMN_2234016	2500	Homo sapiens	ferritin, heavy polypeptide-like 7
ILMN_2120624	84107	Homo sapiens	Zic family member 4
ILMN_1804396	64207	Homo sapiens	chromosome 14 open reading frame 4
ILMN_1791593	160518	Homo sapiens	DENN/MADD domain containing 5B
ILMN_2141118	388135	Homo sapiens	chromosome 15 open reading frame 59
ILMN_2076940	64769	Homo sapiens	chromosome 1 open reading frame 149
ILMN_1721626	84159	Homo sapiens	AT rich interactive domain 5B (MRF1-like)
ILMN_1749792	10580	Homo sapiens	sorbin and SH3 domain containing 1
ILMN_1680757	389816	Homo sapiens	leucine rich repeat containing 26
ILMN_1810037	9853	Homo sapiens	RUN and SH3 domain containing 2
ILMN_1653220	9600	Homo sapiens	phosphatidylinositol transfer protein, membrane-associated 1
ILMN_1804798	56271	Homo sapiens	brain expressed, X-linked 4
ILMN_1775931	2042	Homo sapiens	EPH receptor A3
ILMN_1713162	2946	Homo sapiens	glutathione S-transferase mu 2 (muscle)
ILMN_1699978	55026	Homo sapiens	family with sequence similarity 70, member A
ILMN_1744897	3782	Homo sapiens	potassium intermediate/small conductance calcium-activated channel, subfamily N, member 3
ILMN_2394362	219287	Homo sapiens	family with sequence similarity 123A
ILMN_1705685	4211	Homo sapiens	Meis homeobox 1
ILMN_2394366	219287	Homo sapiens	family with sequence similarity 123A
ILMN_2376194	816	Homo sapiens	calcium/calmodulin-dependent protein kinase II beta
ILMN_1811574	23162	Homo sapiens	mitogen-activated protein kinase 8 interacting protein 3
ILMN_1687279	1725	Homo sapiens	deoxyhypusine synthase
ILMN_1779648	92815	Homo sapiens	histone cluster 3, H2a
ILMN_1788538	83988	Homo sapiens	neurocalcin delta
ILMN_1797579	100131997	Homo sapiens	family with sequence similarity 27, member E3; family with sequence similarity 27, member E2; family with sequence similarity 27, member E1; similar to Protein FAM27E2
ILMN_1797579	100132439	Homo sapiens	family with sequence similarity 27, member E3; family with sequence similarity 27, member E2; family with sequence similarity 27, member E1; similar to Protein FAM27E2
ILMN_1797579	158318	Homo sapiens	family with sequence similarity 27, member E3; family with sequence similarity 27, member E2; family with sequence similarity 27, member E1; similar to Protein FAM27E2
ILMN_1797579	504188	Homo sapiens	family with sequence similarity 27, member E3; family with sequence similarity 27, member E2; family with sequence similarity 27, member E1; similar to Protein FAM27E2
ILMN_1724907	11165	Homo sapiens	nudix (nucleoside diphosphate linked moiety X)-type motif 3
ILMN_1733366	22983	Homo sapiens	microtubule associated serine/threonine kinase 1
ILMN_1788400	340533	Homo sapiens	KIAA2022
ILMN_1706682	85508	Homo sapiens	scratch homolog 2, zinc finger protein (Drosophila)
ILMN_1706687	51088	Homo sapiens	kelch-like 5 (Drosophila)
ILMN_1727778	22854	Homo sapiens	netrin G1
ILMN_1659189	84270	Homo sapiens	chromosome 9 open reading frame 89
ILMN_2315208	816	Homo sapiens	calcium/calmodulin-dependent protein kinase II beta
ILMN_2342541	6863	Homo sapiens	tachykinin, precursor 1
ILMN_1672124	51313	Homo sapiens	chromosome 4 open reading frame 18
ILMN_1740706	5375	Homo sapiens	peripheral myelin protein 2
ILMN_1806328	149420	Homo sapiens	PDLIM1 interacting kinase 1 like
ILMN_1668099	55997	Homo sapiens	cripto, FRL-1, cryptic family 1
ILMN_1672122	54681	Homo sapiens	prolyl 4-hydroxylase, transmembrane (endoplasmic reticulum)
ILMN_2300970	2109	Homo sapiens	electron-transfer-flavoprotein, beta polypeptide
ILMN_1672121	387856	Homo sapiens	chromosome 12 open reading frame 68
ILMN_1783709	10670	Homo sapiens	Ras-related GTP binding A
ILMN_1814985	9260	Homo sapiens	PDZ and LIM domain 7 (enigma)
ILMN_2198859	375607	Homo sapiens	chromosome 7 open reading frame 52
ILMN_1724145	8535	Homo sapiens	chromobox homolog 4 (Pc class homolog, Drosophila)
ILMN_2210111	9573	Homo sapiens	growth differentiation factor 3
ILMN_2342554	29114	Homo sapiens	transgelin 3
ILMN_1792910	4335	Homo sapiens	MAX binding protein
ILMN_2082244	221937	Homo sapiens	forkhead box K1
ILMN_1775522	9500	Homo sapiens	melanoma antigen family D, 1
ILMN_1810533	55117	Homo sapiens	solute carrier family 6 (neutral amino acid transporter), member 15
ILMN_2401143	1995	Homo sapiens	ELAV (embryonic lethal, abnormal vision, Drosophila)-like 3 (Hu antigen C)
ILMN_1796464	22884	Homo sapiens	WD repeat domain 37
ILMN_1790014	653506	Homo sapiens	meteorin, glial cell differentiation regulator-like; similar to meteorin, glial cell differentiation regulator-like
ILMN_1790014	284207	Homo sapiens	meteorin, glial cell differentiation regulator-like; similar to meteorin, glial cell differentiation regulator-like
ILMN_1722726	9743	Homo sapiens	Rho GTPase-activating protein
ILMN_1695299	27295	Homo sapiens	PDZ and LIM domain 3
ILMN_1794230	51282	Homo sapiens	SCAN domain containing 1
ILMN_1730698	4957	Homo sapiens	outer dense fiber of sperm tails 2
ILMN_1752294	5101	Homo sapiens	protocadherin 9
ILMN_1752299	51560	Homo sapiens	RAB6B, member RAS oncogene family
ILMN_2298365	5521	Homo sapiens	protein phosphatase 2 (formerly 2A), regulatory subunit B, beta isoform
ILMN_1668490	340260	Homo sapiens	UNC homeobox
ILMN_1701827	57863	Homo sapiens	cell adhesion molecule 3
ILMN_1680774	22861	Homo sapiens	NLR family, pyrin domain containing 1
ILMN_2395055	64756	Homo sapiens	ATP synthase mitochondrial F1 complex assembly factor 1
ILMN_1739810	10743	Homo sapiens	retinoic acid induced 1
ILMN_1703036	56897	Homo sapiens	Werner helicase interacting protein 1
ILMN_1793241	6715	Homo sapiens	steroid-5-alpha-reductase, alpha polypeptide 1 (3-oxo-5 alpha-steroid delta 4-dehydrogenase alpha 1)
ILMN_1807050	399694	Homo sapiens	SHC (Src homology 2 domain containing) family, member 4
ILMN_1752269	84532	Homo sapiens	acyl-CoA synthetase short-chain family member 1
ILMN_1678766	6993	Homo sapiens	dynein, light chain, Tctex-type 1
ILMN_2372011	51282	Homo sapiens	SCAN domain containing 1
ILMN_1748616	2962	Homo sapiens	general transcription factor IIF, polypeptide 1, 74kDa
ILMN_2339192	54511	Homo sapiens	3-hydroxymethyl-3-methylglutaryl-Coenzyme A lyase-like 1
ILMN_1663618	6774	Homo sapiens	signal transducer and activator of transcription 3 (acute-phase response factor)
ILMN_1801441	130132	Homo sapiens	raftlin family member 2
ILMN_1716552	55740	Homo sapiens	enabled homolog (Drosophila)
ILMN_1684982	5166	Homo sapiens	pyruvate dehydrogenase kinase, isozyme 4
ILMN_1716547	55577	Homo sapiens	N-acetylglucosamine kinase
ILMN_1762095	84899	Homo sapiens	transmembrane and tetratricopeptide repeat containing 4
ILMN_1656576	85300	Homo sapiens	ataxia, cerebellar, Cayman type
ILMN_1773289	5992	Homo sapiens	regulatory factor X, 4 (influences HLA class II expression)
ILMN_1705187	163404	Homo sapiens	phosphatidic acid phosphatase type 2
ILMN_1775508	1540	Homo sapiens	cylindromatosis (turban tumor syndrome)
ILMN_1728498	57060	Homo sapiens	poly(rC) binding protein 4
ILMN_1660232	5830	Homo sapiens	peroxisomal biogenesis factor 5
ILMN_1772686	89846	Homo sapiens	FYVE, RhoGEF and PH domain containing 3
ILMN_1807042	4082	Homo sapiens	myristoylated alanine-rich protein kinase C substrate
ILMN_1800396	23415	Homo sapiens	potassium voltage-gated channel, subfamily H (eag-related), member 4
ILMN_1715384	11041	Homo sapiens	UDP-GlcNAc:betaGal beta-1,3-N-acetylglucosaminyltransferase 1; UDP-GlcNAc:betaGal beta-1,3-N-acetylglucosaminyltransferase 2
ILMN_1715384	10678	Homo sapiens	UDP-GlcNAc:betaGal beta-1,3-N-acetylglucosaminyltransferase 1; UDP-GlcNAc:betaGal beta-1,3-N-acetylglucosaminyltransferase 2
ILMN_1703041	3425	Homo sapiens	iduronidase, alpha-L-
ILMN_1695276	10982	Homo sapiens	microtubule-associated protein, RP/EB family, member 2
ILMN_1808587	463	Homo sapiens	zinc finger homeobox 3; hypothetical LOC100132068
ILMN_1808587	100132068	Homo sapiens	zinc finger homeobox 3; hypothetical LOC100132068
ILMN_1698885	11122	Homo sapiens	protein tyrosine phosphatase, receptor type, T
ILMN_1801845	10126	Homo sapiens	dynein, axonemal, light chain 4
ILMN_1776653	6322	Homo sapiens	sex comb on midleg-like 1 (Drosophila)
ILMN_1659985	221421	Homo sapiens	radial spoke head 9 homolog (Chlamydomonas)
ILMN_1683328	51447	Homo sapiens	inositol hexakisphosphate kinase 2
ILMN_1808584	116228	Homo sapiens	family with sequence similarity 36, member A
ILMN_2171588	6529	Homo sapiens	solute carrier family 6 (neurotransmitter transporter, GABA), member 1
ILMN_1710903	4137	Homo sapiens	microtubule-associated protein tau
ILMN_1741491	10467	Homo sapiens	zinc finger, HIT type 1
ILMN_1678781	115703	Homo sapiens	sorting nexin 26
ILMN_2385178	142678	Homo sapiens	mindbomb homolog 2 (Drosophila)
ILMN_1800381	2775	Homo sapiens	guanine nucleotide binding protein (G protein), alpha activating activity polypeptide O
ILMN_2329927	9619	Homo sapiens	ATP-binding cassette, sub-family G (WHITE), member 1
ILMN_1669631	2743	Homo sapiens	glycine receptor, beta
ILMN_1743373	28514	Homo sapiens	delta-like 1 (Drosophila)
ILMN_2408987	6604	Homo sapiens	SWI/SNF related, matrix associated, actin dependent regulator of chromatin, subfamily d, member 3
ILMN_1730645	23671	Homo sapiens	transmembrane protein with EGF-like and two follistatin-like domains 2
ILMN_1695246	200942	Homo sapiens	kelch domain containing 8B
ILMN_2180171	6572	Homo sapiens	solute carrier family 18 (vesicular acetylcholine), member 3
ILMN_1785191	28978	Homo sapiens	transmembrane protein 14A
ILMN_2339627	11316	Homo sapiens	coatomer protein complex, subunit epsilon
ILMN_1804332	56834	Homo sapiens	G protein-coupled receptor 137
ILMN_1774432	92675	Homo sapiens	histidyl-tRNA synthetase 2, mitochondrial (putative); D-tyrosyl-tRNA deacylase 1 homolog (S. cerevisiae)
ILMN_1774432	23438	Homo sapiens	histidyl-tRNA synthetase 2, mitochondrial (putative); D-tyrosyl-tRNA deacylase 1 homolog (S. cerevisiae)
ILMN_2357542	7432	Homo sapiens	vasoactive intestinal peptide
ILMN_1802203	375	Homo sapiens	ADP-ribosylation factor 1
ILMN_1757532	9751	Homo sapiens	syntaphilin; RAD21-like 1 (S. pombe)
ILMN_1757532	642636	Homo sapiens	syntaphilin; RAD21-like 1 (S. pombe)
ILMN_1764729	3714	Homo sapiens	jagged 2
ILMN_1721391	533	Homo sapiens	ATPase, H+ transporting, lysosomal 21kDa, V0 subunit b
ILMN_1738229	57446	Homo sapiens	NDRG family member 3
ILMN_1736619	8929	Homo sapiens	paired-like homeobox 2b
ILMN_1673604	25844	Homo sapiens	Yip1 domain family, member 3
ILMN_2310814	4137	Homo sapiens	microtubule-associated protein tau
ILMN_1716524	7879	Homo sapiens	RAB7A, member RAS oncogene family
ILMN_2382083	10658	Homo sapiens	CUG triplet repeat, RNA binding protein 1
ILMN_2342271	53335	Homo sapiens	B-cell CLL/lymphoma 11A (zinc finger protein)
ILMN_2320336	1198	Homo sapiens	CDC-like kinase 3
ILMN_1701483	6855	Homo sapiens	synaptophysin
ILMN_1733627	23327	Homo sapiens	neural precursor cell expressed, developmentally down-regulated 4-like
ILMN_2363065	10313	Homo sapiens	reticulon 3
ILMN_1720965	56995	Homo sapiens	tubby like protein 4
ILMN_2152429	400073	Homo sapiens	chromosome 12 open reading frame 76
ILMN_1690703	388815	Homo sapiens	chromosome 21 open reading frame 34
ILMN_2140510	90293	Homo sapiens	kelch-like 13 (Drosophila)
ILMN_1722025	80315	Homo sapiens	cytoplasmic polyadenylation element binding protein 4
ILMN_2407879	8470	Homo sapiens	sorbin and SH3 domain containing 2
ILMN_1698478	6618	Homo sapiens	small nuclear RNA activating complex, polypeptide 2, 45kDa
ILMN_1777061	57688	Homo sapiens	zinc finger, SWIM-type containing 6
ILMN_1659953	55964	Homo sapiens	septin 3
ILMN_1724162	170302	Homo sapiens	aristaless related homeobox
ILMN_1659950	10297	Homo sapiens	adenomatosis polyposis coli 2
ILMN_1720996	6558	Homo sapiens	solute carrier family 12 (sodium/potassium/chloride transporters), member 2
ILMN_1803318	8499	Homo sapiens	protein tyrosine phosphatase, receptor type, f polypeptide (PTPRF), interacting protein (liprin), alpha 2
ILMN_1682658	9852	Homo sapiens	EPM2A (laforin) interacting protein 1
ILMN_1754114	90024	Homo sapiens	hypothetical LOC90024
ILMN_1734483	55108	Homo sapiens	BSD domain containing 1
ILMN_1722022	57692	Homo sapiens	melanoma antigen family E, 1
ILMN_2151281	23766	Homo sapiens	GABA(A) receptors associated protein like 3 (pseudogene); GABA(A) receptor-associated protein like 1
ILMN_2151281	23710	Homo sapiens	GABA(A) receptors associated protein like 3 (pseudogene); GABA(A) receptor-associated protein like 1
ILMN_1701052	27175	Homo sapiens	tubulin, gamma 2
ILMN_1689817	84458	Homo sapiens	ligand dependent nuclear receptor corepressor
ILMN_1669645	5310	Homo sapiens	polycystic kidney disease 1 (autosomal dominant)
ILMN_1742981	7846	Homo sapiens	tubulin, alpha 1a
ILMN_1694106	23171	Homo sapiens	glycerol-3-phosphate dehydrogenase 1-like
ILMN_2313901	5066	Homo sapiens	peptidylglycine alpha-amidating monooxygenase
ILMN_1716507	2036	Homo sapiens	erythrocyte membrane protein band 4.1-like 1
ILMN_2233604	51295	Homo sapiens	ECSIT homolog (Drosophila)
ILMN_1747598	6992	Homo sapiens	protein phosphatase 1, regulatory (inhibitor) subunit 11
ILMN_1815148	4122	Homo sapiens	mannosidase, alpha, class 2A, member 2
ILMN_1702501	6196	Homo sapiens	ribosomal protein S6 kinase, 90kDa, polypeptide 2; hypothetical LOC100127984
ILMN_1702501	100127984	Homo sapiens	ribosomal protein S6 kinase, 90kDa, polypeptide 2; hypothetical LOC100127984
ILMN_1801889	23026	Homo sapiens	myosin XVI
ILMN_1794190	9236	Homo sapiens	cell cycle progression 1
ILMN_1671885	8079	Homo sapiens	myeloid leukemia factor 2
ILMN_1723486	642546	Homo sapiens	hexokinase 2 pseudogene; hexokinase 2
ILMN_1723486	3099	Homo sapiens	hexokinase 2 pseudogene; hexokinase 2
ILMN_1718852	5334	Homo sapiens	phospholipase C-like 1
ILMN_1781285	1843	Homo sapiens	dual specificity phosphatase 1
ILMN_1763640	57701	Homo sapiens	KIAA1602
ILMN_1671076	577	Homo sapiens	brain-specific angiogenesis inhibitor 3
ILMN_1738147	10763	Homo sapiens	nestin
ILMN_1700762	80714	Homo sapiens	pre-B-cell leukemia homeobox 4
ILMN_1663160	26152	Homo sapiens	zinc finger protein 337
ILMN_2214678	4084	Homo sapiens	MAX dimerization protein 1
ILMN_1767927	57540	Homo sapiens	patched domain containing 2
ILMN_2373566	64219	Homo sapiens	praja ring finger 1
ILMN_1723481	9469	Homo sapiens	carbohydrate (chondroitin 6) sulfotransferase 3
ILMN_1756715	10900	Homo sapiens	RUN domain containing 3A
ILMN_1712944	166	Homo sapiens	amino-terminal enhancer of split
ILMN_1847308	23201	Homo sapiens	family with sequence similarity 168, member A
ILMN_1711048	7709	Homo sapiens	zinc finger and BTB domain containing 17
ILMN_1693004	140710	Homo sapiens	chromosome 20 open reading frame 117
ILMN_1710859	5122	Homo sapiens	proprotein convertase subtilisin/kexin type 1
ILMN_2148819	7846	Homo sapiens	tubulin, alpha 1a
ILMN_1671891	55022	Homo sapiens	phosphotyrosine interaction domain containing 1
ILMN_1698533	3419	Homo sapiens	isocitrate dehydrogenase 3 (NAD+) alpha
ILMN_1671478	1152	Homo sapiens	creatine kinase, brain
ILMN_1803256	56977	Homo sapiens	storkhead box 2
ILMN_2209045	5454	Homo sapiens	POU class 3 homeobox 2
ILMN_1799836	3199	Homo sapiens	homeobox A2
ILMN_1707372	149603	Homo sapiens	ring finger protein 187
ILMN_1811957	157922	Homo sapiens	calmodulin regulated spectrin-associated protein 1
ILMN_2399264	23157	Homo sapiens	septin 6
ILMN_1795826	9114	Homo sapiens	ATPase, H+ transporting, lysosomal 38kDa, V0 subunit d1
ILMN_1664608	3632	Homo sapiens	inositol polyphosphate-5-phosphatase, 40kDa
ILMN_1832155	84259	Homo sapiens	DCN1, defective in cullin neddylation 1, domain containing 5 (S. cerevisiae)
ILMN_1672091	3233	Homo sapiens	homeobox D4
ILMN_1911213	283713	Homo sapiens	hypothetical protein LOC283713
ILMN_1693039	7542	Homo sapiens	zinc finger protein-like 1
ILMN_2107933	646915	Homo sapiens	zinc finger protein 285B; zinc finger protein 285A; zinc finger protein 806
ILMN_2107933	147711	Homo sapiens	zinc finger protein 285B; zinc finger protein 285A; zinc finger protein 806
ILMN_2107933	26974	Homo sapiens	zinc finger protein 285B; zinc finger protein 285A; zinc finger protein 806
ILMN_1720137	170463	Homo sapiens	single stranded DNA binding protein 4
ILMN_1745501	7802	Homo sapiens	dynein, axonemal, light intermediate chain 1
ILMN_2055760	80856	Homo sapiens	KIAA1715
ILMN_1786396	23140	Homo sapiens	zinc finger, ZZ-type with EF-hand domain 1
ILMN_1813837	11092	Homo sapiens	chromosome 9 open reading frame 9
ILMN_1717565	497190	Homo sapiens	C-type lectin domain family 18, member B
ILMN_2201580	2946	Homo sapiens	glutathione S-transferase mu 2 (muscle)
ILMN_1747968	155435	Homo sapiens	RNA binding motif protein 33
ILMN_1687757	1109	Homo sapiens	aldo-keto reductase family 1, member C4 (chlordecone reductase; 3-alpha hydroxysteroid dehydrogenase, type I; dihydrodiol dehydrogenase 4)
ILMN_1774330	23302	Homo sapiens	WSC domain containing 1
ILMN_1726711	5179	Homo sapiens	proenkephalin
ILMN_1763657	80319	Homo sapiens	CXXC finger 4
ILMN_1707763	7982	Homo sapiens	suppression of tumorigenicity 7
ILMN_1676283	23504	Homo sapiens	RIMS binding protein 2
ILMN_2397646	2823	Homo sapiens	glycoprotein M6A
ILMN_1677877	7332	Homo sapiens	ubiquitin-conjugating enzyme E2L 3
ILMN_2228463	1644	Homo sapiens	dopa decarboxylase (aromatic L-amino acid decarboxylase)
ILMN_1730201	1837	Homo sapiens	dystrobrevin, alpha
ILMN_2320349	23621	Homo sapiens	beta-site APP-cleaving enzyme 1
ILMN_1756723	29952	Homo sapiens	dipeptidyl-peptidase 7
ILMN_2384591	51155	Homo sapiens	hematological and neurological expressed 1
ILMN_1697448	10628	Homo sapiens	thioredoxin interacting protein
ILMN_1659537	112950	Homo sapiens	mediator complex subunit 8
ILMN_1667319	64748	Homo sapiens	lipid phosphate phosphatase-related protein type 2
ILMN_1676289	4684	Homo sapiens	neural cell adhesion molecule 1
ILMN_1674031	5569	Homo sapiens	protein kinase (cAMP-dependent, catalytic) inhibitor alpha
ILMN_1762531	2254	Homo sapiens	fibroblast growth factor 9 (glia-activating factor)
ILMN_1667948	132671	Homo sapiens	spermatogenesis associated 18 homolog (rat)
ILMN_1674036	79444	Homo sapiens	baculoviral IAP repeat-containing 7
ILMN_1674034	9555	Homo sapiens	H2A histone family, member Y
ILMN_1813430	140691	Homo sapiens	tripartite motif-containing 69
ILMN_1720113	5800	Homo sapiens	protein tyrosine phosphatase, receptor type, O
ILMN_1684143	23467	Homo sapiens	neuronal pentraxin receptor
ILMN_2415235	1454	Homo sapiens	casein kinase 1, epsilon
ILMN_1802669	5532	Homo sapiens	protein phosphatase 3 (formerly 2B), catalytic subunit, beta isoform
ILMN_1654217	4355	Homo sapiens	membrane protein, palmitoylated 2 (MAGUK p55 subfamily member 2)
ILMN_1712998	10699	Homo sapiens	corin, serine peptidase
ILMN_1677800	6449	Homo sapiens	small glutamine-rich tetratricopeptide repeat (TPR)-containing, alpha
ILMN_1736692	6345	Homo sapiens	sarcalumenin
ILMN_1687768	135112	Homo sapiens	nuclear receptor coactivator 7
ILMN_1671843	84722	Homo sapiens	proline/serine-rich coiled-coil 1
ILMN_1903159	5494	Homo sapiens	protein phosphatase 1A (formerly 2C), magnesium-dependent, alpha isoform
ILMN_1793616	152006	Homo sapiens	ring finger protein 38
ILMN_1697433	10858	Homo sapiens	cytochrome P450, family 46, subfamily A, polypeptide 1
ILMN_2391765	50854	Homo sapiens	chromosome 6 open reading frame 48; small nucleolar RNA, C/D box 52
ILMN_2391765	26797	Homo sapiens	chromosome 6 open reading frame 48; small nucleolar RNA, C/D box 52
ILMN_1737211	199704	Homo sapiens	zinc finger protein 585A
ILMN_1773307	266812	Homo sapiens	nucleosome assembly protein 1-like 5
ILMN_1849494	22979	Homo sapiens	EFR3 homolog B (S. cerevisiae)
ILMN_1703142	51257	Homo sapiens	membrane-associated ring finger (C3HC4) 2
ILMN_2381899	10133	Homo sapiens	optineurin
ILMN_2195482	784	Homo sapiens	calcium channel, voltage-dependent, beta 3 subunit
ILMN_1692394	23251	Homo sapiens	KIAA1024
ILMN_1716093	3858	Homo sapiens	keratin 10
ILMN_1805395	4054	Homo sapiens	latent transforming growth factor beta binding protein 3
ILMN_1807925	54331	Homo sapiens	guanine nucleotide binding protein (G protein), gamma 2
ILMN_1802151	114879	Homo sapiens	oxysterol binding protein-like 5
ILMN_1789558	51101	Homo sapiens	family with sequence similarity 164, member A
ILMN_1697420	26277	Homo sapiens	TERF1 (TRF1)-interacting nuclear factor 2
ILMN_1719449	166614	Homo sapiens	doublecortin-like kinase 2
ILMN_1684959	460	Homo sapiens	astrotactin 1
ILMN_1703132	57226	Homo sapiens	LYR motif containing 2
ILMN_1761788	26002	Homo sapiens	monooxygenase, DBH-like 1
ILMN_1700733	56204	Homo sapiens	KIAA1370
ILMN_1720513	26040	Homo sapiens	SET binding protein 1
ILMN_1707084	51619	Homo sapiens	ubiquitin-conjugating enzyme E2D 4 (putative)
ILMN_1706261	28232	Homo sapiens	solute carrier organic anion transporter family, member 3A1
ILMN_1700328	55800	Homo sapiens	sodium channel, voltage-gated, type III, beta
ILMN_1711807	23284	Homo sapiens	latrophilin 3
ILMN_1718831	55219	Homo sapiens	transmembrane protein 57
ILMN_1789541	1400	Homo sapiens	collapsin response mediator protein 1
ILMN_1795865	53834	Homo sapiens	fibroblast growth factor receptor-like 1
ILMN_1677829	10479	Homo sapiens	solute carrier family 9 (sodium/hydrogen exchanger), member 6
ILMN_1706266	114804	Homo sapiens	ring finger protein 157
ILMN_1672503	1808	Homo sapiens	dihydropyrimidinase-like 2
ILMN_1736670	5507	Homo sapiens	protein phosphatase 1, regulatory (inhibitor) subunit 3C
ILMN_1671818	10911	Homo sapiens	urotensin 2
ILMN_1744487	114902	Homo sapiens	C1q and tumor necrosis factor related protein 5
ILMN_1683786	84248	Homo sapiens	forty-two-three domain containing 1
ILMN_1726359	25977	Homo sapiens	NECAP endocytosis associated 1
ILMN_2388484	4133	Homo sapiens	microtubule-associated protein 2
ILMN_2381476	51062	Homo sapiens	atlastin GTPase 1
ILMN_1756052	8715	Homo sapiens	nucleolar protein 4
ILMN_2338038	205	Homo sapiens	adenylate kinase 3-like 2; adenylate kinase 3-like 1
ILMN_2338038	645619	Homo sapiens	adenylate kinase 3-like 2; adenylate kinase 3-like 1
ILMN_2082209	84969	Homo sapiens	TOX high mobility group box family member 2
ILMN_1679324	10289	Homo sapiens	eukaryotic translation initiation factor 1B
ILMN_1684158	84706	Homo sapiens	glutamic pyruvate transaminase (alanine aminotransferase) 2
ILMN_1707077	6272	Homo sapiens	sortilin 1
ILMN_1663986	260425	Homo sapiens	membrane associated guanylate kinase, WW and PDZ domain containing 3
ILMN_1683798	404266	Homo sapiens	hypothetical LOC404266
ILMN_1742124	54462	Homo sapiens	KIAA1128
ILMN_1811972	23077	Homo sapiens	MYC binding protein 2
ILMN_2340259	5142	Homo sapiens	phosphodiesterase 4B, cAMP-specific (phosphodiesterase E4 dunce homolog, Drosophila)
ILMN_1665761	64919	Homo sapiens	B-cell CLL/lymphoma 11B (zinc finger protein)
ILMN_1808157	154661	Homo sapiens	RUN domain containing 3B
ILMN_1732923	57568	Homo sapiens	signal-induced proliferation-associated 1 like 2
ILMN_1785202	6775	Homo sapiens	signal transducer and activator of transcription 4
ILMN_1789112	284339	Homo sapiens	transmembrane protein 145
ILMN_1684571	89765	Homo sapiens	radial spoke head 1 homolog (Chlamydomonas)
ILMN_1760208	78997	Homo sapiens	ganglioside-induced differentiation-associated protein 1-like 1
ILMN_1809285	55802	Homo sapiens	DCP1 decapping enzyme homolog A (S. cerevisiae)
ILMN_2095133	6709	Homo sapiens	spectrin, alpha, non-erythrocytic 1 (alpha-fodrin)
ILMN_1738300	9498	Homo sapiens	solute carrier family 4, sodium bicarbonate cotransporter, member 8
ILMN_1746578	9962	Homo sapiens	solute carrier family 23 (nucleobase transporters), member 2
ILMN_1745994	8522	Homo sapiens	growth arrest-specific 7
ILMN_2370872	2907	Homo sapiens	glutamate receptor, ionotropic, N-methyl D-aspartate-associated protein 1 (glutamate binding)
ILMN_1676215	1740	Homo sapiens	discs, large homolog 2 (Drosophila)
ILMN_2107991	22927	Homo sapiens	hyaluronan binding protein 4
ILMN_1664176	10516	Homo sapiens	fibulin 5
ILMN_2258749	10458	Homo sapiens	BAI1-associated protein 2
ILMN_1772156	23071	Homo sapiens	endoplasmic reticulum protein 44
ILMN_1809291	7102	Homo sapiens	tetraspanin 7
ILMN_1772155	9745	Homo sapiens	zinc finger protein 536
ILMN_1778523	687	Homo sapiens	Kruppel-like factor 9
ILMN_1915188	11043	Homo sapiens	midline 2
ILMN_2397188	8912	Homo sapiens	calcium channel, voltage-dependent, T type, alpha 1H subunit
ILMN_1753026	54886	Homo sapiens	plasticity related gene 3
ILMN_1756784	23413	Homo sapiens	frequenin homolog (Drosophila)
ILMN_1736184	2947	Homo sapiens	glutathione S-transferase mu 3 (brain)
ILMN_1654653	3831	Homo sapiens	kinesin light chain 1
ILMN_1746171	9555	Homo sapiens	H2A histone family, member Y
ILMN_2383611	5791	Homo sapiens	protein tyrosine phosphatase, receptor type, E
ILMN_1754553	219541	Homo sapiens	mediator complex subunit 19
ILMN_1778924	5136	Homo sapiens	phosphodiesterase 1A, calmodulin-dependent
ILMN_1654262	64393	Homo sapiens	zinc finger, matrin type 3
ILMN_1796094	948	Homo sapiens	CD36 molecule (thrombospondin receptor)
ILMN_2368576	7311	Homo sapiens	ubiquitin A-52 residue ribosomal protein fusion product 1
ILMN_2375003	9448	Homo sapiens	mitogen-activated protein kinase kinase kinase kinase 4
ILMN_2375002	9448	Homo sapiens	mitogen-activated protein kinase kinase kinase kinase 4
ILMN_2129388	54462	Homo sapiens	KIAA1128
ILMN_1768271	60682	Homo sapiens	small ArfGAP 1
ILMN_1676728	65989	Homo sapiens	delta-like 2 homolog (Drosophila)
ILMN_2104295	130733	Homo sapiens	transmembrane protein 178
ILMN_2089977	360132	Homo sapiens	FK506 binding protein 9-like
ILMN_1794781	7410	Homo sapiens	vav 2 guanine nucleotide exchange factor
ILMN_1657606	79776	Homo sapiens	zinc finger homeobox 4
ILMN_1771019	9110	Homo sapiens	myotubularin related protein 4
ILMN_2225887	432369	Homo sapiens	ATP synthase, H+ transporting, mitochondrial F1 complex, epsilon subunit pseudogene 2; ATP synthase, H+ transporting, mitochondrial F1 complex, epsilon subunit
ILMN_2225887	514	Homo sapiens	ATP synthase, H+ transporting, mitochondrial F1 complex, epsilon subunit pseudogene 2; ATP synthase, H+ transporting, mitochondrial F1 complex, epsilon subunit
ILMN_1719864	23241	Homo sapiens	phosphofurin acidic cluster sorting protein 2
ILMN_1743747	23623	Homo sapiens	RUN and SH3 domain containing 1
ILMN_2318733	662	Homo sapiens	BCL2/adenovirus E1B 19kDa interacting protein 1
ILMN_1685056	23769	Homo sapiens	fibronectin leucine rich transmembrane protein 1
ILMN_2283597	54463	Homo sapiens	family with sequence similarity 134, member B
ILMN_1656904	6509	Homo sapiens	solute carrier family 1 (glutamate/neutral amino acid transporter), member 4
ILMN_2305225	65009	Homo sapiens	NDRG family member 4
ILMN_1653319	10381	Homo sapiens	tubulin, beta 3; melanocortin 1 receptor (alpha melanocyte stimulating hormone receptor)
ILMN_1653319	4157	Homo sapiens	tubulin, beta 3; melanocortin 1 receptor (alpha melanocyte stimulating hormone receptor)
ILMN_1796063	54765	Homo sapiens	tripartite motif-containing 44
ILMN_1735584	29906	Homo sapiens	ST8 alpha-N-acetyl-neuraminide alpha-2,8-sialyltransferase 5
ILMN_1681846	163255	Homo sapiens	zinc finger protein 540
ILMN_1709346	1212	Homo sapiens	clathrin, light chain (Lcb)
ILMN_1791147	83719	Homo sapiens	yippee-like 3 (Drosophila)
ILMN_1679929	51621	Homo sapiens	Kruppel-like factor 13
ILMN_1753404	10233	Homo sapiens	leucine rich repeat containing 23
ILMN_1753002	84932	Homo sapiens	RAB2B, member RAS oncogene family
ILMN_1729161	4851	Homo sapiens	Notch homolog 1, translocation-associated (Drosophila)
ILMN_2121816	7107	Homo sapiens	G protein-coupled receptor 137B
ILMN_2120555	107	Homo sapiens	adenylate cyclase 1 (brain)
ILMN_1797668	3642	Homo sapiens	insulinoma-associated 1
ILMN_1654287	115	Homo sapiens	adenylate cyclase 9
ILMN_1778132	9854	Homo sapiens	C2CD2-like
ILMN_1759652	10485	Homo sapiens	chromosome 1 open reading frame 61
ILMN_2239772	728917	Homo sapiens	family with sequence similarity 108, member A2; family with sequence similarity 108, member A3
ILMN_2239772	653401	Homo sapiens	family with sequence similarity 108, member A2; family with sequence similarity 108, member A3
ILMN_1660633	94032	Homo sapiens	calcium/calmodulin-dependent protein kinase II inhibitor 2
ILMN_2354381	5445	Homo sapiens	paraoxonase 2
ILMN_1673111	79042	Homo sapiens	tRNA splicing endonuclease 34 homolog (S. cerevisiae)
ILMN_1703564	83658	Homo sapiens	dynein, light chain, roadblock-type 1
ILMN_1795893	56900	Homo sapiens	transmembrane protein 167B
ILMN_1786843	253980	Homo sapiens	potassium channel tetramerisation domain containing 13
ILMN_1670308	2824	Homo sapiens	glycoprotein M6B
ILMN_2309156	56937	Homo sapiens	prostate transmembrane protein, androgen induced 1
ILMN_1760246	8927	Homo sapiens	bassoon (presynaptic cytomatrix protein)
ILMN_1712506	1804	Homo sapiens	dipeptidyl-peptidase 6
ILMN_1739238	3897	Homo sapiens	L1 cell adhesion molecule
ILMN_1699631	352954	Homo sapiens	GATS, stromal antigen 3 opposite strand
ILMN_1675947	4504	Homo sapiens	metallothionein 3
ILMN_1808117	338761	Homo sapiens	complement component 1, q subcomponent-like 4
ILMN_1670718	125704	Homo sapiens	chromosome 18 open reading frame 51
ILMN_2191681	645317	Homo sapiens	coiled-coil-helix-coiled-coil-helix domain containing 2; similar to coiled-coil-helix-coiled-coil-helix domain containing 2
ILMN_2191681	728324	Homo sapiens	coiled-coil-helix-coiled-coil-helix domain containing 2; similar to coiled-coil-helix-coiled-coil-helix domain containing 2
ILMN_2191681	51142	Homo sapiens	coiled-coil-helix-coiled-coil-helix domain containing 2; similar to coiled-coil-helix-coiled-coil-helix domain containing 2
ILMN_1706706	10238	Homo sapiens	WD repeat domain 68
ILMN_2111229	9256	Homo sapiens	benzodiazapine receptor (peripheral) associated protein 1
ILMN_2286987	388419	Homo sapiens	BTB (POZ) domain containing 17
ILMN_1685679	81847	Homo sapiens	ring finger protein 146
ILMN_1748245	26045	Homo sapiens	leucine rich repeat transmembrane neuronal 2
ILMN_1810100	5090	Homo sapiens	pre-B-cell leukemia homeobox 3
ILMN_1688698	9839	Homo sapiens	zinc finger E-box binding homeobox 2
ILMN_1743755	441150	Homo sapiens	chromosome 6 open reading frame 226
ILMN_1745079	23321	Homo sapiens	tripartite motif-containing 2
ILMN_2112755	83693	Homo sapiens	hydroxysteroid dehydrogenase like 1
ILMN_1729180	2628	Homo sapiens	glycine amidinotransferase (L-arginine:glycine amidinotransferase)
ILMN_1738749	23031	Homo sapiens	microtubule associated serine/threonine kinase 3
ILMN_1760647	3200	Homo sapiens	homeobox A3
ILMN_1707339	10950	Homo sapiens	BTG family, member 3
ILMN_1782305	4929	Homo sapiens	nuclear receptor subfamily 4, group A, member 2
ILMN_1778575	7476	Homo sapiens	wingless-type MMTV integration site family, member 7A
ILMN_2092589	339479	Homo sapiens	family with sequence similarity 5, member C
ILMN_1668863	116372	Homo sapiens	LY6/PLAUR domain containing 1
ILMN_1735552	23095	Homo sapiens	kinesin family member 1B
ILMN_2205032	57692	Homo sapiens	melanoma antigen family E, 1
ILMN_1794742	388585	Homo sapiens	hairy and enhancer of split 5 (Drosophila)
ILMN_1725644	7322	Homo sapiens	ubiquitin-conjugating enzyme E2D 2 (UBC4/5 homolog, yeast)
[truncated: 590 more rows]

## Sheet: Cluster B
illumina ID	entriz gene ID	Species	Gene Name
ILMN_1703108	9246	Homo sapiens	ubiquitin-conjugating enzyme E2L 6
ILMN_1699980	90139	Homo sapiens	tetraspanin 18
ILMN_2132982	3488	Homo sapiens	insulin-like growth factor binding protein 5
ILMN_1763390	3670	Homo sapiens	ISL LIM homeobox 1
ILMN_1717381	3231	Homo sapiens	homeobox D1
ILMN_1800642	5649	Homo sapiens	reelin
ILMN_1739521	22871	Homo sapiens	neuroligin 1
ILMN_1766165	6622	Homo sapiens	synuclein, alpha (non A4 component of amyloid precursor)
ILMN_1740005	5345	Homo sapiens	serpin peptidase inhibitor, clade F (alpha-2 antiplasmin, pigment epithelium derived factor), member 2
ILMN_2399769	79971	Homo sapiens	G protein-coupled receptor 177
ILMN_1653055	6658	Homo sapiens	SRY (sex determining region Y)-box 3
ILMN_1752582	5869	Homo sapiens	RAB5B, member RAS oncogene family
ILMN_1685289	64755	Homo sapiens	chromosome 16 open reading frame 58
ILMN_1670609	475	Homo sapiens	ATX1 antioxidant protein 1 homolog (yeast)
ILMN_1795835	338758	Homo sapiens	hypothetical protein LOC338758
ILMN_1750661	84261	Homo sapiens	F-box and WD repeat domain containing 9
ILMN_2298818	100132499	Homo sapiens	ribosomal protein S29 pseudogene 11; ribosomal protein S29 pseudogene 16; ribosomal protein S29 pseudogene 17; ribosomal protein S29 pseudogene 3; ribosomal protein S29 pseudogene 9; ribosomal protein S29
ILMN_2298818	100129902	Homo sapiens	ribosomal protein S29 pseudogene 11; ribosomal protein S29 pseudogene 16; ribosomal protein S29 pseudogene 17; ribosomal protein S29 pseudogene 3; ribosomal protein S29 pseudogene 9; ribosomal protein S29
ILMN_2298818	648343	Homo sapiens	ribosomal protein S29 pseudogene 11; ribosomal protein S29 pseudogene 16; ribosomal protein S29 pseudogene 17; ribosomal protein S29 pseudogene 3; ribosomal protein S29 pseudogene 9; ribosomal protein S29
ILMN_2298818	6235	Homo sapiens	ribosomal protein S29 pseudogene 11; ribosomal protein S29 pseudogene 16; ribosomal protein S29 pseudogene 17; ribosomal protein S29 pseudogene 3; ribosomal protein S29 pseudogene 9; ribosomal protein S29
ILMN_2298818	100129379	Homo sapiens	ribosomal protein S29 pseudogene 11; ribosomal protein S29 pseudogene 16; ribosomal protein S29 pseudogene 17; ribosomal protein S29 pseudogene 3; ribosomal protein S29 pseudogene 9; ribosomal protein S29
ILMN_2298818	642892	Homo sapiens	ribosomal protein S29 pseudogene 11; ribosomal protein S29 pseudogene 16; ribosomal protein S29 pseudogene 17; ribosomal protein S29 pseudogene 3; ribosomal protein S29 pseudogene 9; ribosomal protein S29
ILMN_1785161	84303	Homo sapiens	coiled-coil-helix-coiled-coil-helix domain containing 6
ILMN_1749540	282996	Homo sapiens	RNA binding motif protein 20
ILMN_1745130	23543	Homo sapiens	RNA binding motif protein 9
ILMN_1835658	5081	Homo sapiens	paired box 7
ILMN_1780831	6539	Homo sapiens	solute carrier family 6 (neurotransmitter transporter, betaine/GABA), member 12
ILMN_1716913	58485	Homo sapiens	trafficking protein particle complex 1
ILMN_2328986	6720	Homo sapiens	sterol regulatory element binding transcription factor 1
ILMN_1748831	23368	Homo sapiens	protein phosphatase 1, regulatory (inhibitor) subunit 13B
ILMN_1742147	8266	Homo sapiens	ubiquitin-like 4A
ILMN_1769135	29952	Homo sapiens	dipeptidyl-peptidase 7
ILMN_1787265	84858	Homo sapiens	zinc finger protein 503
ILMN_1800331	5727	Homo sapiens	patched homolog 1 (Drosophila)
ILMN_2074860	125050	Homo sapiens	RNA, 7SK small nuclear
ILMN_1687213	83648	Homo sapiens	family with sequence similarity 167, member A
ILMN_1728535	22818	Homo sapiens	coatomer protein complex, subunit zeta 1
ILMN_1740170	400916	Homo sapiens	coiled-coil-helix-coiled-coil-helix domain containing 10
ILMN_1805132	57526	Homo sapiens	protocadherin 19
ILMN_2075065	9415	Homo sapiens	fatty acid desaturase 2
ILMN_2390526	5915	Homo sapiens	retinoic acid receptor, beta
ILMN_1810797	10810	Homo sapiens	WAS protein family, member 3
ILMN_2373791	5168	Homo sapiens	ectonucleotide pyrophosphatase/phosphodiesterase 2
ILMN_1708016	116151	Homo sapiens	chromosome 20 open reading frame 108
ILMN_1660436	3304	Homo sapiens	heat shock 70kDa protein 1A; heat shock 70kDa protein 1B
ILMN_1660436	3303	Homo sapiens	heat shock 70kDa protein 1A; heat shock 70kDa protein 1B
ILMN_1800317	7474	Homo sapiens	wingless-type MMTV integration site family, member 5A
ILMN_1791366	283248	Homo sapiens	REST corepressor 2
ILMN_2134538	2503	Homo sapiens	ferritin, heavy polypeptide-like 11
ILMN_1687751	79870	Homo sapiens	brain and acute leukemia, cytoplasmic
ILMN_1757467	3005	Homo sapiens	H1 histone family, member 0
ILMN_1793990	3398	Homo sapiens	inhibitor of DNA binding 2, dominant negative helix-loop-helix protein
ILMN_1727271	7453	Homo sapiens	tryptophanyl-tRNA synthetase
ILMN_2345142	55959	Homo sapiens	sulfatase 2
ILMN_1745807	80021	Homo sapiens	transmembrane protein 62
ILMN_1808508	4254	Homo sapiens	KIT ligand
ILMN_1740960	28992	Homo sapiens	MACRO domain containing 1
ILMN_1703852	1948	Homo sapiens	ephrin-B2
ILMN_1679217	90362	Homo sapiens	family with sequence similarity 110, member B
ILMN_2073235	2504	Homo sapiens	ferritin, heavy polypeptide-like 12
ILMN_1800179	3761	Homo sapiens	potassium inwardly-rectifying channel, subfamily J, member 4
ILMN_1670263	163882	Homo sapiens	chromosome 1 open reading frame 71
ILMN_1797172	2067	Homo sapiens	excision repair cross-complementing rodent repair deficiency, complementation group 1 (includes overlapping antisense sequence)
ILMN_1671326	26523	Homo sapiens	eukaryotic translation initiation factor 2C, 1
ILMN_1668052	3170	Homo sapiens	forkhead box A2
ILMN_1695821	10120	Homo sapiens	ARP1 actin-related protein 1 homolog B, centractin beta (yeast)
ILMN_1773809	116113	Homo sapiens	forkhead box P4
ILMN_1722774	6944	Homo sapiens	vacuolar protein sorting 72 homolog (S. cerevisiae)
ILMN_2334359	2674	Homo sapiens	GDNF family receptor alpha 1
ILMN_1710075	375061	Homo sapiens	family with sequence similarity 89, member A
ILMN_1700248	349136	Homo sapiens	WD repeat domain 86
ILMN_1892403	692084	Homo sapiens	small nucleolar RNA, C/D box 13
ILMN_1755741	1602	Homo sapiens	dachshund homolog 1 (Drosophila)
ILMN_1663132	90956	Homo sapiens	aarF domain containing kinase 2
ILMN_1712583	79006	Homo sapiens	meteorin, glial cell differentiation regulator
ILMN_1786718	4723	Homo sapiens	NADH dehydrogenase (ubiquinone) flavoprotein 1, 51kDa
ILMN_1815700	89780	Homo sapiens	wingless-type MMTV integration site family, member 3A
ILMN_1707649	8777	Homo sapiens	multiple PDZ domain protein
ILMN_1690252	121642	Homo sapiens	alkB, alkylation repair homolog 2 (E. coli)
ILMN_1739558	78987	Homo sapiens	cysteine-rich with EGF-like domains 1
ILMN_1736742	23127	Homo sapiens	glycosyltransferase 25 domain containing 2
ILMN_1690397	1780	Homo sapiens	dynein, cytoplasmic 1, intermediate chain 1
ILMN_1677043	8574	Homo sapiens	aldo-keto reductase family 7, member A2 (aflatoxin aldehyde reductase)
ILMN_2393254	826	Homo sapiens	calpain, small subunit 1
ILMN_1689237	11149	Homo sapiens	blood vessel epicardial substance
ILMN_1809859	7703	Homo sapiens	polycomb group ring finger 2
ILMN_1761084	252995	Homo sapiens	fibronectin type III domain containing 5
ILMN_1781580	25798	Homo sapiens	brain protein I3; brain protein I3 pseudogene 1
ILMN_1781580	730010	Homo sapiens	brain protein I3; brain protein I3 pseudogene 1
ILMN_2381064	7163	Homo sapiens	tumor protein D52
ILMN_1810274	3212	Homo sapiens	homeobox B2
ILMN_1782543	1936	Homo sapiens	eukaryotic translation elongation factor 1 delta (guanine nucleotide exchange protein)
ILMN_1653861	22955	Homo sapiens	sex comb on midleg homolog 1 (Drosophila)
ILMN_1809467	10791	Homo sapiens	vesicle-associated membrane protein 5 (myobrevin)
ILMN_2336595	55902	Homo sapiens	acyl-CoA synthetase short-chain family member 2
ILMN_1727815	3426	Homo sapiens	complement factor I
ILMN_1651347	9792	Homo sapiens	SERTA domain containing 2
ILMN_2125010	8935	Homo sapiens	src kinase associated phosphoprotein 2
ILMN_1688775	653506	Homo sapiens	meteorin, glial cell differentiation regulator-like; similar to meteorin, glial cell differentiation regulator-like
ILMN_1688775	284207	Homo sapiens	meteorin, glial cell differentiation regulator-like; similar to meteorin, glial cell differentiation regulator-like
ILMN_1713561	24141	Homo sapiens	chromosome 20 open reading frame 103
ILMN_1661439	10211	Homo sapiens	flotillin 1
ILMN_1671928	5627	Homo sapiens	protein S (alpha)
ILMN_1685124	79600	Homo sapiens	tectonic family member 1
ILMN_1715324	7923	Homo sapiens	hydroxysteroid (17-beta) dehydrogenase 8
ILMN_1673769	3755	Homo sapiens	potassium voltage-gated channel, subfamily G, member 1
ILMN_2328094	51339	Homo sapiens	dapper, antagonist of beta-catenin, homolog 1 (Xenopus laevis)
ILMN_1681437	51181	Homo sapiens	dicarbonyl/L-xylulose reductase
ILMN_1678841	10537	Homo sapiens	ubiquitin D
ILMN_1679949	79085	Homo sapiens	solute carrier family 25 (mitochondrial carrier; phosphate carrier), member 23
ILMN_1744968	7881	Homo sapiens	potassium voltage-gated channel, shaker-related subfamily, beta member 1
ILMN_1706275	65265	Homo sapiens	chromosome 8 open reading frame 33
ILMN_1788874	12	Homo sapiens	serpin peptidase inhibitor, clade A (alpha-1 antiproteinase, antitrypsin), member 3
ILMN_1740319	83982	Homo sapiens	interferon, alpha-inducible protein 27-like 2
ILMN_1731374	1363	Homo sapiens	carboxypeptidase E
ILMN_1691131	84316	Homo sapiens	LSM domain containing 1
ILMN_1751400	8631	Homo sapiens	src kinase associated phosphoprotein 1
ILMN_1771482	57535	Homo sapiens	KIAA1324
ILMN_1781398	9378	Homo sapiens	neurexin 1
ILMN_1768812	53826	Homo sapiens	FXYD domain containing ion transport regulator 6
ILMN_2376408	54344	Homo sapiens	dolichyl-phosphate mannosyltransferase polypeptide 3
ILMN_1657129	8935	Homo sapiens	src kinase associated phosphoprotein 2
ILMN_2197693	1496	Homo sapiens	catenin (cadherin-associated protein), alpha 2
ILMN_1801068	51339	Homo sapiens	dapper, antagonist of beta-catenin, homolog 1 (Xenopus laevis)
ILMN_2314140	5080	Homo sapiens	paired box 6
ILMN_2283325	79971	Homo sapiens	G protein-coupled receptor 177
ILMN_2102670	2624	Homo sapiens	GATA binding protein 2
ILMN_1690963	50807	Homo sapiens	ArfGAP with SH3 domain, ankyrin repeat and PH domain 1
ILMN_1709269	1010	Homo sapiens	cadherin 12, type 2 (N-cadherin 2)
ILMN_1778144	55652	Homo sapiens	solute carrier family 48 (heme transporter), member 1
ILMN_1671260	79971	Homo sapiens	G protein-coupled receptor 177
ILMN_1730307	10025	Homo sapiens	mediator complex subunit 16
ILMN_1773018	79004	Homo sapiens	CUE domain containing 2
ILMN_2252309	29952	Homo sapiens	dipeptidyl-peptidase 7
ILMN_2359453	51614	Homo sapiens	ERGIC and golgi 3
ILMN_2305407	7704	Homo sapiens	zinc finger and BTB domain containing 16
ILMN_1732296	3399	Homo sapiens	inhibitor of DNA binding 3, dominant negative helix-loop-helix protein
ILMN_1786024	171568	Homo sapiens	polymerase (RNA) III (DNA directed) polypeptide H (22.9kD)
ILMN_1686968	149076	Homo sapiens	zinc finger protein 362
ILMN_1656560	25849	Homo sapiens	DKFZP564O0823 protein
ILMN_1726025	171023	Homo sapiens	additional sex combs like 1 (Drosophila)
ILMN_1741346	2049	Homo sapiens	EPH receptor B3
ILMN_1652128	55788	Homo sapiens	LMBR1 domain containing 1
ILMN_1763326	375484	Homo sapiens	chromosome 5 open reading frame 25
ILMN_1814971	22980	Homo sapiens	transcription factor 25 (basic helix-loop-helix)
ILMN_1655418	826	Homo sapiens	calpain, small subunit 1
ILMN_1772537	6344	Homo sapiens	secretin receptor
ILMN_1801377	100132308	Homo sapiens	solute carrier family 29 (nucleoside transporters), member 4; similar to solute carrier family 29 (nucleoside transporters), member 4
ILMN_1801377	402509	Homo sapiens	solute carrier family 29 (nucleoside transporters), member 4; similar to solute carrier family 29 (nucleoside transporters), member 4
ILMN_1801377	222962	Homo sapiens	solute carrier family 29 (nucleoside transporters), member 4; similar to solute carrier family 29 (nucleoside transporters), member 4
ILMN_1666731	51066	Homo sapiens	chromosome 3 open reading frame 32
ILMN_1657554	64061	Homo sapiens	TSPY-like 2
ILMN_1714335	157506	Homo sapiens	retinol dehydrogenase 10 (all-trans)
ILMN_1705570	55506	Homo sapiens	H2A histone family, member Y2
ILMN_2349006	27005	Homo sapiens	ubiquitin specific peptidase 21
ILMN_1802615	1021	Homo sapiens	cyclin-dependent kinase 6
ILMN_1707717	79870	Homo sapiens	brain and acute leukemia, cytoplasmic
ILMN_1797005	25796	Homo sapiens	6-phosphogluconolactonase
ILMN_2371458	57007	Homo sapiens	chemokine (C-X-C motif) receptor 7
ILMN_2144401	89944	Homo sapiens	galactosidase, beta 1-like 2
ILMN_1669064	55552	Homo sapiens	zinc finger protein 823
ILMN_1786310	4598	Homo sapiens	mevalonate kinase
ILMN_1771627	57178	Homo sapiens	zinc finger, MIZ-type containing 1
ILMN_1686981	55959	Homo sapiens	sulfatase 2
ILMN_2163070	80759	Homo sapiens	KH homology domain containing 1; hypothetical protein LOC100129128
ILMN_2163070	100129128	Homo sapiens	KH homology domain containing 1; hypothetical protein LOC100129128
ILMN_1681703	2309	Homo sapiens	forkhead box O3; forkhead box O3B pseudogene
ILMN_1681703	2310	Homo sapiens	forkhead box O3; forkhead box O3B pseudogene
ILMN_1764709	9935	Homo sapiens	v-maf musculoaponeurotic fibrosarcoma oncogene homolog B (avian)
ILMN_1853824	4248	Homo sapiens	mannosyl (beta-1,4-)-glycoprotein beta-1,4-N-acetylglucosaminyltransferase
ILMN_2391861	2944	Homo sapiens	glutathione S-transferase mu 1
ILMN_1701933	6622	Homo sapiens	synuclein, alpha (non A4 component of amyloid precursor)
ILMN_1769702	8733	Homo sapiens	glycosylphosphatidylinositol anchor attachment protein 1 homolog (yeast)
ILMN_2285817	375061	Homo sapiens	family with sequence similarity 89, member A
ILMN_1670926	51363	Homo sapiens	carbohydrate (N-acetylgalactosamine 4-sulfate 6-O) sulfotransferase 15
ILMN_1685441	55616	Homo sapiens	ArfGAP with SH3 domain, ankyrin repeat and PH domain 3
ILMN_2096719	2869	Homo sapiens	G protein-coupled receptor kinase 5
ILMN_1753005	5649	Homo sapiens	reelin
ILMN_1794213	25864	Homo sapiens	abhydrolase domain containing 14A
ILMN_1730816	27239	Homo sapiens	G protein-coupled receptor 162
ILMN_1695945	4212	Homo sapiens	Meis homeobox 2
ILMN_1754538	84293	Homo sapiens	chromosome 10 open reading frame 58; chromosome 10 open reading frame 57
ILMN_1754538	80195	Homo sapiens	chromosome 10 open reading frame 58; chromosome 10 open reading frame 57
ILMN_1777397	4487	Homo sapiens	msh homeobox 1
ILMN_1716026	653354	Homo sapiens	similar to armadillo repeat containing, X-linked 6; armadillo repeat containing, X-linked 6
ILMN_1716026	54470	Homo sapiens	similar to armadillo repeat containing, X-linked 6; armadillo repeat containing, X-linked 6
ILMN_1717205	167826	Homo sapiens	oligodendrocyte transcription factor 3
ILMN_2402817	7704	Homo sapiens	zinc finger and BTB domain containing 16
ILMN_1838863	317762	Homo sapiens	coiled-coil domain containing 85C
ILMN_1695475	10512	Homo sapiens	sema domain, immunoglobulin domain (Ig), short basic domain, secreted, (semaphorin) 3C
ILMN_1671151	5915	Homo sapiens	retinoic acid receptor, beta
ILMN_2118472	84293	Homo sapiens	chromosome 10 open reading frame 58; chromosome 10 open reading frame 57
ILMN_2118472	80195	Homo sapiens	chromosome 10 open reading frame 58; chromosome 10 open reading frame 57
ILMN_2140389	84548	Homo sapiens	transmembrane protein 185A
ILMN_1797728	3157	Homo sapiens	3-hydroxy-3-methylglutaryl-Coenzyme A synthase 1 (soluble)
ILMN_1684873	414	Homo sapiens	arylsulfatase D
ILMN_1689176	79625	Homo sapiens	chromosome 4 open reading frame 31
ILMN_1798360	57007	Homo sapiens	chemokine (C-X-C motif) receptor 7
ILMN_1754921	163933	Homo sapiens	family with sequence similarity 43, member B
ILMN_2094313	29800	Homo sapiens	zinc finger, DHHC-type containing 1
ILMN_2063532	201780	Homo sapiens	solute carrier family 10 (sodium/bile acid cotransporter family), member 4
ILMN_1691790	168002	Homo sapiens	dapper, antagonist of beta-catenin, homolog 2 (Xenopus laevis)
ILMN_1743767	55663	Homo sapiens	zinc finger protein 446
ILMN_1651987	154467	Homo sapiens	chromosome 6 open reading frame 129
ILMN_1750324	3488	Homo sapiens	insulin-like growth factor binding protein 5
ILMN_1780861	653506	Homo sapiens	meteorin, glial cell differentiation regulator-like; similar to meteorin, glial cell differentiation regulator-like
ILMN_1780861	284207	Homo sapiens	meteorin, glial cell differentiation regulator-like; similar to meteorin, glial cell differentiation regulator-like
ILMN_1719641	64094	Homo sapiens	SPARC related modular calcium binding 2
ILMN_1781242	50964	Homo sapiens	sclerosteosis
ILMN_1683827	51652	Homo sapiens	vacuolar protein sorting 24 homolog (S. cerevisiae); ring finger protein 103
ILMN_1683827	7844	Homo sapiens	vacuolar protein sorting 24 homolog (S. cerevisiae); ring finger protein 103
ILMN_1722446	160777	Homo sapiens	coiled-coil domain containing 60
ILMN_1698259	55273	Homo sapiens	transmembrane protein 100
ILMN_1654013	283987	Homo sapiens	chromosome 17 open reading frame 28
ILMN_2173294	55258	Homo sapiens	threonine synthase-like 2 (S. cerevisiae)
ILMN_2406043	51652	Homo sapiens	vacuolar protein sorting 24 homolog (S. cerevisiae); ring finger protein 103
ILMN_2406043	7844	Homo sapiens	vacuolar protein sorting 24 homolog (S. cerevisiae); ring finger protein 103
ILMN_1773964	8971	Homo sapiens	H1 histone family, member X
ILMN_2113728	150244	Homo sapiens	zinc finger, DHHC-type containing 8 pseudogene
ILMN_1674009	8277	Homo sapiens	transketolase-like 1
ILMN_1722056	540	Homo sapiens	ATPase, Cu++ transporting, beta polypeptide
ILMN_1743241	10124	Homo sapiens	ADP-ribosylation factor-like 4A
ILMN_1766650	3169	Homo sapiens	forkhead box A1
ILMN_1756541	10608	Homo sapiens	MAX dimerization protein 4
ILMN_1751851	51816	Homo sapiens	cat eye syndrome chromosome region, candidate 1
ILMN_1699723	5915	Homo sapiens	retinoic acid receptor, beta
ILMN_2323944	83541	Homo sapiens	family with sequence similarity 110, member A
ILMN_1815121	5325	Homo sapiens	pleiomorphic adenoma gene-like 1
ILMN_1660114	22915	Homo sapiens	multimerin 1
ILMN_1801610	653506	Homo sapiens	meteorin, glial cell differentiation regulator-like; similar to meteorin, glial cell differentiation regulator-like
ILMN_1801610	284207	Homo sapiens	meteorin, glial cell differentiation regulator-like; similar to meteorin, glial cell differentiation regulator-like
ILMN_1768480	9686	Homo sapiens	vestigial like 4 (Drosophila)
ILMN_2402674	54344	Homo sapiens	dolichyl-phosphate mannosyltransferase polypeptide 3
ILMN_2378257	51150	Homo sapiens	stromal cell derived factor 4
ILMN_1741632	5866	Homo sapiens	RAB3A interacting protein (rabin3)-like 1
ILMN_1739914	114991	Homo sapiens	zinc finger protein 618
ILMN_1686748	252839	Homo sapiens	transmembrane protein 9
ILMN_1687315	6256	Homo sapiens	retinoid X receptor, alpha
ILMN_1673637	201780	Homo sapiens	solute carrier family 10 (sodium/bile acid cotransporter family), member 4
ILMN_1657977	22921	Homo sapiens	methionine sulfoxide reductase B2
ILMN_1813671	6576	Homo sapiens	solute carrier family 25 (mitochondrial carrier; citrate transporter), member 1
ILMN_1812297	56603	Homo sapiens	cytochrome P450, family 26, subfamily B, polypeptide 1
ILMN_2415583	90161	Homo sapiens	heparan sulfate 6-O-sulfotransferase 2
ILMN_1652677	375061	Homo sapiens	family with sequence similarity 89, member A
ILMN_1812549	150244	Homo sapiens	zinc finger, DHHC-type containing 8 pseudogene
ILMN_1757106	10299	Homo sapiens	membrane-associated ring finger (C3HC4) 6
ILMN_1685551	1108	Homo sapiens	chromodomain helicase DNA binding protein 4
ILMN_1667460	55959	Homo sapiens	sulfatase 2
ILMN_1657968	5605	Homo sapiens	mitogen-activated protein kinase kinase 2 pseudogene; mitogen-activated protein kinase kinase 2
ILMN_1657968	407835	Homo sapiens	mitogen-activated protein kinase kinase 2 pseudogene; mitogen-activated protein kinase kinase 2
ILMN_1789243	26276	Homo sapiens	vacuolar protein sorting 33 homolog B (yeast)
ILMN_1782095	83541	Homo sapiens	family with sequence similarity 110, member A
ILMN_1798620	80148	Homo sapiens	PQ loop repeat containing 1
ILMN_1780799	5168	Homo sapiens	ectonucleotide pyrophosphatase/phosphodiesterase 2
ILMN_1740269	7482	Homo sapiens	wingless-type MMTV integration site family, member 2B
ILMN_1781514	27253	Homo sapiens	protocadherin 17
ILMN_1727049	100132308	Homo sapiens	solute carrier family 29 (nucleoside transporters), member 4; similar to solute carrier family 29 (nucleoside transporters), member 4
ILMN_1727049	402509	Homo sapiens	solute carrier family 29 (nucleoside transporters), member 4; similar to solute carrier family 29 (nucleoside transporters), member 4
ILMN_1727049	222962	Homo sapiens	solute carrier family 29 (nucleoside transporters), member 4; similar to solute carrier family 29 (nucleoside transporters), member 4
ILMN_2067682	401431	Homo sapiens	hypothetical LOC401431
ILMN_1740466	55603	Homo sapiens	family with sequence similarity 46, member A
ILMN_1662340	140467	Homo sapiens	zinc finger protein 358
ILMN_1779015	168544	Homo sapiens	zinc finger protein 467
ILMN_1800354	1471	Homo sapiens	cystatin C
ILMN_2398077	4212	Homo sapiens	Meis homeobox 2
ILMN_1743836	439921	Homo sapiens	matrix-remodelling associated 7
ILMN_1898518	2674	Homo sapiens	GDNF family receptor alpha 1
ILMN_2058782	3429	Homo sapiens	interferon, alpha-inducible protein 27
ILMN_1809601	117166	Homo sapiens	WAP, follistatin/kazal, immunoglobulin, kunitz and netrin domain containing 1
ILMN_1772876	55893	Homo sapiens	zinc finger protein 395
ILMN_1695404	4061	Homo sapiens	lymphocyte antigen 6 complex, locus E
ILMN_1673352	10581	Homo sapiens	interferon induced transmembrane protein 2 (1-8D)
ILMN_1660549	79971	Homo sapiens	G protein-coupled receptor 177
ILMN_1662932	3936	Homo sapiens	lymphocyte cytosolic protein 1 (L-plastin)
ILMN_1792072	2526	Homo sapiens	fucosyltransferase 4 (alpha (1,3) fucosyltransferase, myeloid-specific)
ILMN_1731224	83666	Homo sapiens	poly (ADP-ribose) polymerase family, member 9
ILMN_2337923	7164	Homo sapiens	tumor protein D52-like 1
ILMN_1740996	761	Homo sapiens	carbonic anhydrase III, muscle specific
ILMN_1752340	381	Homo sapiens	ADP-ribosylation factor 5
ILMN_1694840	4147	Homo sapiens	matrilin 2
ILMN_1714527	9341	Homo sapiens	vesicle-associated membrane protein 3 (cellubrevin)
ILMN_1807652	64220	Homo sapiens	stimulated by retinoic acid gene 6 homolog (mouse)
ILMN_1663685	8214	Homo sapiens	DiGeorge syndrome critical region gene 6
ILMN_2341595	4254	Homo sapiens	KIT ligand
ILMN_1674533	55503	Homo sapiens	transient receptor potential cation channel, subfamily V, member 6
ILMN_1803773	4099	Homo sapiens	myelin associated glycoprotein
ILMN_1776151	283298	Homo sapiens	olfactomedin-like 1
ILMN_2094360	7026	Homo sapiens	nuclear receptor subfamily 2, group F, member 2
ILMN_1771084	6296	Homo sapiens	acyl-CoA synthetase medium-chain family member 3
ILMN_1733288	51279	Homo sapiens	complement component 1, r subcomponent-like
ILMN_2077094	738	Homo sapiens	chromosome 11 open reading frame2
ILMN_1751425	79956	Homo sapiens	endoplasmic reticulum metallopeptidase 1
ILMN_1775814	2690	Homo sapiens	growth hormone receptor
ILMN_1751326	221303	Homo sapiens	family with sequence similarity 162, member B
ILMN_1755883	728590	Homo sapiens	ribosomal protein S27a pseudogene 12; ribosomal protein S27a; ribosomal protein S27a pseudogene 11; ribosomal protein S27a pseudogene 16
ILMN_1755883	100130446	Homo sapiens	ribosomal protein S27a pseudogene 12; ribosomal protein S27a; ribosomal protein S27a pseudogene 11; ribosomal protein S27a pseudogene 16
ILMN_1755883	643358	Homo sapiens	ribosomal protein S27a pseudogene 12; ribosomal protein S27a; ribosomal protein S27a pseudogene 11; ribosomal protein S27a pseudogene 16
ILMN_1755883	6233	Homo sapiens	ribosomal protein S27a pseudogene 12; ribosomal protein S27a; ribosomal protein S27a pseudogene 11; ribosomal protein S27a pseudogene 16
ILMN_1668039	2995	Homo sapiens	glycophorin C (Gerbich blood group)
ILMN_2128967	64776	Homo sapiens	chromosome 11 open reading frame 1
ILMN_2053103	30061	Homo sapiens	solute carrier family 40 (iron-regulated transporter), member 1
ILMN_2183856	7105	Homo sapiens	tetraspanin 6
ILMN_2175712	126328	Homo sapiens	NADH dehydrogenase (ubiquinone) 1 alpha subcomplex, 11, 14.7kDa
ILMN_1773079	1281	Homo sapiens	collagen, type III, alpha 1
ILMN_1661577	389692	Homo sapiens	v-maf musculoaponeurotic fibrosarcoma oncogene homolog A (avian)
ILMN_1730084	1312	Homo sapiens	catechol-O-methyltransferase
ILMN_2347798	2537	Homo sapiens	interferon, alpha-inducible protein 6
ILMN_2361603	57447	Homo sapiens	NDRG family member 2
ILMN_1800461	1460	Homo sapiens	lymphocyte antigen 6 complex, locus G5B; casein kinase 2, beta polypeptide
ILMN_1800461	58496	Homo sapiens	lymphocyte antigen 6 complex, locus G5B; casein kinase 2, beta polypeptide
ILMN_1760153	140628	Homo sapiens	GATA binding protein 5
ILMN_1751439	2018	Homo sapiens	empty spiracles homeobox 2
ILMN_1803745	6821	Homo sapiens	sulfite oxidase
ILMN_1705231	6578	Homo sapiens	solute carrier organic anion transporter family, member 2A1
ILMN_1750785	84958	Homo sapiens	synaptotagmin-like 1
ILMN_1687035	54507	Homo sapiens	ADAMTS-like 4
ILMN_1714197	55902	Homo sapiens	acyl-CoA synthetase short-chain family member 2
ILMN_2298301	646	Homo sapiens	basonuclin 1
ILMN_1811437	745	Homo sapiens	chromosome 11 open reading frame 9
ILMN_1723087	4192	Homo sapiens	midkine (neurite growth-promoting factor 2)
ILMN_1769580	167681	Homo sapiens	protease, serine, 35
ILMN_1800451	10025	Homo sapiens	mediator complex subunit 16
ILMN_1758323	55	Homo sapiens	acid phosphatase, prostate
ILMN_1762294	54507	Homo sapiens	ADAMTS-like 4
ILMN_1814629	340554	Homo sapiens	zinc finger CCCH-type containing 12B
ILMN_2386973	5318	Homo sapiens	plakophilin 2
ILMN_1795344	27333	Homo sapiens	golgi integral membrane protein 4
ILMN_1687235	3249	Homo sapiens	hepsin
ILMN_1736112	79658	Homo sapiens	Rho GTPase activating protein 10
ILMN_1746618	164091	Homo sapiens	progestin and adipoQ receptor family member VII
ILMN_1752478	9249	Homo sapiens	dehydrogenase/reductase (SDR family) member 3
ILMN_1721712	9145	Homo sapiens	synaptogyrin 1
ILMN_1784678	5087	Homo sapiens	pre-B-cell leukemia homeobox 1
ILMN_2358760	3249	Homo sapiens	hepsin
ILMN_1713449	6926	Homo sapiens	T-box 3
ILMN_2315044	2266	Homo sapiens	fibrinogen gamma chain
ILMN_1725193	3485	Homo sapiens	insulin-like growth factor binding protein 2, 36kDa
ILMN_1675325	2028	Homo sapiens	glutamyl aminopeptidase (aminopeptidase A)
ILMN_2198912	7276	Homo sapiens	transthyretin
ILMN_1663640	4128	Homo sapiens	monoamine oxidase A
ILMN_1724825	5094	Homo sapiens	poly(rC) binding protein 2
ILMN_1657399	222546	Homo sapiens	regulatory factor X, 6
ILMN_1713037	5211	Homo sapiens	phosphofructokinase, liver
ILMN_1805665	23767	Homo sapiens	fibronectin leucine rich transmembrane protein 3
ILMN_1785891	5587	Homo sapiens	protein kinase D1
ILMN_1683194	1634	Homo sapiens	decorin
ILMN_1769556	79614	Homo sapiens	chromosome 5 open reading frame 23
ILMN_1666269	1522	Homo sapiens	cathepsin Z
ILMN_2413278	6137	Homo sapiens	ribosomal protein L13 pseudogene 12; ribosomal protein L13
ILMN_2413278	388344	Homo sapiens	ribosomal protein L13 pseudogene 12; ribosomal protein L13
ILMN_1717052	10809	Homo sapiens	StAR-related lipid transfer (START) domain containing 10
ILMN_1687384	2537	Homo sapiens	interferon, alpha-inducible protein 6
ILMN_1733690	9465	Homo sapiens	A kinase (PRKA) anchor protein 7
ILMN_1673880	2202	Homo sapiens	EGF-containing fibulin-like extracellular matrix protein 1
ILMN_2322806	831	Homo sapiens	calpastatin
ILMN_1772821	85379	Homo sapiens	KIAA1671 protein
ILMN_1733811	3728	Homo sapiens	junction plakoglobin
ILMN_1719170	155368	Homo sapiens	Williams Beuren syndrome chromosome region 27
ILMN_1680624	8804	Homo sapiens	cellular repressor of E1A-stimulated genes 1
ILMN_2148527	283120	Homo sapiens	H19, imprinted maternally expressed transcript (non-protein coding)
ILMN_1792748	1373	Homo sapiens	carbamoyl-phosphate synthetase 1, mitochondrial
ILMN_1655261	121506	Homo sapiens	endoplasmic reticulum protein 27
ILMN_1806533	27115	Homo sapiens	phosphodiesterase 7B
ILMN_1786722	25946	Homo sapiens	zinc finger protein 385A
ILMN_1811468	79191	Homo sapiens	iroquois homeobox 3
ILMN_1727813	25874	Homo sapiens	brain protein 44
ILMN_1791396	85359	Homo sapiens	DiGeorge syndrome critical region gene 6-like
ILMN_1791396	8214	Homo sapiens	DiGeorge syndrome critical region gene 6
ILMN_1699665	54102	Homo sapiens	chloride intracellular channel 6
ILMN_1792538	924	Homo sapiens	CD7 molecule
ILMN_2134974	23682	Homo sapiens	RAB38, member RAS oncogene family
ILMN_1706511	7008	Homo sapiens	thyrotrophic embryonic factor
ILMN_1713846	57460	Homo sapiens	protein phosphatase 1H (PP2C domain containing)
ILMN_1740728	342527	Homo sapiens	smoothelin-like 2
ILMN_1723035	4973	Homo sapiens	oxidized low density lipoprotein (lectin-like) receptor 1
ILMN_2338452	5265	Homo sapiens	serpin peptidase inhibitor, clade A (alpha-1 antiproteinase, antitrypsin), member 1
ILMN_1805543	56999	Homo sapiens	ADAM metallopeptidase with thrombospondin type 1 motif, 9
ILMN_1655614	1832	Homo sapiens	desmoplakin
ILMN_1723042	1365	Homo sapiens	claudin 3
ILMN_2413956	3481	Homo sapiens	insulin-like growth factor 2 (somatomedin A); insulin; INS-IGF2 readthrough transcript
ILMN_2413956	723961	Homo sapiens	insulin-like growth factor 2 (somatomedin A); insulin; INS-IGF2 readthrough transcript
ILMN_2413956	3630	Homo sapiens	insulin-like growth factor 2 (somatomedin A); insulin; INS-IGF2 readthrough transcript
ILMN_1809676	59285	Homo sapiens	calcium channel, voltage-dependent, gamma subunit 6
ILMN_1755620	389792	Homo sapiens	immediate early response 5-like
ILMN_2406532	50848	Homo sapiens	F11 receptor
ILMN_1765574	7020	Homo sapiens	transcription factor AP-2 alpha (activating enhancer binding protein 2 alpha)
ILMN_1785284	4329	Homo sapiens	aldehyde dehydrogenase 6 family, member A1
ILMN_1663538	171425	Homo sapiens	citrate lyase beta like
ILMN_1703174	341640	Homo sapiens	FRAS1 related extracellular matrix protein 2
ILMN_2382829	7001	Homo sapiens	peroxiredoxin 2
ILMN_1713266	54855	Homo sapiens	family with sequence similarity 46, member C
ILMN_1806030	5493	Homo sapiens	periplakin
ILMN_1911042	5305	Homo sapiens	phosphatidylinositol-5-phosphate 4-kinase, type II, alpha
ILMN_1699357	6584	Homo sapiens	solute carrier family 22 (organic cation/carnitine transporter), member 5
ILMN_1727633	25945	Homo sapiens	poliovirus receptor-related 3
ILMN_1667692	5740	Homo sapiens	prostaglandin I2 (prostacyclin) synthase
ILMN_2406656	2625	Homo sapiens	GATA binding protein 3
ILMN_1669878	2990	Homo sapiens	glucuronidase, beta
ILMN_1669094	100130262	Homo sapiens	zinc finger protein 672; hypothetical LOC100130262
ILMN_1669094	79894	Homo sapiens	zinc finger protein 672; hypothetical LOC100130262
ILMN_1740900	652	Homo sapiens	bone morphogenetic protein 4
ILMN_1784037	9923	Homo sapiens	zinc finger and BTB domain containing 40
ILMN_2090802	84283	Homo sapiens	transmembrane protein 79
ILMN_1802106	60489	Homo sapiens	apolipoprotein B mRNA editing enzyme, catalytic polypeptide-like 3G
ILMN_1801476	1040	Homo sapiens	CDP-diacylglycerol synthase (phosphatidate cytidylyltransferase) 1
ILMN_2308338	90427	Homo sapiens	Bcl2 modifying factor
ILMN_1784532	169044	Homo sapiens	collagen, type XXII, alpha 1
ILMN_1709257	53820	Homo sapiens	Down syndrome critical region gene 6
ILMN_1860638	6482	Homo sapiens	ST3 beta-galactoside alpha-2,3-sialyltransferase 1
ILMN_1814686	53630	Homo sapiens	beta-carotene 15,15'-monooxygenase 1
ILMN_1723020	4214	Homo sapiens	mitogen-activated protein kinase kinase kinase 1
ILMN_1652762	23119	Homo sapiens	hypermethylated in cancer 2
ILMN_2197128	130497	Homo sapiens	odd-skipped related 1 (Drosophila)
ILMN_1695354	90427	Homo sapiens	Bcl2 modifying factor
ILMN_1810836	8654	Homo sapiens	phosphodiesterase 5A, cGMP-specific
ILMN_1741356	144165	Homo sapiens	prickle homolog 1 (Drosophila)
ILMN_1765641	10371	Homo sapiens	sema domain, immunoglobulin domain (Ig), short basic domain, secreted, (semaphorin) 3A
ILMN_2059549	6850	Homo sapiens	spleen tyrosine kinase
ILMN_1722713	2192	Homo sapiens	fibulin 1
ILMN_1790026	6425	Homo sapiens	secreted frizzled-related protein 5
ILMN_2105966	113829	Homo sapiens	solute carrier family 35, member A4
ILMN_2390853	1512	Homo sapiens	cathepsin H
ILMN_1673673	55872	Homo sapiens	PDZ binding kinase
ILMN_1652846	5833	Homo sapiens	phosphate cytidylyltransferase 2, ethanolamine
ILMN_2096372	216	Homo sapiens	aldehyde dehydrogenase 1 family, member A1
ILMN_1751785	10655	Homo sapiens	doublesex and mab-3 related transcription factor 2
ILMN_1750101	729659	Homo sapiens	S100 calcium binding protein A11; S100 calcium binding protein A11 pseudogene
ILMN_1750101	6282	Homo sapiens	S100 calcium binding protein A11; S100 calcium binding protein A11 pseudogene
ILMN_1795906	5092	Homo sapiens	pterin-4 alpha-carbinolamine dehydratase/dimerization cofactor of hepatocyte nuclear factor 1 alpha
ILMN_1731547	2694	Homo sapiens	gastric intrinsic factor (vitamin B synthesis)
ILMN_1651958	4256	Homo sapiens	matrix Gla protein
ILMN_1744347	127295	Homo sapiens	ribosomal protein L36 pseudogene 5
ILMN_1671568	55268	Homo sapiens	enoyl Coenzyme A hydratase domain containing 2
ILMN_2133205	2877	Homo sapiens	glutathione peroxidase 2 (gastrointestinal)
ILMN_2356441	59285	Homo sapiens	calcium channel, voltage-dependent, gamma subunit 6
ILMN_1680453	81618	Homo sapiens	integral membrane protein 2C
ILMN_1755383	55227	Homo sapiens	leucine rich repeat containing 1
ILMN_1735877	2202	Homo sapiens	EGF-containing fibulin-like extracellular matrix protein 1
ILMN_1815203	3158	Homo sapiens	3-hydroxy-3-methylglutaryl-Coenzyme A synthase 2 (mitochondrial)
ILMN_1711331	440738	Homo sapiens	microtubule-associated protein 1 light chain 3 gamma
ILMN_1661778	9633	Homo sapiens	metallothionein-like 5, testis-specific (tesmin)
ILMN_1810716	2676	Homo sapiens	GDNF family receptor alpha 3
ILMN_1678049	2244	Homo sapiens	fibrinogen beta chain
ILMN_1690040	7108	Homo sapiens	transmembrane 7 superfamily member 2
ILMN_1704500	55620	Homo sapiens	signal transducing adaptor family member 2
ILMN_1731433	26	Homo sapiens	amiloride binding protein 1 (amine oxidase (copper-containing))
ILMN_1655915	4320	Homo sapiens	matrix metallopeptidase 11 (stromelysin 3)
ILMN_1750321	9881	Homo sapiens	lupus brain antigen 1
ILMN_1804339	57172	Homo sapiens	calcium/calmodulin-dependent protein kinase IG
ILMN_1779043	59285	Homo sapiens	calcium channel, voltage-dependent, gamma subunit 6
ILMN_2105983	7520	Homo sapiens	X-ray repair complementing defective repair in Chinese hamster cells 5 (double-strand-break rejoining)
ILMN_1784871	2194	Homo sapiens	fatty acid synthase
ILMN_2133038	133688	Homo sapiens	UDP glycosyltransferase 3 family, polypeptide A1
ILMN_1714567	79026	Homo sapiens	AHNAK nucleoprotein
ILMN_1718629	8204	Homo sapiens	nuclear receptor interacting protein 1
ILMN_1742187	4121	Homo sapiens	mannosidase, alpha, class 1A, member 1
ILMN_1659142	4192	Homo sapiens	midkine (neurite growth-promoting factor 2)
ILMN_1807554	2138	Homo sapiens	eyes absent homolog 1 (Drosophila)
ILMN_1692219	80223	Homo sapiens	RAB11 family interacting protein 1 (class I)
ILMN_1683313	6482	Homo sapiens	ST3 beta-galactoside alpha-2,3-sialyltransferase 1
ILMN_1784467	23225	Homo sapiens	nucleoporin 210kDa
ILMN_1718766	4494	Homo sapiens	metallothionein 1F
ILMN_2138801	8626	Homo sapiens	tumor protein p63
ILMN_1783956	79895	Homo sapiens	ATPase, class I, type 8B, member 4
ILMN_2189406	348110	Homo sapiens	chromosome 15 open reading frame 38
ILMN_2141482	5176	Homo sapiens	serpin peptidase inhibitor, clade F (alpha-2 antiplasmin, pigment epithelium derived factor), member 1
[truncated: 281 more rows]

## Sheet: Cluster C
illumina ID	entriz gene ID	Species	Gene Name
[truncated: 346 more rows]

[truncated: 2 more sheets: Cluster D, Cluster E]
