# Supplementary material for: Comprehensive Gene Expression Analysis of Human Embryonic Stem Cells during Differentiation into Neural Cells
Source: PLoS One. 2011 Jul 28;6(7):e22856. doi: 10.1371/journal.pone.0022856 (PMC3145766; doi:10.1371/journal.pone.0022856)
Supplement: Table S3 — BiNGO analysis of differentially expressed transcripts in neural differentiation. Over represented biological processes across transcripts which differentially expressed calculated compared to all annotation from human database (XLSX) [file pone.0022856.s007.xlsx]

## Sheet: up-reg-overrep-bp-BINGO
Supplementary Table 4. BiNGO analysis of differentially expressed transcripts
ontology: process
curator: GO
Overrepresentation
Selected statistical test : Hypergeometric test
Selected correction : Benjamini & Hochberg False Discovery Rate (FDR) correction
Selected significance level : 0.05
Testing option : Test cluster versus whole annotation
GO-ID	p-value	corr p-value	x	nX	N	n	Description	Genes in test set
7399	2.5205e-39	6.4172e-36	193	697	1513	14461	nervous system development	TUBB2B|GLDN|TUBB2A|NELL1|L1CAM|ADORA1|ATP2B2|MC1R|EIF2B2|INA|PHOX2B|EFNB3|VANGL2|PITPNM1|MSX1|HES5|HES4|VEGFA|CHX10|SH3GL2|UNCX|PNMA1|CDK5R1|MYT1|EPHB3|TAGLN3|EPHB1|OTP|ARX|SEMA5B|ATN1|CRMP1|LHX1|NGRN|OLFM1|NKX2-2|DVL3|CYP46A1|HPCAL4|CELSR2|SERPINI1|GAS7|NTRK3|SEMA6C|NTRK2|MAB21L2|RTN4|ZEB2|RTN1|CKB|EFHD1|EDNRB|SCRG1|MAPT|SEMA3E|TUBB3|NR2F1|TUBB4|GIF|SLIT1|SLIT2|SLIT3|VCX3A|DOK4|SEMA4F|CHL1|SHROO…
7275	1.5298e-20	1.9474e-17	348	2110	1513	14461	multicellular organismal development	GLDN|TUBB2B|PDLIM7|TUBB2A|NELL1|DYNC2LI1|L1CAM|ADORA1|NOV|ATP2B2|MC1R|NKX6-2|EIF2B2|OKL38|INA|PHOX2B|EFNB3|VANGL2|KRT10|MYH7|PROX1|PITPNM1|MSX1|HES5|HES4|VEGFA|MNT|CHX10|BIN1|SH3GL2|PNMA1|UNCX|MFNG|CDK5R1|TAGLN2|EPHB3|MYT1|TAGLN3|EPHB1|OTP|FAM65B|ARX|SEMA5B|ATN1|LHX1|CRMP1|NGRN|LHX3|VEZF1|NKX2-2|OLFM1|SPP1|KLF6|DVL3|KIF3B|KLF9|CYP46A1|CRIP2|HPCAL4|CUGBP1|FTO|CELSR3|CELSR2|SERPINI1|GAS7|ZSCAN2|SFR…
48731	4.8389e-19	3.4641e-16	267	1524	1513	14461	system development	PDLIM7|TUBB2B|GLDN|TUBB2A|NELL1|L1CAM|ADORA1|ATP2B2|MC1R|EIF2B2|INA|PHOX2B|EFNB3|VANGL2|KRT10|MYH7|PROX1|PITPNM1|MSX1|HES5|HES4|VEGFA|CHX10|SH3GL2|UNCX|PNMA1|CDK5R1|TAGLN2|MYT1|EPHB3|TAGLN3|EPHB1|OTP|ARX|FAM65B|SEMA5B|ATN1|CRMP1|LHX1|LHX3|NGRN|VEZF1|NKX2-2|OLFM1|SPP1|DVL3|KLF6|CYP46A1|CRIP2|HPCAL4|CELSR2|SERPINI1|GAS7|NTRK3|SEMA6C|NTRK2|MAB21L2|RTN4|FGF9|ZEB2|RTN1|CKB|EDNRB|EFHD1|AES|SMAP1|SCRG1|…
22008	5.5101e-19	3.4641e-16	79	261	1513	14461	neurogenesis	RTN4|GPRIN1|PLXNA3|TUBB2B|TUBB2A|PAX6|LRRC4C|PAX2|RTN1|NRCAM|EFHD1|ATP2B2|METRN|MC1R|CXCR4|MAPT|POU4F2|POU4F1|ROBO2|ROBO3|EIF2B2|TUBB3|MT3|TUBB4|NR2F1|LBX1|EFNB3|STMN2|BAIAP2|GIF|CDK6|NRXN1|CDK5|SLIT1|SLIT2|SLIT3|SLITRK2|ASCL1|SLITRK1|SLITRK3|BTG2|SEMA4F|CNTN2|CNTN4|RELN|CHX10|CHL1|SMARCA4|CDK5R1|NDN|BRSK2|BRSK1|EPHB3|CDH4|ARX|TUBB|AGT|DNER|NGRN|GBX2|PAFAH1B1|POU3F2|NKX2-2|NEFM|FZD9|DTX1|MAP1B|GR…
48856	6.803e-19	3.4641e-16	294	1734	1513	14461	anatomical structure development	TUBB2B|PDLIM7|GLDN|TUBB2A|NELL1|DYNC2LI1|L1CAM|ADORA1|ATP2B2|MC1R|EIF2B2|INA|PHOX2B|EFNB3|VANGL2|KRT10|MYH7|PROX1|PITPNM1|MSX1|HES5|HES4|JUN|VEGFA|CHX10|SH3GL2|PNMA1|UNCX|CDK5R1|TAGLN2|MYT1|EPHB3|TAGLN3|EPHB1|OTP|FAM65B|ARX|SEMA5B|ATN1|CRMP1|LHX1|LHX3|NGRN|VEZF1|NKX2-2|OLFM1|SPP1|DVL3|KLF6|CYP46A1|CRIP2|HPCAL4|FTO|CELSR2|SERPINI1|GAS7|SFRP5|NTRK3|SEMA6C|NTRK2|HOPX|MAB21L2|RTN4|FGF9|ZEB2|RTN1|CKB|…
32502	1.0305e-18	4.3728e-16	418	2732	1513	14461	developmental process	TUBB2B|TUBB2A|L1CAM|SYP|MC1R|OKL38|INA|PHOX2B|MYH7|PROX1|PITPNM1|MSX1|JUN|CHX10|MYO18A|SH3GL2|UNCX|ARX|ATN1|VEZF1|PPP2R2B|SPP1|DVL3|KIF3B|CYP46A1|CUGBP1|SERPINI1|ZSCAN2|GAS7|HPCA|MAB21L2|RERE|RTN4|FGF9|BNIP3|RTN1|RTN3|SMAP1|SCRG1|MAPT|ANGPT1|SRPK2|ARHGEF6|GIF|HN1|CACNG2|MXD1|WAS|ELMO2|ELMO1|INHBB|FMN2|MAST1|DOK4|BNIP1|SORT1|USP22|FHL1|SCML1|HK2|HK1|TRIM13|GBX2|PKD1|PPP3CC|IL8|NTNG1|ELAVL1|ELAVL3|…
48699	5.0212e-18	1.8263e-15	74	243	1513	14461	generation of neurons	RTN4|GPRIN1|PLXNA3|TUBB2B|TUBB2A|PAX6|LRRC4C|PAX2|RTN1|NRCAM|EFHD1|ATP2B2|METRN|MC1R|CXCR4|MAPT|POU4F2|POU4F1|ROBO2|ROBO3|TUBB3|MT3|TUBB4|NR2F1|LBX1|EFNB3|STMN2|BAIAP2|GIF|NRXN1|CDK5|SLIT1|SLIT2|SLIT3|SLITRK2|ASCL1|SLITRK1|SLITRK3|BTG2|SEMA4F|CNTN2|RELN|CNTN4|CHX10|CHL1|CDK5R1|NDN|BRSK2|BRSK1|EPHB3|CDH4|ARX|TUBB|DNER|NGRN|GBX2|PAFAH1B1|POU3F2|NKX2-2|NEFM|FZD9|MAP1B|GRIN1|NTNG1|NR4A2|CELSR2|NEUROG…
48468	6.2848e-16	2.0001e-13	97	398	1513	14461	cell development	GPRIN1|PLXNA3|TUBB2B|TUBB2A|RPE65|LRRC4C|NRCAM|ATP2B2|GSTM3|MC1R|ROBO2|ROBO3|EIF2B2|PHOX2B|LBX1|EFNB3|STMN2|BAIAP2|SLITRK2|SLITRK1|ASCL1|SLITRK3|HES5|RELN|CHX10|SMARCA4|ACHE|CDK5R1|EPHB3|SOX9|SOX8|ARX|TUBB|NGRN|VEZF1|NKX2-2|CUGBP1|GRIN1|NR4A2|NEUROG2|BPGM|CELSR2|NTN1|CDKN1C|SEMA6C|CACNA1H|RTN4|PAX6|PAX2|RTN1|AKT1|EFHD1|EDNRB|METRN|CXCR4|MAPT|POU4F2|POU4F1|TUBB3|NR2F1|TUBB4|MT3|GIF|CDK6|CACNG2|NRX…
30182	9.0356e-16	2.5561e-13	59	184	1513	14461	neuron differentiation	GPRIN1|PLXNA3|TUBB2B|TUBB2A|PAX6|PAX2|RTN1|NRCAM|ATP2B2|EFHD1|MC1R|CXCR4|POU4F2|POU4F1|ROBO3|TUBB3|TUBB4|LBX1|EFNB3|STMN2|BAIAP2|NRXN1|SLIT1|CDK5|SLIT2|SLIT3|SLITRK2|ASCL1|SLITRK1|SLITRK3|BTG2|SEMA4F|RELN|CNTN4|CHX10|CHL1|CDK5R1|NDN|BRSK2|BRSK1|EPHB3|CDH4|ARX|TUBB|NGRN|GBX2|PAFAH1B1|NKX2-2|MAP1B|GRIN1|NTNG1|NR4A2|NEUROG2|CELSR2|NTN1|CDKN1C|SEMA6C|NEUROD2|FEZ1
30154	5.8005e-15	1.3796e-12	184	1006	1513	14461	cell differentiation	GPRIN1|PLXNA3|GLDN|TUBB2B|PDLIM7|TUBB2A|JAG2|RPE65|L1CAM|LRRC4C|CSPG5|ZIC1|NRCAM|ATP2B2|GSTM3|MC1R|SMARCD3|ROBO2|ROBO3|EIF2B2|MYST3|OKL38|INA|PHOX2B|LBX1|EFNB3|STMN2|BAIAP2|DLL3|MGP|DLL1|HES6|PPARGC1A|PROX1|SLITRK2|ASCL1|SLITRK1|SLITRK3|HES5|HES4|JUN|SPATA18|VEGFA|RELN|CHX10|BIN1|UNCX|SMARCA4|CDK5R1|ACHE|SOX3|BEX1|BEX2|SOX9|EPHB3|MYT1|SOX8|OTP|FAM65B|ARX|SEMA5B|TUBB|PEG10|HOXA2|NDRG3|NDRG4|LHX1|N…
48869	5.9604e-15	1.3796e-12	195	1087	1513	14461	cellular developmental process	PDLIM7|TUBB2B|GLDN|TUBB2A|DYNC2LI1|L1CAM|ATP2B2|MC1R|EIF2B2|OKL38|INA|PHOX2B|EFNB3|VANGL2|PROX1|PPARGC1A|HES5|HES4|JUN|VEGFA|CHX10|BIN1|UNCX|CDK5R1|MYT1|EPHB3|OTP|ARX|FAM65B|SEMA5B|LHX1|NGRN|VEZF1|NKX2-2|KLF6|CUGBP1|CELSR2|GAS7|ZSCAN2|NTRK3|SFRP5|NOTCH1|SEMA6C|NTRK2|HOPX|RTN4|FGF9|RTN1|EFHD1|EDNRB|SMAP1|MAPT|SEMA3E|ANGPT1|TUBB3|NR2F1|TUBB4|SRPK2|GIF|HN1|CACNG2|SLIT1|SLIT2|SLIT3|INHBB|MAST1|SEMA4F…
65007	4.5565e-12	9.6673e-10	869	7103	1513	14461	biological regulation	PPP2R5B|ASCC1|CUL3|LPHN3|DIRAS1|DIRAS2|MC1R|MED27|ZNF397|ZNF394|OKL38|UBE2J1|SIPA1L2|LIFR|MECP2|MYH7|ZNF503|PROX1|MARK1|MED10|MED19|SSTR2|JUN|RYR3|MAPK3|ABAT|CHX10|SH3GL2|UNCX|RALGPS1|CACNB3|ZNF512|ARX|PEA15|DUSP19|PPP2R2B|PPP2R2C|SPP1|CUGBP1|CUGBP2|ESRRG|UBE2L3|ZSCAN2|RICS|GNGT1|ARF1|HPCA|ARF4|RGS7|RERE|ZNF536|LZTS1|BACH2|FOXA2|FGF9|BNIP3|SMAP2|SMAP1|SNPH|SERPINA3|ZNF540|SERPINA1|ZNF548|BRF2|PIK…
7417	8.237e-12	1.6132e-09	60	228	1513	14461	central nervous system development	PLXNA3|ARNT2|PAX6|ZIC1|CKB|NRCAM|RNF103|CXCR4|PCP4|ROBO2|POU4F1|EIF2B2|NR2F1|IRS2|CA10|ALDH5A1|SLIT1|SLIT2|SLIT3|VCX3A|ASCL1|PITPNM1|MSX1|NCOA6|RELN|CNTN4|SH3GL2|SMARCA4|PNMA1|CDK5R1|SHROOM4|NDN|SOX3|ZBTB16|SOX8|TAGLN3|APLP1|OTP|ARX|ATN1|DNER|AGT|GBX2|POU3F2|PAFAH1B1|DCX|NKX2-2|DCLK1|NES|HPCAL4|AFF2|RCAN1|NEUROG2|SERPINI1|RCAN2|ACCN1|MYO16|NHLH2|WNT7A|NHLH1
7409	1.9427e-11	3.533e-09	34	93	1513	14461	axonogenesis	PLXNA3|CDK5R1|NDN|PAX6|PAX2|EPHB3|CDH4|NRCAM|ARX|CXCR4|GBX2|POU4F2|PAFAH1B1|POU4F1|ROBO3|EFNB3|BAIAP2|NTNG1|NEUROG2|NRXN1|CDK5|SLIT1|NTN1|SLIT2|SLIT3|SLITRK2|SLITRK1|SEMA6C|SLITRK3|SEMA4F|RELN|CNTN4|CHL1|FEZ1
31175	2.4188e-11	4.1056e-09	39	118	1513	14461	neurite development	GPRIN1|PLXNA3|CDK5R1|NDN|PAX6|EPHB3|PAX2|CDH4|NRCAM|ARX|EFHD1|CXCR4|GBX2|POU4F2|PAFAH1B1|POU4F1|ROBO3|EFNB3|BAIAP2|MAP1B|GRIN1|NTNG1|CELSR2|NEUROG2|NRXN1|CDK5|SLIT1|NTN1|SLIT2|SLIT3|SLITRK2|SLITRK1|SEMA6C|SLITRK3|SEMA4F|RELN|CNTN4|CHL1|FEZ1
48812	4.1091e-11	6.1539e-09	35	100	1513	14461	neurite morphogenesis	PLXNA3|CDK5R1|NDN|PAX6|PAX2|EPHB3|CDH4|NRCAM|ARX|CXCR4|GBX2|POU4F2|PAFAH1B1|POU4F1|ROBO3|EFNB3|BAIAP2|NTNG1|NEUROG2|CELSR2|NRXN1|CDK5|SLIT1|NTN1|SLIT2|SLIT3|SLITRK2|SLITRK1|SEMA6C|SLITRK3|SEMA4F|RELN|CNTN4|CHL1|FEZ1
48667	4.1091e-11	6.1539e-09	35	100	1513	14461	neuron morphogenesis during differentiation	PLXNA3|CDK5R1|NDN|PAX6|PAX2|EPHB3|CDH4|NRCAM|ARX|CXCR4|GBX2|POU4F2|PAFAH1B1|POU4F1|ROBO3|EFNB3|BAIAP2|NTNG1|NEUROG2|CELSR2|NRXN1|CDK5|SLIT1|NTN1|SLIT2|SLIT3|SLITRK2|SLITRK1|SEMA6C|SLITRK3|SEMA4F|RELN|CNTN4|CHL1|FEZ1
48666	6.4522e-11	9.1263e-09	42	137	1513	14461	neuron development	GPRIN1|PLXNA3|CDK5R1|NDN|PAX6|EPHB3|PAX2|CDH4|NRCAM|ARX|EFHD1|CXCR4|GBX2|POU4F2|PAFAH1B1|POU4F1|ROBO3|EFNB3|BAIAP2|MAP1B|GRIN1|NTNG1|CELSR2|NEUROG2|NRXN1|NTN1|CDK5|SLIT1|SLIT2|SLIT3|CDKN1C|SLITRK2|ASCL1|SLITRK1|SEMA6C|SLITRK3|SEMA4F|NEUROD2|CNTN4|RELN|CHL1|FEZ1
904	7.9325e-11	1.063e-08	36	107	1513	14461	cellular morphogenesis during differentiation	PLXNA3|CDK5R1|NDN|PAX6|RPE65|PAX2|EPHB3|CDH4|NRCAM|ARX|CXCR4|GBX2|POU4F2|PAFAH1B1|POU4F1|ROBO3|EFNB3|BAIAP2|NTNG1|NEUROG2|CELSR2|NRXN1|CDK5|SLIT1|NTN1|SLIT2|SLIT3|SLITRK2|SLITRK1|SEMA6C|SLITRK3|SEMA4F|RELN|CNTN4|CHL1|FEZ1
32501	1.1392e-10	1.4503e-08	444	3280	1513	14461	multicellular organismal process	TUBB2B|TUBB2A|RP9|L1CAM|ACTG1|GNG8|MC1R|GNG7|OKL38|INA|PHOX2B|CRYAB|BSN|MYH7|PROX1|PITPNM1|SSTR2|MSX1|ABAT|CHX10|SH3GL2|UNCX|ARX|ATN1|VEZF1|SPP1|DVL3|KIF3B|CYP46A1|CUGBP1|SERPINI1|ZSCAN2|GAS7|KCNK3|PENK|MUC5AC|MAB21L2|RERE|RTN4|FOXA2|FGF9|RTN1|SMAP1|SCRG1|MAPT|SNPH|SERPINA1|ANGPT1|GIF|HN1|CACNG2|CACNG1|MXD1|WAS|INHBB|FMN2|DOK4|PPEF1|SORT1|USP22|KCNH2|FHL1|OPRK1|HK2|HK1|AMPH|MYOM2|GBX2|MYOM1|SNAP2…
8040	1.5528e-10	1.8778e-08	24	54	1513	14461	axon guidance	PLXNA3|CDK5R1|EFNB3|PAX6|NEUROG2|NRXN1|EPHB3|NTN1|CDK5|CDH4|SLIT1|SLIT2|SLIT3|ARX|SEMA6C|SEMA4F|CXCR4|GBX2|POU4F2|CNTN4|RELN|ROBO3|CHL1|FEZ1
51244	1.6226e-10	1.8778e-08	802	6557	1513	14461	regulation of cellular process	PPP2R5B|ASCC1|CUL3|LPHN3|DIRAS1|DIRAS2|MC1R|MED27|ZNF397|ZNF394|OKL38|SIPA1L2|LIFR|MECP2|ZNF503|PROX1|MARK1|MED10|MED19|SSTR2|JUN|MAPK3|CHX10|SH3GL2|UNCX|RALGPS1|CACNB3|ZNF512|ARX|PEA15|DUSP19|PPP2R2B|PPP2R2C|SPP1|CUGBP1|ESRRG|ZSCAN2|RICS|GNGT1|ARF1|ARF4|RGS7|RERE|ZNF536|LZTS1|BACH2|FOXA2|FGF9|BNIP3|SMAP2|SMAP1|ZNF540|ZNF548|BRF2|PIK3C2B|ZNF337|GIF|EIF1B|ZNF333|ARHGEF12|ELMO1|INHBB|BRWD1|DOK4|BNI…
50791	1.7098e-10	1.8927e-08	821	6739	1513	14461	regulation of biological process	PPP2R5B|ASCC1|CUL3|LPHN3|DIRAS1|DIRAS2|MC1R|MED27|ZNF397|ZNF394|OKL38|UBE2J1|SIPA1L2|LIFR|MECP2|MYH7|ZNF503|PROX1|MARK1|MED10|MED19|SSTR2|JUN|MAPK3|CHX10|SH3GL2|UNCX|RALGPS1|CACNB3|ZNF512|ARX|PEA15|DUSP19|PPP2R2B|PPP2R2C|SPP1|CUGBP1|CUGBP2|ESRRG|UBE2L3|ZSCAN2|RICS|GNGT1|ARF1|ARF4|RGS7|RERE|ZNF536|LZTS1|BACH2|FOXA2|FGF9|BNIP3|SMAP2|SMAP1|SERPINA3|ZNF540|ZNF548|BRF2|PIK3C2B|ZNF337|GIF|EIF1B|ZNF333|…
51179	6.3331e-10	6.7184e-08	393	2874	1513	14461	localization	KIFC2|SLC9A6|TUBB2B|TUBB2A|LTBP3|SCN3B|MXI1|ACTG1|SYP|MC1R|KIF5C|SCN2A|MYH7|SPIRE1|SPIRE2|UNC84B|PITPNM1|RYR3|SH3GL2|GC|CACNB3|ATP6V0B|TUBB4Q|ATP6V0C|ARX|PEA15|SLC29A4|KIF3B|KIF3C|KCNK3|KCNJ4|ARF1|ARF4|HPCA|RERE|FGF9|GLRA2|SYNJ1|AP3S2|BNIP3|RTN3|AP1S2|SLC23A2|SRPR|SNPH|STX5|CACNG7|CACNG6|GIF|KCTD20|CACNG3|CACNG2|CACNG1|WAS|ELMO2|ELMO1|FMN2|BNIP1|CLIC5|C1QL1|SORT1|C1QL4|KCNH2|KCNH4|NKD2|APC2|MFSD2…
32989	1.7152e-09	1.6796e-07	55	227	1513	14461	cellular structure morphogenesis	GPRIN1|MTSS1|PLXNA3|DYNC2LI1|PAX6|RPE65|PAX2|NRCAM|EFHD1|CDC42|CXCR4|DLG4|POU4F2|POU4F1|ROBO3|EFNB3|BAIAP2|VANGL2|NRXN1|SLIT1|CDK5|SLIT2|SLIT3|SLITRK2|SLITRK1|MAST1|SLITRK3|SEMA4F|RELN|CNTN4|CHL1|CDK5R1|NDN|BRSK2|BRSK1|EPHB3|CDH4|ARX|GBX2|CLASP1|PAFAH1B1|CLASP2|FGD3|VHL|GRIN1|MAP1B|NTNG1|NEUROG2|CELSR2|VAV2|NTN1|SFRP5|SEMA6C|PRICKLE2|FEZ1
7148	1.7152e-09	1.6796e-07	55	227	1513	14461	cell morphogenesis	GPRIN1|MTSS1|PLXNA3|DYNC2LI1|PAX6|RPE65|PAX2|NRCAM|EFHD1|CDC42|CXCR4|DLG4|POU4F2|POU4F1|ROBO3|EFNB3|BAIAP2|VANGL2|NRXN1|SLIT1|CDK5|SLIT2|SLIT3|SLITRK2|SLITRK1|MAST1|SLITRK3|SEMA4F|RELN|CNTN4|CHL1|CDK5R1|NDN|BRSK2|BRSK1|EPHB3|CDH4|ARX|GBX2|CLASP1|PAFAH1B1|CLASP2|FGD3|VHL|GRIN1|MAP1B|NTNG1|NEUROG2|CELSR2|VAV2|NTN1|SFRP5|SEMA6C|PRICKLE2|FEZ1
7268	1.9415e-08	1.8308e-06	55	242	1513	14461	synaptic transmission	SYT1|UTS2|SNCAIP|SLC6A1|SNCB|SYT4|GABBR2|KCNIP1|SLC1A4|SLC1A3|SNPH|CHRNA5|DLG4|KCNQ2|STX1A|NRXN2|ALDH5A1|BSN|NTSR1|CDK5|CBLN1|GABRR1|KIF1B|GRM2|ABAT|ACHE|PLDN|CPLX1|OPRK1|TH|TAC1|AMPH|GAD2|SYN1|PAFAH1B1|GAD1|SNAP25|HAP1|NOVA1|DTNA|GLRB|DLGAP2|GRIN1|LIN7B|KCNK3|ATXN1|ACCN1|PDE7B|GRIA2|PNOC|KCNN3|CACNA1E|SLC5A7|SST|WNT7A
48523	2.3088e-08	2.0993e-06	170	1085	1513	14461	negative regulation of cellular process	MTSS1|PLXNA3|TUSC4|CADM4|RARRES1|CBX4|FSTL3|RBM9|MXI1|TCEAL1|AIP|MAGED1|CDKN2D|GNG4|DDAH2|PAG1|MTUS1|MYST3|BHLHB2|OKL38|LBX1|SOCS2|CRYAB|RELA|MECP2|DLL1|PROX1|DDIT4|SSTR2|MSX1|HES5|JUN|VEGFA|MNT|HSPB1|ST18|CHX10|BIN1|MYO18A|SMARCA4|MAP6D1|ARHGDIG|ACHE|HSPA1A|CXXC4|NAPB|HSPA1B|SOX9|TIMP2|FTH1|ADCYAP1|PEA15|MEIS2|NDRG3|ALB|CLASP1|CLASP2|MN1|ARHGDIA|KLF12|MAFB|EEF1A2|SPTBN4|SMAD3|EPB49|NTN1|CDKN1C|H…
30030	3.7919e-08	3.1142e-06	45	184	1513	14461	cell projection organization and biogenesis	GPRIN1|MTSS1|PLXNA3|CDK5R1|NDN|DYNC2LI1|PAX6|EPHB3|PAX2|CDH4|NRCAM|ARX|CDC42|EFHD1|CXCR4|GBX2|POU4F2|PAFAH1B1|POU4F1|ROBO3|FGD3|EFNB3|BAIAP2|MAP1B|VANGL2|GRIN1|NTNG1|CELSR2|NEUROG2|NRXN1|VAV2|NTN1|CDK5|SLIT1|SLIT2|SLIT3|SLITRK2|SLITRK1|SEMA6C|SLITRK3|SEMA4F|CNTN4|RELN|CHL1|FEZ1
48858	3.7919e-08	3.1142e-06	45	184	1513	14461	cell projection morphogenesis	GPRIN1|MTSS1|PLXNA3|CDK5R1|NDN|DYNC2LI1|PAX6|EPHB3|PAX2|CDH4|NRCAM|ARX|CDC42|EFHD1|CXCR4|GBX2|POU4F2|PAFAH1B1|POU4F1|ROBO3|FGD3|EFNB3|BAIAP2|MAP1B|VANGL2|GRIN1|NTNG1|CELSR2|NEUROG2|NRXN1|VAV2|NTN1|CDK5|SLIT1|SLIT2|SLIT3|SLITRK2|SLITRK1|SEMA6C|SLITRK3|SEMA4F|CNTN4|RELN|CHL1|FEZ1
32990	3.7919e-08	3.1142e-06	45	184	1513	14461	cell part morphogenesis	GPRIN1|MTSS1|PLXNA3|CDK5R1|NDN|DYNC2LI1|PAX6|EPHB3|PAX2|CDH4|NRCAM|ARX|CDC42|EFHD1|CXCR4|GBX2|POU4F2|PAFAH1B1|POU4F1|ROBO3|FGD3|EFNB3|BAIAP2|MAP1B|VANGL2|GRIN1|NTNG1|CELSR2|NEUROG2|NRXN1|VAV2|NTN1|CDK5|SLIT1|SLIT2|SLIT3|SLITRK2|SLITRK1|SEMA6C|SLITRK3|SEMA4F|CNTN4|RELN|CHL1|FEZ1
50770	5.0919e-08	4.0512e-06	14	26	1513	14461	regulation of axonogenesis	RTN4|PLXNA3|LRRC4C|CDH4|NTN1|SLIT2|RUFY3|NRCAM|METRN|MAPT|POU3F2|ROBO2|WNT7A|NEFM
19226	8.1678e-08	6.3016e-06	59	278	1513	14461	transmission of nerve impulse	SYT1|UTS2|SNCAIP|SLC6A1|SYT4|SNCB|GNA11|GABBR2|KCNIP1|SLC1A4|SLC1A3|SNPH|CHRNA5|DLG4|KCNQ2|EIF2B2|STX1A|NRXN2|ALDH5A1|BSN|CACNG2|NTSR1|CDK5|CBLN1|GABRR1|KIF1B|GRM2|ABAT|SRI|ACHE|PLDN|CPLX1|OPRK1|TH|TAC1|AMPH|GAD2|SYN1|PAFAH1B1|GAD1|SNAP25|HAP1|NOVA1|DTNA|GLRB|DLGAP2|GRIN1|LIN7B|KCNK3|ATXN1|ACCN1|PDE7B|GRIA2|PNOC|KCNN3|CACNA1E|SLC5A7|SST|WNT7A
16192	1.2123e-07	9.0777e-06	84	454	1513	14461	vesicle-mediated transport	CLTB|RAB9B|PDLIM7|SYNJ1|AP3S2|EPS15L1|ZFYVE20|ADORA1|MEGF10|RTN3|SYP|ASGR1|AP1S2|ACTR1A|SNPH|AP3B2|NECAP1|RAB6B|SEC24C|AGAP3|GOLGA3|STX5|STX1A|DRD1IP|NCALD|RAB4B|STXBP1|OPTN|WAS|ELMO2|ELMO1|GAPVD1|RAB18|BNIP1|TOM1|SORT1|VAMP2|COPE|SH3GL2|PACS1|RAB7A|AP1M1|ARFGAP3|CPLX2|PLDN|NKD2|CPLX1|SNAP91|COPZ1|HK2|NAPB|RIMS3|AMPH|APLP1|STX12|SQSTM1|DNER|SEC22C|DOPEY2|SNAP25|DCLK1|ELMOD1|OSBPL5|RAB2B|DNM3|PSCD…
16043	1.895e-07	1.3784e-05	239	1684	1513	14461	cellular component organization and biogenesis	KIFC2|HIST2H2AA3|PDLIM7|TUBB2B|TUBB2A|DYNC2LI1|H1FX|ADORA1|MEGF10|SYP|MC1R|HIST1H2BK|KIFAP3|H2AFY|OXR1|INA|H1F0|EFNB3|KIF5C|VANGL2|MYH7|OPTN|PPARGC1A|MARK1|UNC84B|DCTN2|RND3|GAPVD1|RAB18|SH3GL2|CDK5R1|RBP1|EPHB3|DAAM1|TUBB4Q|ARX|KIF3B|CUGBP1|CELSR2|KIF3C|SFRP5|SEMA6C|RABEP1|ARF1|H3F3B|MUC5AC|COX11|WASF3|RAB5B|RAB5C|SYNJ1|BNIP3|NAP1L3|TERF2IP|NAP1L5|ASGR1|EFHD1|SMAP2|AP1S2|MAPT|AP3B2|DYNC1H1|TUBB3…
7017	2.4769e-07	1.7517e-05	47	208	1513	14461	microtubule-based process	KIFC2|TUBB2B|TUBB2A|COPZ1|HK2|HK1|DNAH2|TUBB4Q|TUBB|MC1R|KIFAP3|MAPT|CLASP1|PAFAH1B1|DYNC1H1|TUBA1A|KIF21A|TUBG2|KIF21B|NEFL|TUBB3|NEFM|TUBB4|STX5|KIF3B|RNF19A|PSRC1|MAP1B|KIF5C|CP110|TUBGCP2|KIF3C|UNC84B|DCTN2|FMN2|KIF1A|MAST1|KIF1B|ARF1|TPPP|RHOT1|SMC1A|DYNLRB1|DYNC1I2|COPE|ACTR10|DNAL4
48519	3.555e-07	2.4462e-05	173	1153	1513	14461	negative regulation of biological process	MTSS1|PLXNA3|TUSC4|CADM4|RARRES1|CBX4|FSTL3|RBM9|MXI1|TCEAL1|AIP|MAGED1|CDKN2D|GNG4|DDAH2|PAG1|MTUS1|MYST3|BHLHB2|OKL38|F12|LBX1|SOCS2|CRYAB|RELA|MECP2|DLL1|PROX1|DDIT4|SSTR2|MSX1|HES5|JUN|VEGFA|MNT|HSPB1|ST18|CHX10|BIN1|MYO18A|SMARCA4|MAP6D1|ARHGDIG|ACHE|BMPR2|HSPA1A|CXXC4|NAPB|HSPA1B|SOX9|TIMP2|FTH1|ADCYAP1|PEA15|MEIS2|NDRG3|ALB|CLASP1|CLASP2|MN1|ARHGDIA|KLF12|MAFB|EEF1A2|SPTBN4|SMAD3|EPB49|NTN…
51234	5.0721e-07	3.3983e-05	340	2570	1513	14461	establishment of localization	KIFC2|SYT1|ATP1B1|SLC9A6|SYT4|GLDN|TUBB2B|PDLIM7|TUBB2A|LTBP3|SCN3B|ATP1B2|SYT3|ADORA1|MEGF10|SYP|ATP2B2|ATCAY|ATP2B4|CRY2|MC1R|TRAK1|CHRNA5|SCN2A|KIF5C|SPIRE1|MYH7|SPIRE2|OPTN|UNC84B|PITPNM1|CD36|GAPVD1|RAB18|RYR3|SH3GL2|GC|RBP1|RAB40C|CACNB3|RAB40B|ATP6V0B|RIMS3|TUBB4Q|SLC32A1|ATP6V0C|PEA15|STX12|SLC29A4|SERINC1|C16ORF7|OSBPL5|OSBPL2|SRP54|KIF3B|ABCG4|KIF3C|ABCG1|KCNK3|KCNJ4|ATP6V0E2|CNIH2|RABE…
1505	5.8578e-07	3.8241e-05	20	57	1513	14461	regulation of neurotransmitter levels	SYT1|PLDN|ACHE|SNCAIP|NRXN2|SYT4|SNCB|ALDH5A1|TH|LIN7B|GAD2|SLC1A3|GRM2|SYN1|SNPH|ABAT|SLC5A7|SNAP25|GAD1|WNT7A
42063	8.4305e-07	5.366e-05	14	31	1513	14461	gliogenesis	NDN|DTX1|CDK6|CDK5|SLIT2|ASCL1|METRN|AGT|DNER|POU3F2|RELN|EIF2B2|NKX2-2|SMARCA4
6836	1.013e-06	6.2903e-05	23	74	1513	14461	neurotransmitter transport	SYT1|STX1A|PLDN|CPLX2|CPLX1|NRXN2|SLC6A1|SYT4|LIN7B|SLC6A15|RIMS3|SLC32A1|SLC17A8|SLC6A9|SLC17A6|SLC1A3|GRM2|SYN1|SNPH|SLC18A3|SV2A|SNAP25|WNT7A
6810	1.1483e-06	6.961e-05	333	2530	1513	14461	transport	KIFC2|SYT1|ATP1B1|SLC9A6|SYT4|GLDN|TUBB2B|PDLIM7|TUBB2A|LTBP3|SCN3B|ATP1B2|SYT3|ADORA1|MEGF10|SYP|ATP2B2|ATCAY|ATP2B4|CRY2|MC1R|TRAK1|CHRNA5|SCN2A|KIF5C|SPIRE1|MYH7|SPIRE2|OPTN|PITPNM1|CD36|GAPVD1|RAB18|RYR3|SH3GL2|GC|RBP1|RAB40C|CACNB3|RAB40B|ATP6V0B|RIMS3|TUBB4Q|SLC32A1|ATP6V0C|PEA15|STX12|SLC29A4|SERINC1|C16ORF7|OSBPL5|OSBPL2|SRP54|KIF3B|ABCG4|KIF3C|ABCG1|KCNK3|KCNJ4|ATP6V0E2|CNIH2|RABEP1|ARF1…
7420	1.6984e-06	0.00010056	34	139	1513	14461	brain development	CDK5R1|PLXNA3|SHROOM4|SOX3|PAX6|ZIC1|CKB|OTP|APLP1|ARX|CXCR4|GBX2|PAFAH1B1|POU3F2|ROBO2|POU4F1|NKX2-2|NR2F1|IRS2|CA10|AFF2|NEUROG2|SLIT1|SLIT3|VCX3A|PITPNM1|ASCL1|MSX1|NCOA6|MYO16|RELN|CNTN4|WNT7A|SMARCA4
50767	1.7829e-06	0.00010316	17	46	1513	14461	regulation of neurogenesis	RTN4|PLXNA3|PAX6|GIF|LRRC4C|CDH4|NTN1|SLIT2|RUFY3|NRCAM|METRN|MAPT|ROBO2|POU3F2|WNT7A|NEFM|MT3
1764	1.8454e-06	0.00010441	15	37	1513	14461	neuron migration	CDK5R1|NDN|PAX6|NEUROG2|NTN1|ARX|NRCAM|ASCL1|CXCR4|DNER|CNTN2|PAFAH1B1|RELN|CHL1|NR2F1
16477	3.701e-06	0.00020484	41	188	1513	14461	cell migration	PLXNA3|CDK5R1|NDN|ASTN1|PAX6|CX3CL1|EPHB3|CDH4|VCAM1|NRCAM|ARX|EDNRB|CXCR4|DNER|GBX2|POU4F2|PAFAH1B1|POU4F1|ROBO3|SCG2|NR2F1|EFNB3|IL8|NEUROG2|NRXN1|VAV2|ISL1|CDK5|SLIT1|NTN1|SLIT2|SLIT3|ASCL1|SEMA6C|BTG1|SEMA4F|CNTN2|CNTN4|RELN|CHL1|FEZ1
7018	7.1782e-06	0.00038884	27	105	1513	14461	microtubule-based movement	KIFC2|TUBB2B|TUBB2A|HK2|DNAH2|TUBB4Q|TUBB|MC1R|PAFAH1B1|DYNC1H1|KIF21A|TUBA1A|NEFL|KIF21B|NEFM|TUBB3|TUBB4|KIF3B|KIF5C|KIF3C|KIF1A|KIF1B|RHOT1|DYNLRB1|DYNC1I2|DNAL4|ACTR10
7010	7.7847e-06	0.00041291	80	471	1513	14461	cytoskeleton organization and biogenesis	KIFC2|PRPH|MTSS1|WASF3|TUBB2B|TUBB2A|PREX1|CDC42|DES|MC1R|MAPT|KIFAP3|DLG4|DYNC1H1|TUBA1A|TUBG2|TUBB3|TUBB4|INA|STX5|KIF5C|MYH7|WAS|MARK1|UNC84B|ELMO1|DCTN2|FMN2|EPB41L3|RND3|MAST1|KIF1A|EPB41L1|KIF1B|TPPP|LIMCH1|DYNLRB1|DYNC1I2|COPE|ABLIM1|ABLIM2|SHROOM4|ABLIM3|MRAS|VIM|SSH2|COPZ1|HK2|HK1|DNAH2|DAAM1|TUBB4Q|CORO2B|TUBB|SORBS1|SCG3|CLASP1|PAFAH1B1|SH2B2|KIF21A|KIF21B|NEFL|NEFM|FGD3|KIF3B|RNF19A|P…
7158	8.2876e-06	0.00042541	6	7	1513	14461	neuron adhesion	NCAM2|CDK5R1|CTNND2|ASTN1|CNTN4|NCAN
51093	8.3546e-06	0.00042541	59	318	1513	14461	negative regulation of developmental process	RTN4|PLXNA3|CBX4|PAX6|BNIP3|AKT1|PAK7|CDKN2D|DDAH2|MT3|NOL3|LBX1|SOCS2|CRYAB|RELA|GIF|DLL1|CDK6|HN1|PROC|BTG2|BNIP1|HES5|VEGFA|HSPB1|SORT1|CNTN4|PRNP|MYO18A|FAIM2|PRKCZ|ASNS|HSPA1A|HSPA1B|ZBTB16|PEA15|ALB|AGT|BCL2|BCL3|ARHGDIA|SCG2|DTX1|VHL|MAFB|EEF1A2|BIRC7|BIRC3|NTN1|RUFY3|SIRT2|HDAC5|ATF5|NOTCH1|CDKN1A|SOST|BNIP3L|HOPX|TIAF1
7242	1.6685e-05	0.00083295	166	1168	1513	14461	intracellular signaling cascade	ADCY1|RAB9B|GNA11|FGF13|RBM9|GNG8|DIRAS1|DIRAS2|MC1R|RAPGEF6|RARA|GNG2|PRKACB|GNG3|GNG4|DDAH2|PAG1|GNG7|SOCS2|STMN2|MADD|STMN4|PPARGC1A|MARK1|DDIT3|MAP4K4|ASB8|RND3|SSTR2|RAB18|REM2|MAPK3|MYO18A|ASB6|RAB7A|ARHGDIG|FGFR3|RALGPS1|GRB2|MRAS|RAB40C|RUNDC3A|AKAP11|TRH|RAB40B|DUSP19|PLCH2|CNR1|RHOBTB2|ARHGDIA|RNF14|DVL3|ABR|KLF9|SMAD3|VAV2|RAB33A|TULP4|CNIH2|ARF1|PRKAR1A|ARF4|ADRA1B|RHOT1|RGS7|GRK5|SMC…
7404	1.7584e-05	0.00085366	11	25	1513	14461	glial cell differentiation	ASCL1|METRN|DTX1|DNER|AGT|RELN|POU3F2|EIF2B2|CDK5|NKX2-2|SMARCA4
50793	1.7771e-05	0.00085366	118	778	1513	14461	regulation of developmental process	PLXNA3|GNA11|CBX4|LRRC4C|FOXO3|ADORA1|NRCAM|CUL3|MAGED1|CDKN2D|ROBO2|DDAH2|LBX1|SOCS2|MADD|CRYAB|RELA|MGP|DLL1|DDIT3|ASCL1|HES5|VEGFA|MNT|HSPB1|MYO18A|PALM|CDK5R1|BMPR2|RRAGA|HSPA1A|HSPA1B|SOX9|TIMP2|PEA15|TUBB|ALB|CDC42EP4|NKX2-2|ARHGDIA|FGD3|MAFB|EEF1A2|SMAD3|NTN1|HDAC5|ATF5|NOTCH1|CDKN1A|CDKN1B|HOPX|SST|RTN4|KIAA0367|FGF9|PAX6|BNIP3|AKT1|ACVR1B|CDC42|PAK7|METRN|FAM130A2|PCBP4|MAPT|POU4F1|IHPK2…
51674	2.156e-05	0.00099802	55	299	1513	14461	localization of cell	MTSS1|PLXNA3|PAX6|NRCAM|ACTG1|EDNRB|CXCR4|POU4F2|POU4F1|ROBO3|NR2F1|EFNB3|NRXN1|CDK5|SLIT1|SLIT2|ELMO1|SLIT3|ASCL1|BTG1|SEMA4F|CNTN2|HSPB1|RELN|CNTN4|CHL1|PALM|CDK5R1|NDN|ENPP2|VIM|ASTN1|SPOCK1|CX3CL1|DNAH2|EPHB3|CDH4|ARX|VCAM1|DNALI1|TUBB|DNER|GBX2|PAFAH1B1|ARHGDIA|SCG2|IL8|NEUROG2|VAV2|ISL1|NTN1|STAT3|CORO1A|SEMA6C|FEZ1
6928	2.156e-05	0.00099802	55	299	1513	14461	cell motility	MTSS1|PLXNA3|PAX6|NRCAM|ACTG1|EDNRB|CXCR4|POU4F2|POU4F1|ROBO3|NR2F1|EFNB3|NRXN1|CDK5|SLIT1|SLIT2|ELMO1|SLIT3|ASCL1|BTG1|SEMA4F|CNTN2|HSPB1|RELN|CNTN4|CHL1|PALM|CDK5R1|NDN|ENPP2|VIM|ASTN1|SPOCK1|CX3CL1|DNAH2|EPHB3|CDH4|ARX|VCAM1|DNALI1|TUBB|DNER|GBX2|PAFAH1B1|ARHGDIA|SCG2|IL8|NEUROG2|VAV2|ISL1|NTN1|STAT3|CORO1A|SEMA6C|FEZ1
7026	2.3725e-05	0.0010597	8	14	1513	14461	negative regulation of microtubule depolymerization	MAST1|MAPT|MAP1B|MAP2|MAP4|CLASP1|CLASP2|MAP6D1
31114	2.3725e-05	0.0010597	8	14	1513	14461	regulation of microtubule depolymerization	MAST1|MAPT|MAP1B|MAP2|MAP4|CLASP1|CLASP2|MAP6D1
30705	2.8262e-05	0.0012406	29	125	1513	14461	cytoskeleton-dependent intracellular transport	KIFC2|TUBB2B|TUBB2A|HK2|DNAH2|TUBB4Q|TUBB|MC1R|PAFAH1B1|DYNC1H1|KIF21A|TUBA1A|NEFL|KIF21B|NEFM|TUBB3|TUBB4|KIF3B|KIF5C|MYH7|KIF3C|WAS|KIF1A|KIF1B|RHOT1|DYNLRB1|DYNC1I2|DNAL4|ACTR10
31110	3.0227e-05	0.0012749	10	22	1513	14461	regulation of microtubule polymerization or depolymerization	MAST1|CDKN1B|MAPT|PSRC1|MAP1B|MAP2|MAP4|CLASP1|CLASP2|MAP6D1
6355	3.0378e-05	0.0012749	303	2358	1513	14461	regulation of transcription, DNA-dependent	ASCC1|ZNF250|MXI1|MAGED1|CRY2|NKX6-2|ZFP90|TRAK1|MED27|BHLHB5|ZNF397|RARA|C20ORF100|RARB|ZNF394|CRY1|BHLHB2|PHOX2B|RCOR2|MECP2|ZNF503|PPARGC1A|PROX1|MED10|PRDM8|MED19|MSX1|RAB18|HES5|HES4|JUN|MNT|ST18|CHX10|UNCX|RBP1|MYT1|ZNF618|ZNF512|OTP|ARX|LHX1|LHX3|VEZF1|NKX2-2|SPP1|ZNF69|KLF6|KLF9|KLF12|KLF13|ESRRG|SMAD3|CELSR2|ZNF585A|ZSCAN2|NOTCH1|TULP4|ZFHX4|ZNF213|JAZF1|HOPX|ZFHX3|RERE|ZNF536|LZTS1|BACH…
8038	3.0544e-05	0.0012749	7	11	1513	14461	neuron recognition	NRCAM|CDK5R1|NDN|OPCML|EFNB3|CNTN4|SLIT2
51641	3.5405e-05	0.0014539	120	806	1513	14461	cellular localization	KIFC2|SYT1|ENAH|TSPO|SYT4|TUBB2B|RAB9B|TUBB2A|LTBP3|CSPG5|MXI1|AIP|SLC25A20|CRY2|MC1R|TRAK1|KIF5C|MYH7|OPTN|UNC84B|AKAP6|VPS26B|DYNLRB1|SRI|PACS1|ARFGAP3|COPZ1|NAPB|FTH1|TUBB4Q|RIMS3|TUBB|STX12|ALB|DOPEY2|OSBPL5|GABARAPL2|SRP54|KIF3B|SPTBN4|LIN7B|REEP1|KIF3C|NTN1|ABCG1|ARF1|RHOT1|RERE|DNAL4|CLTB|FGF9|ZMAT3|AP3S2|BNIP3|ZFYVE20|AKT1|CDC42|AP1S2|SRPR|SNPH|AP3B2|RAB6B|VPS16|DYNC1H1|SEC24C|TUBA1A|TUBB…
51252	3.7392e-05	0.0015111	304	2373	1513	14461	regulation of RNA metabolic process	ASCC1|ZNF250|MXI1|MAGED1|CRY2|NKX6-2|ZFP90|TRAK1|MED27|BHLHB5|ZNF397|RARA|C20ORF100|RARB|ZNF394|CRY1|BHLHB2|PHOX2B|RCOR2|MECP2|ZNF503|PPARGC1A|PROX1|MED10|PRDM8|MED19|MSX1|RAB18|HES5|HES4|JUN|MNT|ST18|CHX10|UNCX|RBP1|MYT1|ZNF618|ZNF512|OTP|ARX|LHX1|LHX3|VEZF1|NKX2-2|SPP1|ZNF69|KLF6|KLF9|KLF12|KLF13|ESRRG|SMAD3|CELSR2|ZNF585A|ZSCAN2|NOTCH1|TULP4|ZFHX4|ZNF213|JAZF1|HOPX|ZFHX3|RERE|ZNF536|LZTS1|BACH…
31111	4.6169e-05	0.0018367	8	15	1513	14461	negative regulation of microtubule polymerization or depolymerization	MAST1|MAPT|MAP1B|MAP2|MAP4|CLASP1|CLASP2|MAP6D1
10468	5.6253e-05	0.0022034	337	2678	1513	14461	regulation of gene expression	EIF2C1|ASCC1|ZNF250|MXI1|MAGED1|CRY2|NKX6-2|ZFP90|TRAK1|MED27|BHLHB5|ZNF397|H2AFY|RARA|C20ORF100|RARB|ZNF394|EIF2B2|CRY1|BHLHB2|PHOX2B|RCOR2|MECP2|ZNF503|PPARGC1A|PROX1|MED10|PRDM8|MED19|MSX1|RAB18|HES5|HES4|JUN|MNT|ST18|CHX10|UNCX|RBP1|MYT1|ZNF618|ZNF512|OTP|ARX|STX12|LHX1|LHX3|VEZF1|NKX2-2|SPP1|ZNF69|KLF6|KLF9|KLF12|KLF13|CUGBP1|ESRRG|SMAD3|CELSR2|ZNF585A|ZSCAN2|ABCG1|NOTCH1|TULP4|ZFHX4|ZNF213|…
51649	6.0056e-05	0.0023163	113	759	1513	14461	establishment of localization in cell	KIFC2|SYT1|ENAH|TSPO|SYT4|TUBB2B|RAB9B|TUBB2A|LTBP3|CSPG5|AIP|SLC25A20|CRY2|MC1R|TRAK1|KIF5C|MYH7|OPTN|UNC84B|AKAP6|VPS26B|DYNLRB1|PACS1|ARFGAP3|COPZ1|NAPB|TUBB4Q|RIMS3|TUBB|STX12|DOPEY2|OSBPL5|GABARAPL2|SRP54|KIF3B|LIN7B|KIF3C|NTN1|ABCG1|ARF1|RHOT1|RERE|DNAL4|CLTB|FGF9|ZMAT3|AP3S2|BNIP3|ZFYVE20|AKT1|CDC42|AP1S2|SRPR|SNPH|AP3B2|RAB6B|VPS16|DYNC1H1|SEC24C|TUBA1A|TUBB3|GOLGA3|AGAP3|TUBB4|STX5|STX1A…
6357	6.0954e-05	0.0023163	72	437	1513	14461	regulation of transcription from RNA polymerase II promoter	FOXK1|FOXA2|ARNT2|PAX6|ZEB1|FOXO3|HSBP1|TCEAL1|MAGED1|HOXC6|FOS|SMAP2|FAM130A1|FAM130A2|SMARCD3|TRAK1|HOXC5|MED27|POU4F2|POU4F1|ELP3|SOX12|MECP2|HES6|PPARGC1A|MXD4|CIAO1|MSX1|JUN|NCOA6|TFAP2B|ST18|LCOR|SMARCA2|SMARCA4|GLIS3|ABCA2|SOX9|SOX8|MEIS2|SQSTM1|JUND|BCL3|POU3F2|TCEA2|VEZF1|NKX2-2|CHD4|RNF14|SCG2|KLF9|KLF12|VHL|KLF13|MAFB|CEBPG|FOXA1|GRIN1|NR4A2|SMAD3|SAP18|CRSP2|NEUROG2|STAT3|CDKN1C|ATF5|…
9653	7.4276e-05	0.0027797	115	779	1513	14461	anatomical structure morphogenesis	GPRIN1|MTSS1|PLXNA3|DYNC2LI1|JAG2|RPE65|ZIC1|NRCAM|SMARCD3|ROBO3|LBX1|EFNB3|BAIAP2|VANGL2|MYH7|CFC1|PROX1|SLITRK2|SLITRK1|SLITRK3|MSX1|HES5|JUN|VEGFA|RELN|CHX10|CDK5R1|SOX3|ONECUT2|BMPR2|EPHB3|ARX|HOXA2|HOXA4|LHX1|LHX3|CLASP1|CLASP2|VEZF1|FGD3|MAFB|GRIN1|FOXA1|FTO|EVL|NEUROG2|CELSR2|VAV2|NTN1|SFRP5|SEMA6C|HOXB5|PRICKLE2|HOPX|ADRA1B|CORIN|FGF9|PAX6|PAX2|AKT1|CDC42|EFHD1|AES|HEY1|CXCR4|DGCR6|HEY2|P…
32886	7.5334e-05	0.0027797	10	24	1513	14461	regulation of microtubule-based process	MAST1|CDKN1B|MAPT|PSRC1|MAP1B|MAP2|MAP4|CLASP1|CLASP2|MAP6D1
8088	8.2519e-05	0.0030014	6	9	1513	14461	axon cargo transport	KIF1A|KIF3B|KIF1B|PAFAH1B1|NEFL|NEFM
7269	0.00011383	0.004082	10	25	1513	14461	neurotransmitter secretion	SYT1|PLDN|GRM2|SYN1|NRXN2|SYT4|SNPH|LIN7B|WNT7A|SNAP25
45449	0.00011662	0.0041239	316	2515	1513	14461	regulation of transcription	ASCC1|ZNF250|MXI1|MAGED1|CRY2|NKX6-2|ZFP90|TRAK1|MED27|BHLHB5|ZNF397|RARA|C20ORF100|RARB|ZNF394|CRY1|BHLHB2|PHOX2B|RCOR2|MECP2|ZNF503|PPARGC1A|PROX1|MED10|PRDM8|MED19|MSX1|RAB18|HES5|HES4|JUN|MNT|ST18|CHX10|UNCX|RBP1|MYT1|ZNF618|ZNF512|OTP|ARX|LHX1|LHX3|VEZF1|NKX2-2|SPP1|ZNF69|KLF6|KLF9|KLF12|KLF13|ESRRG|SMAD3|CELSR2|ZNF585A|ZSCAN2|ABCG1|NOTCH1|TULP4|ZFHX4|ZNF213|JAZF1|HOPX|ZFHX3|RERE|ZNF536|LZTS…
45664	0.00016773	0.0058498	10	26	1513	14461	regulation of neuron differentiation	NRCAM|ASCL1|YWHAG|CDK5R1|LBX1|HES5|DTX1|PAX6|CNTN4|TIMP2
9725	0.00018897	0.0065018	25	112	1513	14461	response to hormone stimulus	CALCR|ADCY1|A2M|ABCA2|TRH|GNG8|AKT1|GSTM3|AGT|BCL2|GNG2|GNG3|PRKACB|GNG4|EIF2B2|GNG7|IRS2|C20ORF45|MGP|ABCG1|GNB2|GNB1|NCOA6|PRKAR1A|SORT1
10324	0.00020675	0.0069263	32	159	1513	14461	membrane invagination	RAB7A|PDLIM7|SYNJ1|HK2|EPS15L1|ADORA1|MEGF10|APLP1|AMPH|SYP|ASGR1|AP1S2|DNER|AP3B2|NECAP1|ELMOD1|DNM3|MRC2|ELMO2|ELMO1|ABP1|CORO1A|AP2A2|GAPVD1|RAB18|RABEP1|RAB22A|TOM1|SORT1|CD14|SH3GL2|ST7
16193	0.00020675	0.0069263	32	159	1513	14461	endocytosis	RAB7A|PDLIM7|SYNJ1|HK2|EPS15L1|ADORA1|MEGF10|APLP1|AMPH|SYP|ASGR1|AP1S2|DNER|AP3B2|NECAP1|ELMOD1|DNM3|MRC2|ELMO2|ELMO1|ABP1|CORO1A|AP2A2|GAPVD1|RAB18|RABEP1|RAB22A|TOM1|SORT1|CD14|SH3GL2|ST7
7267	0.00024055	0.0079539	82	535	1513	14461	cell-cell signaling	SYT1|UTS2|SNCAIP|SLC6A1|SYT4|SNCB|FGF9|GNA11|FGF11|FGF13|GABBR2|ADORA1|KCNIP1|SLC1A4|WNT4|SLC1A3|SNPH|DLG4|CHRNA5|KCNQ2|EIF2B2|PARC|STX1A|NRXN2|EFNB3|ALDH5A1|NUDT3|BSN|CACNG2|NTSR1|CDK5|CBLN1|SSTR2|GRM2|KIF1B|GABRR1|SEMA4F|GPR56|ABAT|SRI|ACHE|PLDN|CPLX1|GRB2|NDP|OPRK1|TH|TAC1|TRH|ADCYAP1|AMPH|PCSK1|GAD2|SYN1|AGT|PAFAH1B1|SNAP25|GAD1|NOVA1|HAP1|DTNA|GUCA1B|GLRB|IL8|DLGAP2|DLGAP4|GRIN1|LIN7B|KCNK3|…
10556	0.00024936	0.0081092	329	2657	1513	14461	regulation of macromolecule biosynthetic process	EIF2C1|ASCC1|ZNF250|MXI1|MAGED1|CRY2|NKX6-2|ZFP90|TRAK1|MED27|BHLHB5|ZNF397|RARA|C20ORF100|RARB|ZNF394|EIF2B2|CRY1|BHLHB2|PHOX2B|RCOR2|MECP2|ZNF503|PPARGC1A|PROX1|MED10|PRDM8|MED19|MSX1|RAB18|HES5|HES4|JUN|MNT|ST18|CHX10|UNCX|RBP1|MYT1|ZNF618|ZNF512|OTP|ARX|LHX1|LHX3|VEZF1|NKX2-2|SPP1|ZNF69|KLF6|KLF9|KLF12|KLF13|ESRRG|SMAD3|CELSR2|ZNF585A|ZSCAN2|ABCG1|NOTCH1|TULP4|ZFHX4|ZNF213|JAZF1|HOPX|ZFHX3|RE…
9755	0.00025162	0.0081092	12	37	1513	14461	hormone-mediated signaling	GNG8|ADCY1|GNB2|GNB1|PRKAR1A|C20ORF45|GNG2|PRKACB|GNG3|GNG4|TRH|GNG7
19219	0.0002756	0.0087708	320	2580	1513	14461	regulation of nucleobase, nucleoside, nucleotide and nucleic acid metabolic process	ASCC1|ZNF250|MXI1|MAGED1|CRY2|NKX6-2|ZFP90|TRAK1|MED27|BHLHB5|ZNF397|RARA|C20ORF100|RARB|ZNF394|CRY1|BHLHB2|PHOX2B|RCOR2|MECP2|ZNF503|PPARGC1A|PROX1|MED10|PRDM8|MED19|MSX1|RAB18|HES5|HES4|JUN|MNT|ST18|CHX10|UNCX|RBP1|MYT1|ZNF618|ZNF512|OTP|ARX|LHX1|LHX3|VEZF1|NKX2-2|SPP1|ZNF69|KLF6|KLF9|KLF12|KLF13|ESRRG|SMAD3|CELSR2|ZNF585A|ZSCAN2|ABCG1|NOTCH1|TULP4|ZFHX4|ZNF213|JAZF1|HOPX|ZFHX3|RERE|ZNF536|LZTS…
7264	0.00029709	0.0093381	49	284	1513	14461	small GTPase mediated signal transduction	RAB9B|RAB5B|RAB5C|CDC42|DIRAS1|DIRAS2|RAPGEF6|RHOC|RAB6B|SHC2|AGAP3|RAB4B|ELMO1|ARL3|SH2D3C|RND3|RAB18|GNB1|MAPK3|REM2|NKIRAS1|RASD1|NKIRAS2|RASD2|ARHGDIG|RAB7A|RALGPS1|GRB2|MRAS|RUNDC3A|RAB40C|RAB40B|RHOBTB2|ARHGDIA|GDI1|RAB2B|ABR|MAPK11|VAV2|RABL2A|RALGDS|RAB33A|RABL2B|ABP1|ARF1|RASSF1|ARF4|RAB22A|RHOT1
60255	0.0003229	0.010026	351	2864	1513	14461	regulation of macromolecule metabolic process	EIF2C1|ASCC1|ZNF250|MXI1|MAGED1|CRY2|NKX6-2|ZFP90|TRAK1|MED27|BHLHB5|ZNF397|RARA|C20ORF100|RARB|ZNF394|EIF2B2|CRY1|BHLHB2|PHOX2B|RCOR2|MECP2|UBE2J1|ZNF503|PPARGC1A|PROX1|MED10|PRDM8|MED19|MSX1|RAB18|HES5|HES4|JUN|MNT|ST18|CHX10|UNCX|RBP1|MYT1|ZNF618|ZNF512|OTP|ARX|LHX1|LHX3|VEZF1|NKX2-2|SPP1|ZNF69|KLF6|KLF9|KLF12|KLF13|ESRRG|SMAD3|CELSR2|UBE2L3|ZSCAN2|ZNF585A|ABCG1|NOTCH1|TULP4|ZFHX4|ZNF213|MAP2|…
9889	0.00033006	0.010125	331	2685	1513	14461	regulation of biosynthetic process	EIF2C1|ASCC1|ZNF250|MXI1|MAGED1|CRY2|NKX6-2|ZFP90|TRAK1|MED27|BHLHB5|ZNF397|RARA|C20ORF100|RARB|ZNF394|EIF2B2|CRY1|BHLHB2|PHOX2B|RCOR2|MECP2|ZNF503|PPARGC1A|PROX1|MED10|PRDM8|MED19|MSX1|RAB18|HES5|HES4|JUN|MNT|ST18|CHX10|UNCX|RBP1|MYT1|ZNF618|ZNF512|OTP|ARX|LHX1|LHX3|VEZF1|NKX2-2|SPP1|ZNF69|KLF6|KLF9|KLF12|KLF13|ESRRG|SMAD3|CELSR2|ZNF585A|ZSCAN2|ABCG1|NOTCH1|TULP4|ZFHX4|ZNF213|JAZF1|HOPX|ZFHX3|RE…
43066	0.00039261	0.0119	39	214	1513	14461	negative regulation of apoptosis	PRKCZ|CBX4|BNIP3|ASNS|HSPA1A|HSPA1B|AKT1|PAK7|PEA15|ALB|AGT|CDKN2D|BCL2|BCL3|DDAH2|ARHGDIA|SCG2|NOL3|SOCS2|VHL|CRYAB|EEF1A2|RELA|BIRC7|GIF|BIRC3|PROC|ATF5|CDKN1A|BTG2|BNIP1|BNIP3L|VEGFA|HSPB1|SORT1|PRNP|MYO18A|TIAF1|FAIM2
9719	0.00040594	0.012159	26	124	1513	14461	response to endogenous stimulus	CALCR|ADCY1|A2M|ABCA2|TRH|GNG8|AKT1|GSTM3|AGT|BCL2|GNG2|GNG3|PRKACB|GNG4|EIF2B2|GNG7|IRS2|C20ORF45|MGP|ABCG1|GNB2|GNB1|NCOA6|PRKAR1A|APM-1|SORT1
19222	0.00041673	0.012337	364	2991	1513	14461	regulation of metabolic process	EIF2C1|ASCC1|ZNF250|MXI1|MAGED1|CRY2|NKX6-2|ZFP90|MED27|TRAK1|BHLHB5|ZNF397|RARA|C20ORF100|RARB|ZNF394|EIF2B2|CRY1|BHLHB2|PHOX2B|RCOR2|MECP2|UBE2J1|ZNF503|PPARGC1A|PROX1|MED10|PRDM8|MED19|MSX1|RAB18|HES5|HES4|JUN|MNT|ST18|CHX10|UNCX|RBP1|MYT1|ZNF618|ZNF512|OTP|ARX|LHX1|LHX3|VEZF1|NKX2-2|SPP1|ZNF69|KLF6|KLF9|KLF12|KLF13|ESRRG|SMAD3|CELSR2|UBE2L3|ZSCAN2|ZNF585A|ABCG1|NOTCH1|TULP4|ZFHX4|ZNF213|MAP2|…
31323	0.00045425	0.013293	355	2913	1513	14461	regulation of cellular metabolic process	EIF2C1|ASCC1|ZNF250|MXI1|MAGED1|CRY2|NKX6-2|ZFP90|MED27|TRAK1|BHLHB5|ZNF397|RARA|C20ORF100|RARB|ZNF394|EIF2B2|CRY1|BHLHB2|PHOX2B|RCOR2|MECP2|ZNF503|PPARGC1A|PROX1|MED10|PRDM8|MED19|MSX1|RAB18|HES5|HES4|JUN|MNT|ST18|CHX10|UNCX|RBP1|MYT1|ZNF618|ZNF512|OTP|ARX|LHX1|LHX3|VEZF1|NKX2-2|SPP1|ZNF69|KLF6|KLF9|KLF12|KLF13|ESRRG|SMAD3|CELSR2|ZSCAN2|ZNF585A|ABCG1|NOTCH1|TULP4|ZFHX4|ZNF213|MAP2|JAZF1|HOPX|MAP…
1709	0.00047181	0.01357	10	29	1513	14461	cell fate determination	ASCL1|HOXA2|LBX1|HES5|CYP26B1|JAG2|PAX6|DLL1|PROX1|SMARCA4
51129	0.00047437	0.01357	19	80	1513	14461	negative regulation of cellular component organization and biogenesis	RTN4|PLXNA3|MAP1B|SPTBN4|TERF2IP|EPB49|NTN1|RUFY3|CDC42|MAST1|CORO1A|MAPT|MAP2|MAP4|CLASP1|CLASP2|TERF2|MAP6D1|SPTAN1
43069	0.00052255	0.014782	39	217	1513	14461	negative regulation of programmed cell death	PRKCZ|CBX4|BNIP3|ASNS|HSPA1A|HSPA1B|AKT1|PAK7|PEA15|ALB|AGT|CDKN2D|BCL2|BCL3|DDAH2|ARHGDIA|SCG2|NOL3|SOCS2|VHL|CRYAB|EEF1A2|RELA|BIRC7|GIF|BIRC3|PROC|ATF5|CDKN1A|BTG2|BNIP1|BNIP3L|VEGFA|HSPB1|SORT1|PRNP|MYO18A|TIAF1|FAIM2
7413	0.00054717	0.015142	4	5	1513	14461	axonal fasciculation	NRCAM|CDK5R1|NDN|CNTN4
8089	0.00054717	0.015142	4	5	1513	14461	anterograde axon cargo transport	KIF1A|KIF3B|KIF1B|NEFL
30516	0.00068712	0.018811	6	12	1513	14461	regulation of axon extension	RTN4|NRCAM|PLXNA3|MAPT|NTN1|CDH4
45786	0.00079598	0.021559	29	150	1513	14461	negative regulation of cell cycle	MTSS1|TUSC4|CADM4|LZTS1|TRIM13|NAPB|ZBTB17|AIP|ADCYAP1|CYLD|ARHGAP20|CDKN2D|MN1|MTUS1|SCG2|VHL|SMAD3|DBC1|CDKN1C|CDKN1A|CDKN1B|RASSF1|BTG3|RASSF2|MYO16|APM-1|PPP1R13B|BIN1|FEZ1
22603	0.00080873	0.021674	18	77	1513	14461	regulation of anatomical structure morphogenesis	RTN4|PALM|PLXNA3|LRRC4C|NTN1|CDH4|SLIT2|RUFY3|NRCAM|CDC42|METRN|MAPT|ROBO2|POU3F2|CDC42EP4|WNT7A|NEFM|FGD3
51128	0.00082167	0.021791	46	274	1513	14461	regulation of cellular component organization and biogenesis	RTN4|PALM|PLXNA3|EIF2C1|STON1|RAB5B|RAB5C|TERF2IP|LRRC4C|CDH4|NRCAM|CDC42|METRN|MAPT|CLASP1|EIF1|ROBO2|POU3F2|CLASP2|NEDD4L|EIF2B2|CDC42EP4|TERF2|NEFM|FGD3|DRD1IP|PSRC1|MAP1B|SPTBN4|EIF1B|EPB49|PPARGC1A|NTN1|SLIT2|RUFY3|CORO1A|MAST1|CDKN1B|TPPP|MAP2|HSPB1|MAP4|BIN1|WNT7A|MAP6D1|SPTAN1
15672	0.00084907	0.022245	52	320	1513	14461	monovalent inorganic cation transport	SLC8A3|ATP1B1|SLC9A6|ATP1B2|SCN3B|ATP6AP1|SAT2|KCNIP1|KCNIP4|SLC23A2|ATP6V0D1|SLC4A4|KCNQ2|SCN2A|KCTD20|ATP6V1D|ATP6V1F|ATP6V1A|KCNH2|KCNH4|TNFAIP1|HK2|HK1|ATP6V1G2|ATP6V1B2|ATP6V0B|ATP6V0C|SLC4A8|C16ORF7|NEDD4L|HCN3|SLC8A2|SLC12A2|KCNB1|SLC12A5|KCTD2|KCNK3|ACCN2|SLC17A8|ACCN1|KCNJ4|ACCN4|SLC17A6|CDKN1B|ATP6V0E2|KCNN3|NHEDC2|ATP6V0A1|KCNF1|SLC5A7|ATP6V0A4|KCTD13
16044	0.00085623	0.022245	45	267	1513	14461	membrane organization and biogenesis	RAB7A|SNAP91|PDLIM7|SYNJ1|COPZ1|HK2|BNIP3|EPS15L1|ADORA1|MEGF10|APLP1|AMPH|SYP|NRCAM|ASGR1|AP1S2|BCL2|DNER|AP3B2|NECAP1|SEC24C|ELMOD1|DNM3|DRD1IP|MRC2|REEP1|ELMO2|UNC84B|ELMO1|ABP1|CORO1A|AP2A2|GAPVD1|RAB18|BNIP1|ARF1|RABEP1|RAB22A|CACNA1H|TOM1|SORT1|SH3GL2|COPE|CD14|ST7
42133	0.00087645	0.02254	9	26	1513	14461	neurotransmitter metabolic process	GAD2|ACHE|SNCAIP|SNCB|ALDH5A1|TH|ABAT|SLC5A7|GAD1
7167	0.00092725	0.023608	43	253	1513	14461	enzyme linked receptor protein signaling pathway	MTSS1|FGFR3|NDN|GRB2|LTBP3|BMPR2|EPHB3|EPHB1|ADCYAP1|AKT1|ACVR1B|RGMB|SORBS1|PTN|FRS3|SH2B2|PIK3R1|GNG7|GUCA1B|IRS2|CAMLG|EFNB3|CRYAB|BAIAP2|SMAD3|PTPRT|PTPRO|CDK5|EPHA3|NTRK3|EPHA5|EPS15|ACVR2A|DDR1|DOK4|EPHA8|NTRK2|VEGFA|MAPK8IP2|JAK1|SORT1|GDF15|GFRA2
43687	0.00098737	0.024457	134	992	1513	14461	post-translational protein modification	GNA11|CLK1|CRY2|CLK3|AAK1|STK39|PRKACB|GNG3|CRY1|MYST3|RET|MADD|PTPRN2|PTPRT|PTPRN|PTPRO|MARK1|CCRK|MAP4K4|RIOK3|MAPK4|MAPK3|TESK1|RELN|FGFR3|PPME1|SSH2|BMPR2|FLJ22167|MYT1|EPHB3|EPHB1|CAMKV|DUSP18|DUSP19|SBK1|DYRK4|LMTK3|RNF11|STK19|GAD1|MGC42105|UBE2L3|RPS6KL1|EPHA3|EPHA5|NTRK3|DUSP28|CDKN1A|DUSP26|AKTIP|EPHA8|MAP2|NTRK2|PARP3|GRK4|GRK5|PCSK1N|HDAC6|SENP7|AKT1|ACVR1B|ART3|PAK7|PRMT2|MGRN1|OSR1|…
51258	0.00098942	0.024457	13	48	1513	14461	protein polymerization	TUBB2B|WASF3|TUBB2A|PREX1|WAS|TUBB4Q|TUBB|MC1R|TPPP|TUBG2|TUBA1A|TUBB3|TUBB4
7219	0.00098942	0.024457	13	48	1513	14461	Notch signaling pathway	DTX3|JAG2|DLL3|HN1|DLL1|ASCL1|NOTCH1|HEY1|MIB2|DNER|HEY2|CNTN1|MESP1
1578	0.0010932	0.026223	5	9	1513	14461	microtubule bundle formation	MAST1|TPPP|PSRC1|MAP1B|CLASP1
45446	0.0010932	0.026223	5	9	1513	14461	endothelial cell differentiation	GSTM3|HOXB5|AGT|VEZF1|PROX1
30517	0.0011433	0.026223	3	3	1513	14461	negative regulation of axon extension	RTN4|PLXNA3|NTN1
40023	0.0011433	0.026223	3	3	1513	14461	establishment of nucleus localization	CDC42|NTN1|UNC84B
51647	0.0011433	0.026223	3	3	1513	14461	nucleus localization	CDC42|NTN1|UNC84B
6105	0.0011433	0.026223	3	3	1513	14461	succinate metabolic process	GAD2|ALDH5A1|GAD1
1885	0.0011433	0.026223	3	3	1513	14461	endothelial cell development	GSTM3|AGT|VEZF1
16081	0.0011433	0.026223	3	3	1513	14461	synaptic vesicle docking during exocytosis	PLDN|SNPH|SNAP25
50772	0.0011635	0.026448	6	13	1513	14461	positive regulation of axonogenesis	METRN|MAPT|ROBO2|NTN1|CDH4|SLIT2
9966	0.0012855	0.028962	84	581	1513	14461	regulation of signal transduction	FGF9|PREX1|FSTL3|ZIC1|RGL1|ACVR1B|GARNL3|SMAP2|TMEM9B|SMAP1|PAK3|GARNL1|RAPGEF6|RHOC|GNG4|AGAP3|GNG7|ARHGEF4|PPP2R1A|ARHGEF3|MAGI1|SOCS2|ARHGEF7|C9ORF89|ARHGEF6|RELA|SIPA1L2|PSD2|ARHGEF12|DDIT4|ACVR2A|SGSM1|GAPVD1|PSD|MIB2|C5ORF13|VEGFA|HIPK2|RELN|ARFGAP3|RABGAP1|RAP1GAP|TBC1D9|TRIM13|CXXC4|TIMP2|RGS11|RGS12|PLEKHG1|SQSTM1|AGT|PAFAH1B1|KNDC1|FGD3|IQSEC1|FBXO8|SCG2|NGEF|PSCD1|ABR|DTX1|NDFIP1|SMAD3…
50771	0.0015049	0.03348	4	6	1513	14461	negative regulation of axonogenesis	RTN4|PLXNA3|NTN1|RUFY3
6916	0.0015241	0.03348	28	149	1513	14461	anti-apoptosis	PRKCZ|CBX4|BNIP3|HSPA1A|HSPA1B|AKT1|PAK7|PEA15|CDKN2D|BCL2|DDAH2|ARHGDIA|NOL3|SOCS2|VHL|CRYAB|EEF1A2|RELA|BIRC7|BIRC3|ATF5|BNIP1|BNIP3L|HSPB1|PRNP|TIAF1|MYO18A|FAIM2
6812	0.0015254	0.03348	74	503	1513	14461	cation transport	SLC8A3|ATP1B1|SLC9A6|SCN3B|ATP1B2|ATP6AP1|SAT2|KCNIP1|KCNIP4|ATP2B2|ATP2B4|SLC23A2|KCNQ2|ATP6V0D1|SLC4A4|CACNG7|SCN2A|CACNG6|KCTD20|GIF|CACNG3|CACNG2|CACNG1|ATP6V1D|ATP6V1F|ATP6V1A|RYR3|KCNH2|TNFAIP1|KCNH4|TF|HK2|HK1|CACNB3|ATP6V1G2|ATP6V1B2|ATP6V0B|FTH1|ATP6V0C|TTYH1|SLC4A8|C16ORF7|SLC39A6|NEDD4L|SLC30A3|HCN3|SLC8A2|SLC12A2|KCNB1|GRIN1|SLC12A5|KCTD2|CACNA2D3|KCNK3|ACCN2|SLC17A8|KCNJ4|ACCN1|ACCN4…
7169	0.0015772	0.034322	32	178	1513	14461	transmembrane receptor protein tyrosine kinase signaling pathway	MTSS1|FGFR3|NDN|GRB2|BMPR2|EPHB3|EPHB1|ADCYAP1|AKT1|SORBS1|SH2B2|FRS3|PIK3R1|IRS2|CAMLG|EFNB3|CRYAB|BAIAP2|PTPRT|CDK5|EPHA3|EPS15|EPHA5|NTRK3|DDR1|DOK4|EPHA8|VEGFA|NTRK2|MAPK8IP2|SORT1|GFRA2
10639	0.0018064	0.038833	14	57	1513	14461	negative regulation of organelle organization and biogenesis	SPTBN4|MAP1B|TERF2IP|EPB49|MAST1|CORO1A|MAPT|MAP2|MAP4|CLASP1|CLASP2|TERF2|MAP6D1|SPTAN1
30900	0.0018151	0.038833	13	51	1513	14461	forebrain development	PLXNA3|SOX3|PAX6|NEUROG2|APLP1|OTP|ARX|ASCL1|MSX1|POU3F2|PAFAH1B1|SMARCA4|NR2F1
7154	0.0018409	0.039057	427	3629	1513	14461	cell communication	PPP2R5B|LTBP3|GNG8|LPHN3|DIRAS1|DIRAS2|MC1R|PPP1R1A|GNG2|GNG3|GNG4|DDAH2|GNG7|MAGI1|CRYAB|LIFR|BSN|PTPRT|PTPRO|MARK1|SSTR2|MAPK3|ABAT|MYO18A|SH3GL2|RALGPS1|GNAI2|RHPN2|RUNDC3A|CACNB3|ADCYAP1|DUSP19|PPP2R2B|PPP2R2C|KIAA1688|DVL3|RICS|KCNK3|GNGT1|PENK|ARF1|ARF4|RGS7|GPR83|FGF9|GLRA2|BNIP3|RTN1|RTN2|SMAP2|SNPH|ANGPT1|ARHGEF4|SRPK2|ARHGEF7|ARHGEF6|PIK3C2B|GIF|HN1|CACNG2|ELMO1|MAST1|GNB2|DOK4|GNB1|SRG…
7389	0.0021302	0.044822	25	131	1513	14461	pattern specification process	BMI1|MFNG|PAX6|BMPR2|ZIC1|HOXA5|CXCR4|CYP26B1|GBX2|KIF3B|MAFB|FTO|DLL3|RING1|CELSR2|DLL1|CFC1|ASCL1|ACVR2A|BTG2|HOXB8|HOXB6|RELN|PBX3|WNT7A
7612	0.0021922	0.045749	7	19	1513	14461	learning	ATXN1|FYN|GRIN1|DLG4|NEUROD2|ADRA1B|PTN
46907	0.0022258	0.046073	91	650	1513	14461	intracellular transport	KIFC2|TSPO|ENAH|CLTB|RAB9B|TUBB2B|TUBB2A|LTBP3|FGF9|ZMAT3|AP3S2|BNIP3|CSPG5|ZFYVE20|AIP|AKT1|SLC25A20|AP1S2|CRY2|MC1R|SRPR|TRAK1|AP3B2|RAB6B|VPS16|DYNC1H1|SEC24C|TUBA1A|AGAP3|GOLGA3|TUBB3|TUBB4|STX5|STX1A|KIF5C|MYH7|OPTN|WAS|KIF1A|KIF1B|TOM1|AKAP6|SORT1|SERP2|VPS26B|DYNLRB1|DYNC1I2|COPE|KPNA1|PACS1|AP1M1|ARFGAP3|STON1|COPZ1|HK2|NAPB|DNAH2|TUBB4Q|TUBB|STX12|SQSTM1|BCL2|AGT|BCL3|PAFAH1B1|SEC22C|DOP…
6796	0.0023333	0.047524	118	878	1513	14461	phosphate metabolic process	ATP6AP1|CLK1|CLK3|AAK1|STK39|GNG3|PRKACB|RET|MADD|PTPRN2|PTPRT|PTPRN|PTPRO|MARK1|CCRK|MAP4K4|RIOK3|MAPK4|MAPK3|TESK1|RELN|FGFR3|MVD|ENPP2|SSH2|BMPR2|MYT1|EPHB3|EPHB1|CAMKV|DUSP18|DUSP19|SBK1|DYRK4|LMTK3|C16ORF7|STK19|MGC42105|RPS6KL1|EPHA3|EPHA5|NTRK3|DUSP28|CDKN1A|DUSP26|EPHA8|NDUFV1|NTRK2|GRK4|GRK5|SYNJ1|IHPK1|AKT1|ACVR1B|PAK7|OSR1|PAK2|CXCR4|PAK3|ACYP2|IHPK2|SRPK2|PPP2R1A|CTBP1|PIK3C2B|CDK6|PR…
6793	0.0023333	0.047524	118	878	1513	14461	phosphorus metabolic process	ATP6AP1|CLK1|CLK3|AAK1|STK39|GNG3|PRKACB|RET|MADD|PTPRN2|PTPRT|PTPRN|PTPRO|MARK1|CCRK|MAP4K4|RIOK3|MAPK4|MAPK3|TESK1|RELN|FGFR3|MVD|ENPP2|SSH2|BMPR2|MYT1|EPHB3|EPHB1|CAMKV|DUSP18|DUSP19|SBK1|DYRK4|LMTK3|C16ORF7|STK19|MGC42105|RPS6KL1|EPHA3|EPHA5|NTRK3|DUSP28|CDKN1A|DUSP26|EPHA8|NDUFV1|NTRK2|GRK4|GRK5|SYNJ1|IHPK1|AKT1|ACVR1B|PAK7|OSR1|PAK2|CXCR4|PAK3|ACYP2|IHPK2|SRPK2|PPP2R1A|CTBP1|PIK3C2B|CDK6|PR…

## Sheet: Down-reg-overrep-bp-BINGO
File created with BiNGO (c) on Apr 8, 2010 at 12:05:46 PM
ontology: process
curator: GO
Selected ontology file : jar:file:C:\Users\Fathi\.cytoscape\2.6\plugins\BiNGO-2.31\BiNGO.jar!/GO_Biological_Process
Selected annotation file : jar:file:C:\Users\Fathi\.cytoscape\2.6\plugins\BiNGO-2.31\BiNGO.jar!/H_sapiens_default
Discarded evidence codes :
Overrepresentation
Selected statistical test : Hypergeometric test
Selected correction : Benjamini & Hochberg False Discovery Rate (FDR) correction
Selected significance level : 0.05
Testing option : Test cluster versus whole annotation
The selected cluster :
RBPMS2	SYNCRIP	WTAP	RBM35A	SNORA64	LOC401720	LPHN2	APP	SNORA70	MAP3K4	MAK16	DHX37	RPLP0	RPLP1	DHX34	DHX33	ACAA2	AIG1	LRRC1	PTBP1	EOMES	BTBD7	ISG20L1	KIAA0644	JTV1	SARS2	THY1	JUP	EGFLAM	TAGLN	RCC2	PTRF	TFPI	ROR1	ROR2	ADSL	HLA-DRA	ORAI1	HACL1	ADSS	OSTF1	CYP1B1	PFN1	FAM152A	UPK1A	KLKB1	EFR3A	ALDH4A1	HLA-DOA	UBE2CBP
CEP192	CYP20A1	LOC646567	FRZB	LOC644422	HSP90B1	CUL4A	MMP23B	SNX33	RCN1	GCUD2	SCN4A	GCA	CBS	SCPEP1	THOP1	EDN1	FST	DNAJB14	DNAJB12	HIBADH	DDX17	DDX11	APOE	WWP1	LIN28	CREB3L2	DDX10	ANAPC1	PLD2	RPUSD4	RPUSD3	EMX2	ANAPC4	TXNDC9	CD40	LOC130576	LHFPL2	TXNDC1	KRT19	KRT18	KRT17	TXNDC5	NEK8	CDCA7L	PIAS2	HAS2	HAS3	TXNL2	TPST2
HAT1	CEP55	LOC653888	RPA3	TRIB1	RPA1	PDIA3P	RPA2	TYMS	BCAP29	ZC3H12B	PPAP2A	SLC25A43	ENOSF1	SCO1	RAD51AP1	SVEP1	TMBIM4	LARS2	NUP155	MLF1IP	RPAP3	C5ORF34	C5ORF35	GPR114	MGC87042	HIBCH	C16ORF33	BMPR1A	KIFC1	PTGS2	RPL14	SURF6	VTCN1	RPL13	PTGS1	C16ORF75	PLS1	LSM5	LSM4	LSM3	CCNA2	PLS3	MTERFD1	PTPRK	TYRO3	PTPRF	NOP5/NOP58	LOC387841	BCL2L12
CSF2RA	VASN	NUP88	OTX1	OTX2	NUP85	TOPORS	CDK4	HMGA1	CDK2	ACADVL	SASS6	RFWD3	ATG4C	IPO7	PRDX6	NSL1	PPM1H	IPO4	PLLP	LOC643272	ADAMTS19	LOC653381	CDH1	LYCAT	DCN	PPM1B	IVNS1ABP	CDH3	DCI	CDH6	COL17A1	CHD1L	PRDM14	SHISA2	TSPAN33	SH2B3	FLJ14712	TCIRG1	RNF144B	COL13A1	SAAL1	SMC6	FUCA2	SMC2	DBI	SMC4	DC2	ZRANB2	TBL1X
PRRX1	ECHDC2	PRRX2	LSR	LOC644029	TTLL12	C14ORF94	ARHGAP4	SLK	GSN	SOX15	CNTNAP2	SOX18	TM9SF3	KPNB1	KIAA0907	EGR1	SOX10	EGR2	SOX13	CYP11A1	LOC653778	LEPREL2	PIGW	RASL12	ECT2	NOL1	PIGN	SACM1L	LAP3	SMO	ALDH7A1	MGC40489	GRN	BUB1B	KIAA0514	LEPREL1	KPNA2	SMS	MELK	MAL2	USP9X	CALD1	LUM	LOC201725	KIAA0101	UGT3A1	UGT3A2	CPZ	MTHFS
PPIL5	RPL10A	ASF1B	FGD6	HELLS	GABRP	PHACTR2	TEAD2	C17ORF41	ABCB7	DSG2	CXCL14	LOC388275	FREM2	CXCL16	DNAJB6	KIF23	CLDN7	CLDN3	CDC14B	LYAR	CLDN6	CYP2S1	C17ORF53	AMMECR1	ACOT9	SLC1A5	KIF2C	SPRY2	SPRY1	DKC1	SLC43A3	KIF14	ZNF280C	KIF11	KIF15	LOC57228	PCDH7	PMM2	LEFTY1	MAN2A1	DHRS4	LOC729148	RIF1	TXNRD2	FHOD1	FKBP2	FKBP5	CRLF3	CLCNKA
SALL2	PHF3	SALL4	ITGA6	ITGA5	GRTP1	TROAP	LOC645688	GLMN	DNMT1	FAM84B	GRB7	TMEM88	LOC645682	DUT	LOC647415	SEPX1	METAP1	METAP2	IGFBP6	SORL1	NSBP1	DMRTA1	LOC133993	TMEM177	LOC647954	FAM83D	TMEM54	C18ORF24	CCDC41	FLJ20674	MKKS	RANBP1	CIRH1A	FAM83H	TSKU	PILRB	PHC1	ANO10	LOC440359	NANOG	LOC648024	HMBS	G3BP1	LEF1	PRKCH	CHST4	UBE2C	CCDC50	EYA2
ZAK	AP1G2	TNNC2	TNNC1	CTDSPL	STK35	SLC7A8	TSPAN6	MIPEP	KANK1	SLC7A7	VCL	KANK2	GTF2E1	OLFML3	SMARCD2	SLC2A3	OIP5	PSIP1	UNC5D	CTDSP2	DDX21	ELOVL6	HADH	DDOST	FLVCR2	ASPM	PQLC3	FLVCR1	SNRPA1	SPTLC1	NUDT1	STK24	NUDT6	NEIL3	MTA3	NUDT5	C14ORF173	WEE1	PCOLCE2	TNFAIP6	ARPC1B	RBPMS	VSNL1	TNFAIP8	PDE5A	COL1A2	COL1A1	BAT1	ASS1
NMI	GULP1	UNG	AASS	CLDN10	ANKRD32	DIMT1L	LOC132241	MRPL20	MRPL11	C12ORF45	ANKRD35	C12ORF48	MRPL15	MRPL14	ANKRD38	FRAG1	ACTL6A	LOC645385	KIAA0391	DDIT4L	C14ORF115	UGT8	THBS1	GLIPR1L1	QSOX1	RBM25	NMU	FZD8	RRBP1	NASP	FZD2	AFF1	CDKN3	FZD5	STAT1	FZD4	CLDN23	FZD7	AGTRAP	MRPL23	MRPL22	C12ORF35	DKK1	ABCC4	NLN	HNRPA2B1	ABCC5	STIL	CTPS
No annotations were retrieved for the following entities:
RBPMS2	SNORD68	SURF6	LOC654103	VKORC1L1	C16ORF75	RBM35A	SNORA64	LOC401720	WDR75	LOC649946	WDR72	SNORA70	MAK16	DHX37	PLS1	DHX34	DHX33	TMEM14B	CDCA4	FLJ39660	MTERFD1	LOC85389	LOC642989	AIG1	LRRC1	CRTAP	BTBD7	LOC387841	KIAA0644	CCDC138	KIAA1522	C1ORF85	TMEM135	EGFLAM	KIAA1524	KIAA1671	LOC401074	TRIML2	CCDC99	GGCT	LOC647859	FAM152A	TMEM125	CCDC102A	LOC647856	EFR3A	C9ORF23	LOC651576	PCNX
NSUN5	EHD4	SNORD36A	COBLL1	WDFY2	TMC6	SNORD36C	C13ORF25	CEP192	PNO1	LOC646567	LOC644422	LOC644615	RASL11B	DC2	GCUD2	DKFZP586I1420	C6ORF141	HMGN1	C7ORF42	C1ORF112	LUZP1	FAM124B	PRRT3	TMEM20	C1ORF106	FLJ43692	C7ORF49	DDX10	TMEM185B	MRPL50	C6ORF153	NUDT15	KIAA0141	CEP152	LOC130576	LHFPL2	C14ORF104	PARP12	TACSTD1	C14ORF106	MLLT10	HAS2	ADD3	LOC728242	LMNB1	SUMO1P3	GSDMD	NOC3L	LOC91431
PLAC9	RPAP3	CCDC77	C5ORF34	C3ORF52	C5ORF35	CCDC72	CCDC71	TMEM165	LOC649555	MGC87042	SH3D19	SP8	LOC642817	C6ORF173
GO-ID	p-value	corr p-value	x	nX	N	Description	Genes in test set
22403	3.6994e-32	1.0595e-28	115	308	1687	14444	cell cycle phase	ADCY3|KIFC1|KNTC1|AURKA|PTTG1|AURKB|CD2AP|CDCA8|DDX11|INCENP|CDCA2|CCNA2|CDCA5|STAG2|ASPM|CDCA3|ANAPC1|SGOL1|POLE|ANAPC4|SKP2|TBRG4|MND1|ESPL1|PIM2|WEE1|NCAPD2|CCDC5|MAD2L1|TIMELESS|RCC2|SPAG5|ZWINT|NEK8|MAD2L2|BLM|NEK2|MRE11A|TIPIN|CHEK1|ANLN|CCNG1|SPC24|SPC25|NCAPG2|FBXO5|HELLS|ERCC6L|TFDP1|YEATS4|CDC20|NDC80|TPD52L1|PMF1|RAD54L|NOLC1|PLK1|POLD1|RAD54B|KIF23|GTSE1|CCNE1|KIF2C|C18ORF24|DLG7|FANC…
7049	8.074e-29	1.1562e-25	172	623	1687	14444	cell cycle	ADCY3|KIFC1|ZAK|PRC1|KNTC1|PKMYT1|TTK|AURKA|AURKB|PTTG1|WTAP|CD2AP|CDCA8|DDX11|INCENP|CDCA2|RPN2|CDCA5|CCNA2|ASPM|STAG2|CDCA3|ANAPC1|SGOL2|LIG1|SGOL1|POLE|ANAPC4|SKP2|TBRG4|MND1|ESPL1|PIM2|PPP1CC|WEE1|NCAPD2|CCDC5|MAPK1|UHRF1|PA2G4|MAD2L1|KRT18|TIMELESS|RCC2|SPAG5|ZWINT|PSMA3|NEK8|MAD2L2|DSCC1|BLM|NEK2|MRE11A|TIPIN|CHEK1|ANLN|CHEK2|CCNG1|SPC24|SPC25|NCAPG2|CDC123|FBXO5|HELLS|ERCC6L|TFDP1|CKAP2|YE…
279	2.5637e-28	2.4475e-25	97	253	1687	14444	M phase	ADCY3|KIFC1|KNTC1|AURKA|PTTG1|AURKB|CD2AP|CDCA8|DDX11|INCENP|CDCA2|CCNA2|CDCA5|STAG2|ASPM|CDCA3|ANAPC1|ANAPC4|SGOL1|MND1|ESPL1|PIM2|WEE1|NCAPD2|CCDC5|MAD2L1|TIMELESS|RCC2|SPAG5|ZWINT|NEK8|MAD2L2|NEK2|MRE11A|TIPIN|ANLN|CHEK1|CCNG1|SPC24|SPC25|NCAPG2|FBXO5|HELLS|ERCC6L|YEATS4|NDC80|CDC20|PMF1|RAD54L|NOLC1|PLK1|RAD54B|KIF23|KIF2C|C18ORF24|DLG7|FANCB|ZW10|KIF11|CDC2|DSN1|CCNF|KIF15|TPX2|NUSAP1|MPP6|U…
6260	1.5322e-27	1.097e-24	83	198	1687	14444	DNA replication	NAP1L1|MCM10|CDT1|CCNE2|PRIM1|MUTYH|MCM7|DKC1|CTGF|TOP2A|PMS1|RBMS1|CDC7|SSBP1|CDC2|DTL|LIG1|POLE|MCM2|TOP1MT|MCM3|RNASEH2A|MCM4|HMGA1|MCM5|ORC1L|RAD50|C10ORF2|MCM6|RAD51|RFC5|RFC3|TXNDC1|RFC4|RFC1|RFC2|RRM2|RRM1|DSCC1|HMGB2|BLM|PRIM2A|MRE11A|LIN9|POLA1|CHEK1|POLA2|RPA3|TK1|RPA1|TYMS|RPA2|TFAM|ORC2L|CDC45L|SET|POLE2|KRT7|ORC6L|POLQ|ATRIP|FEN1|TERF1|EXO1|MSH6|GINS2|MSH2|NASP|GINS3|PHB|GINS4|WRN|CD…
87	2.6316e-27	1.5074e-24	80	187	1687	14444	M phase of mitotic cell cycle	KIF23|KIFC1|KNTC1|AURKA|AURKB|PTTG1|CD2AP|KIF2C|CDCA8|C18ORF24|DDX11|DLG7|INCENP|CDCA2|CDCA5|CCNA2|ASPM|STAG2|CDCA3|ZW10|ANAPC1|KIF11|DSN1|CDC2|SGOL1|KIF15|ANAPC4|CCNF|TPX2|MPP6|NUSAP1|ESPL1|UBE2C|WEE1|CDK2|EML4|NCAPD2|CCDC5|MAD2L1|RCC2|TIMELESS|SPAG5|NSL1|ZWINT|NEK8|BUB1B|MAD2L2|TIPIN|ANLN|CDH1|CEP55|CCNG1|TCF7L1|SPC24|SPC25|NCAPG|NCAPG2|BUB1|FBXO5|ZWILCH|BUB3|HELLS|TERF1|ERCC6L|YEATS4|CENPF|CDC…
22402	1.0972e-26	5.2375e-24	134	443	1687	14444	cell cycle process	ADCY3|KIFC1|ZAK|PRC1|KNTC1|TTK|AURKA|PTTG1|AURKB|CD2AP|CDCA8|DDX11|INCENP|CDCA2|RPN2|CCNA2|CDCA5|ASPM|STAG2|CDCA3|ANAPC1|SGOL1|POLE|ANAPC4|SKP2|TBRG4|MND1|ESPL1|PIM2|WEE1|NCAPD2|CCDC5|PA2G4|MAD2L1|TIMELESS|RCC2|SPAG5|ZWINT|PSMA3|NEK8|MAD2L2|BLM|NEK2|MRE11A|TIPIN|CHEK1|ANLN|CCNG1|SPC24|SPC25|NCAPG2|CDC123|FBXO5|HELLS|ERCC6L|TFDP1|YEATS4|CDC20|NDC80|TPD52L1|GAS1|PMF1|RAD54L|PSMB8|NOTCH2|NOLC1|PLK1|…
278	2.2426e-26	8.7992e-24	104	298	1687	14444	mitotic cell cycle	KIFC1|PRC1|KNTC1|TTK|AURKA|PTTG1|AURKB|CD2AP|CDCA8|DDX11|INCENP|CDCA2|RPN2|CCNA2|CDCA5|STAG2|ASPM|CDCA3|ANAPC1|SGOL1|ANAPC4|POLE|SKP2|TBRG4|ESPL1|WEE1|NCAPD2|CCDC5|MAD2L1|TIMELESS|RCC2|SPAG5|ZWINT|PSMA3|NEK8|MAD2L2|BLM|TIPIN|ANLN|CHEK1|CCNG1|SPC24|SPC25|NCAPG2|FBXO5|HELLS|ERCC6L|TFDP1|YEATS4|CDC20|NDC80|TPD52L1|PMF1|PSMB8|NOLC1|PLK1|POLD1|KIF23|GTSE1|CCNE1|KIF2C|C18ORF24|DLG7|ZW10|CDC7|KIF11|CDC2…
7067	2.4579e-26	8.7992e-24	78	184	1687	14444	mitosis	KIF23|KIFC1|KNTC1|AURKA|AURKB|PTTG1|CD2AP|KIF2C|CDCA8|C18ORF24|DDX11|DLG7|INCENP|CDCA2|CDCA5|CCNA2|ASPM|STAG2|CDCA3|ZW10|ANAPC1|KIF11|DSN1|CDC2|SGOL1|KIF15|ANAPC4|CCNF|TPX2|NUSAP1|ESPL1|UBE2C|WEE1|CDK2|EML4|NCAPD2|CCDC5|MAD2L1|RCC2|TIMELESS|SPAG5|NSL1|ZWINT|NEK8|BUB1B|MAD2L2|TIPIN|ANLN|CDH1|CEP55|CCNG1|TCF7L1|SPC24|SPC25|NCAPG|NCAPG2|BUB1|FBXO5|ZWILCH|BUB3|HELLS|TERF1|ERCC6L|YEATS4|CENPF|CDC20|BI…
6259	4.4401e-26	1.4129e-23	135	454	1687	14444	DNA metabolic process	XRCC5|XRCC3|XRCC6|PTTG1|MCM10|PTTG3|SETX|PRIM1|MUTYH|CTGF|PSIP1|PMS1|RBMS1|NUDT1|DFFA|DTL|NEIL3|USP1|LIG1|POLE|MND1|RNASEH2A|C10ORF2|ORC1L|RFC5|RFC3|UHRF1|TXNDC1|RFC4|RFC1|RFC2|DSCC1|HMGB2|BLM|MRE11A|CHEK1|PPT1|NP|TK1|POLE2|ORC6L|POLQ|ATRIP|DNMT3B|HELLS|RECQL4|GINS2|GINS3|PHB|GINS4|EME1|TPD52L1|WRN|RAD54L|DNA2|POLD1|SUPT16H|PCNA|DNMT1|RAD54B|PARP4|PARP1|CHAF1A|CHAF1B|DUT|NAP1L1|CAD|CDT1|CCNE2|FAN…
51301	3.034e-25	8.6893e-23	88	233	1687	14444	cell division	KIF23|KIFC1|PRC1|CDC14B|KNTC1|CUZD1|AURKB|PTTG1|CD2AP|CCNE2|CCNE1|CDCA8|C18ORF24|INCENP|CDCA2|CDCA5|CCNA2|ASPM|FANCB|STAG2|CDCA3|ZW10|CDC7|ANAPC1|KIF11|DSN1|CDC2|SGOL2|LIG1|SGOL1|ANAPC4|CCNF|NUSAP1|ESPL1|PPP1CC|UBE2C|CDK4|MYH9|WEE1|CDK2|NCAPD2|CCDC5|MAD2L1|RCC2|TIMELESS|SPAG5|NSL1|ZWINT|NEK8|BUB1B|MAD2L2|CKS1B|NEK2|DIAPH2|TIPIN|ANLN|CDH1|CEP55|CCNG1|SPC24|SPC25|NCAPG|NCAPG2|CDC123|BUB1|FBXO5|ZWIL…
6974	1.797e-17	4.6786e-15	94	326	1687	14444	response to DNA damage stimulus	XRCC5|XRCC3|ZAK|XRCC6|PTTG1|GTSE1|SETX|FANCL|MUTYH|MCM7|SLK|FANCI|FANCG|TOP2A|CCNA2|MMS19L|FANCB|PMS1|NUDT1|DTL|CDC2|NEIL3|USP1|LIG1|POLE|GTF2H4|ISG20L1|MCM2|TOPORS|CDS1|RAD50|RBBP8|RAD51|RFC5|RECQL|MAPK1|RFC3|UHRF1|RFC4|RFC1|MRPS9|TIMELESS|RIF1|RFC2|FANCD2|HMGB2|APEX2|BLM|UNG|MRE11A|SHFM1|POLA1|TIPIN|PRKDC|CHEK1|BCCIP|CHEK2|SFN|RPA3|RPA1|TYMS|RPA2|POLE2|MDC1|FRAG1|ECD|CEBPZ|POLQ|ATRIP|FEN1|EXO1|…
6139	1.5582e-14	3.719e-12	444	2774	1687	14444	nucleobase, nucleoside, nucleotide and nucleic acid metabolic process	XRCC5|XRCC3|XRCC6|SYNCRIP|INTS3|WTAP|MED20|HNRPM|INTS8|CDCA7|CTGF|WDR77|LSM5|LSM4|LSM3|ZNF644|EMG1|LIG1|NOP5/NOP58|PTBP1|ZNF649|PCM1|SARS2|C10ORF2|ORC1L|NME4|MAPK1|PTRF|ROR1|ZZZ3|ADSL|ROR2|IRAK1BP1|ADSS|PUS1|NHP2L1|PABPC4|AHCTF1|ZNF511|PPT1|PUS7|SLC29A1|WDR57|SLC29A2|TMEM123|PABPC1|DNMT3B|SFRS12|RECQL4|YEATS4|PHB|EME1|GART|ZNF215|UPF3B|NOLC1|PPRC1|PCNA|PARP4|PARP1|TAF1C|ELF3|FOXA3|FBXL10|ZNF296|N…
44238	2.4173e-14	5.3255e-12	882	6307	1687	14444	primary metabolic process	LDHB|SYNCRIP|MYLIP|WTAP|MED20|HNRPM|MAP3K4|RPLP0|RPLP1|LOC653658|ACAA2|PDPR|LIG1|PTBP1|ESPL1|JTV1|MYH9|SARS2|MAPK1|EBPL|PTRF|ROR1|ROR2|ADSL|ADSS|HACL1|CYP1B1|PABPC4|AHCTF1|ZNF511|LOC648000|SLC29A1|SLC29A2|LPCAT1|KLKB1|ARG2|TMEM123|ALDH4A1|PABPC1|SFRS12|RECQL4|YEATS4|DUSP23|ACACB|GART|NOLC1|PPRC1|PARP4|PARP1|TAF1C|CYP2J2|ELF3|FOXA3|CUZD1|MMP25|AUH|YBX2|FGF2|USP13|NFKBIZ|MRPL3|LYN|DKFZP586H2123|ZNF…
43283	1.5033e-13	3.0753e-11	608	4093	1687	14444	biopolymer metabolic process	XRCC5|XRCC3|RPL14|RPL13|XRCC6|SYNCRIP|INTS3|MYLIP|WTAP|MED20|HNRPM|INTS8|CDCA7|MAP3K4|CTGF|FAP|RPLP0|WDR77|RPLP1|LSM5|LSM4|LSM3|TYRO3|PTPRK|ZNF644|PTPRF|EMG1|LIG1|NOP5/NOP58|PTBP1|ZNF649|PCM1|ORC1L|C10ORF2|SARS2|PLAUR|MAPK1|PTRF|RPS15|ROR1|ZZZ3|ROR2|IRAK1BP1|PUS1|NHP2L1|ERBB3|ERBB2|PABPC4|AHCTF1|ZNF511|PPT1|MST4|PUS7|WDR57|RPS26|TMEM123|PABPC1|RPS21|DNMT3B|RPS24|SFRS12|RECQL4|YEATS4|PHB|EME1|TGFB…
8152	3.1953e-13	6.1009e-11	965	7071	1687	14444	metabolic process	LDHB|SYNCRIP|MYLIP|WTAP|MED20|HNRPM|MAP3K4|RPLP0|RPLP1|LOC653658|ACAA2|PDPR|LIG1|PTBP1|ESPL1|JTV1|MYH9|SARS2|MAPK1|EBPL|PTRF|ROR1|ROR2|ADSL|ADSS|HACL1|CYP1B1|PABPC4|AHCTF1|ZNF511|LOC648000|SLC29A1|SLC29A2|LPCAT1|KLKB1|ARG2|TMEM123|ALDH4A1|NAT10|PABPC1|SFRS12|RECQL4|YEATS4|DUSP23|ATP11C|ACACB|GART|NOLC1|PPRC1|PARP4|PARP1|TAF1C|HTATIP2|CYP2J2|SLC20A1|ELF3|FOXA3|CUZD1|MMP25|AUH|YBX2|FGF2|USP13|NFKBI…
74	2.0694e-12	3.7043e-10	77	291	1687	14444	regulation of cell cycle	DLC1|HTATIP2|ZAK|EDN1|KNTC1|PKMYT1|TTK|KANK1|GTSE1|CITED2|CDT1|PNN|CCNE2|MUTYH|DLG7|CDK5RAP3|SHC1|FANCG|CCNA2|CABLES1|PMS1|FANCB|ZW10|EGFR|CDC7|HERC5|NUSAP1|ESPL1|PRKCDBP|UBE2C|CDS1|CDK2|RBBP8|MAD2L1|TIMELESS|ZWINT|BUB1B|FOXC1|MAD2L2|EXT2|CKS1B|BLM|NEK2|LIN9|SIPA1|TIPIN|CHEK1|ANLN|BCCIP|AFAP1L2|CHEK2|SFN|CCNG1|CALR|CDC45L|CDC123|BUB1|PYCARD|FBXO5|ZWILCH|ATRIP|BUB3|BMP4|BMP2|MSH2|GMNN|SPHK1|CENPF|…
44237	2.5919e-12	4.3665e-10	887	6453	1687	14444	cellular metabolic process	LDHB|SYNCRIP|MYLIP|WTAP|MED20|HNRPM|MAP3K4|RPLP0|RPLP1|LOC653658|ACAA2|PDPR|LIG1|PTBP1|ESPL1|JTV1|MYH9|SARS2|MAPK1|EBPL|PTRF|ROR1|ROR2|ADSL|ADSS|HACL1|CYP1B1|PABPC4|AHCTF1|ZNF511|LOC648000|SLC29A1|SLC29A2|LPCAT1|KLKB1|ARG2|TMEM123|ALDH4A1|PABPC1|SFRS12|RECQL4|YEATS4|DUSP23|ACACB|GART|NOLC1|PPRC1|PARP4|PARP1|TAF1C|CYP2J2|SLC20A1|ELF3|FOXA3|CUZD1|MMP25|AUH|YBX2|FGF2|USP13|NFKBIZ|MRPL3|LYN|DKFZP586H…
43170	7.9661e-12	1.2675e-09	740	5249	1687	14444	macromolecule metabolic process	XRCC5|LDHB|XRCC3|RPL14|RPL13|XRCC6|SYNCRIP|INTS3|MYLIP|WTAP|MED20|HNRPM|INTS8|CDCA7|MAP3K4|CTGF|FAP|RPLP0|WDR77|RPLP1|LSM5|LSM4|LSM3|LOC653658|TYRO3|PTPRK|ZNF644|PTPRF|EMG1|LIG1|NOP5/NOP58|PTBP1|ZNF649|ESPL1|JTV1|PCM1|MYH9|ORC1L|C10ORF2|SARS2|PLAUR|MAPK1|ADAMTS9|PTRF|RPS15|ST14|ROR1|ZZZ3|ROR2|IRAK1BP1|HACL1|PUS1|NHP2L1|ERBB3|ERBB2|PABPC4|ZNF511|AHCTF1|PPT1|MST4|PUS7|LOC648000|WDR57|RPS26|KLKB1|TM…
6281	9.722e-12	1.4655e-09	71	266	1687	14444	DNA repair	XRCC5|XRCC3|XRCC6|PTTG1|SETX|FANCL|MUTYH|SLK|FANCI|FANCG|TOP2A|PMS1|FANCB|MMS19L|NUDT1|CDC2|NEIL3|USP1|LIG1|POLE|GTF2H4|RAD50|RAD51|RBBP8|RFC5|RECQL|RFC3|UHRF1|RFC4|RFC1|RFC2|FANCD2|HMGB2|APEX2|BLM|UNG|MRE11A|SHFM1|POLA1|PRKDC|CHEK1|BCCIP|RPA3|RPA1|TYMS|RPA2|POLE2|MDC1|ECD|POLQ|ATRIP|FEN1|RECQL4|EXO1|MSH6|RAD51AP1|MSH2|EME1|SMC6|WRN|RAD54L|CSNK1D|CUL4A|POLD1|SUPT16H|PCNA|RAD54B|PARP4|PARP1|CHAF1A…
75	6.2004e-11	8.8789e-09	27	59	1687	14444	cell cycle checkpoint	BLM|ZAK|TIPIN|KNTC1|TTK|CHEK1|CHEK2|GTSE1|CDT1|CCNE2|CDC45L|BUB1|FANCG|ZWILCH|CCNA2|ATRIP|BUB3|ZW10|CENPF|BIRC5|CDS1|RBBP8|NAE1|MAD2L1|ZWINT|BUB1B|MAD2L2
7059	1.5999e-10	2.1121e-08	27	61	1687	14444	chromosome segregation	KIFC1|PTTG1|DDX11|NCAPG|NCAPG2|DLG7|INCENP|CDCA5|TOP2A|STAG2|BUB3|ZW10|DSN1|SGOL2|SGOL1|CENPF|NUSAP1|CENPE|NDC80|ESPL1|PMF1|SMC2|SRPK1|SMC4|NCAPD2|NSL1|ZWINT
6297	1.6224e-10	2.1121e-08	14	18	1687	14444	nucleotide-excision repair, DNA gap filling	CDC2|LIG1|POLE|RPA3|RPA1|RFC5|RPA2|RFC3|RFC4|POLE2|RFC1|RFC2|POLD1|PCNA
7346	2.365e-10	2.9449e-08	35	96	1687	14444	regulation of mitotic cell cycle	BLM|NEK2|EDN1|KNTC1|PKMYT1|TTK|ANLN|AFAP1L2|GTSE1|CDT1|DLG7|CDC123|BUB1|FBXO5|SHC1|ZWILCH|CCNA2|BUB3|FANCB|ZW10|SPHK1|NUSAP1|CENPF|ESPL1|BIRC5|GAS1|CDC25C|UBE2C|CDK2|MAD2L1|ZWINT|KIF20B|BUB1B|FOXC1|MAD2L2
16070	3.6753e-10	4.3859e-08	157	833	1687	14444	RNA metabolic process	CAST|NCBP1|PRPF4B|SYNCRIP|INTS3|IARS2|PTTG1|WTAP|HNRPM|SETX|PNN|PRIM1|SFRS7|GTF2E1|INTS8|DDX17|SFRS5|WDR77|LSM5|SRRM1|LSM4|TFB2M|DDX21|LSM3|RBMS1|SNRPA1|RPUSD4|GTPBP3|PAN3|EMG1|RPUSD3|MAGOH|NOP5/NOP58|PTBP1|RRP9|SFRS1|PCM1|RNASEH2A|NOL5A|SFRS3|RNMTL1|SARS2|SFRS2|EARS2|RBPMS|PA2G4|HIF1A|PTRF|RARS|SERBP1|TRMT12|SNRPB|SNRPA|YARS2|NFE2L3|SNRPF|BAT1|SNRPG|PUS1|NHP2L1|PABPC4|PUS7|HNRNPL|HNRNPA3|WDR57|M…
6394	5.0189e-10	5.7496e-08	103	482	1687	14444	RNA processing	NCBP1|PRPF4B|SYNCRIP|INTS3|WTAP|HNRPM|PNN|SETX|INTS8|SFRS7|DDX17|SFRS5|WDR77|LSM5|SRRM1|TFB2M|LSM4|LSM3|DDX21|RBMS1|SNRPA1|GTPBP3|EMG1|MAGOH|PTBP1|NOP5/NOP58|RRP9|SFRS1|NOL5A|RNMTL1|SFRS3|SFRS2|PA2G4|RBPMS|TRMT12|SNRPB|SNRPA|SNRPF|SNRPG|BAT1|PUS1|NHP2L1|PABPC4|PUS7|HNRNPA3|HNRNPL|WDR57|METTL1|TMEM123|HNRNPD|NPM3|PABPC1|HNRPH1|SFRS12|CSTF3|CSTF2|HEATR1|SSB|HNRNPA1|RBMX|TRNT1|PPIH|PPIG|UPF3B|NOLC1|…
6996	5.6453e-10	6.2185e-08	203	1157	1687	14444	organelle organization and biogenesis	DLC1|KIFC1|HMGN2|S100A9|AURKA|PTTG1|PTTG3|HOOK1|HOOK2|DDX11|APOE|RPLP0|H2AFZ|FAT|CDCA5|PLS3|PLD2|EMG1|NOP5/NOP58|ESPL1|PIM2|MYH9|PCM1|NOL5A|THY1|NCAPD2|KRT19|RFC1|SPAG5|ZWINT|KIF4A|NHP2L1|MRE11A|PPT1|CALR|PFN1|NCAPG2|TMEM123|CENTD3|YEATS4|PHB|NDC80|TPD52L1|PMF1|SEMA6A|NOLC1|SUPT16H|MAP7|UTP14A|CHAF1A|CHAF1B|LIMA1|FBXL10|FERMT2|NAP1L1|GNL3L|GTSE1|LOC646817|TOP2A|FANCB|TOMM34|EXOSC8|EXOSC9|EXOSC6|A…
51325	1.1456e-09	1.2152e-07	29	74	1687	14444	interphase	BCAT1|BLM|POLA1|CHEK1|GTSE1|CCNE1|DDX11|KRT7|CDCA5|TFDP1|CDC7|CDC2|POLE|ANAPC4|SKP2|TBRG4|CENPF|TPD52L1|BIRC5|CDKN3|CDK4|CDC25C|CDK2|CCNB1|CUL4A|GSPT1|POLD1|KPNA2|ACVR1
6263	1.8673e-09	1.91e-07	28	71	1687	14444	DNA-dependent DNA replication	HMGB2|PRIM2A|POLA1|PRIM1|CCNE2|RPA1|RPA2|TFAM|ORC2L|MUTYH|CDC45L|MCM7|PMS1|EXO1|MSH6|MSH2|TOP1MT|MCM2|MCM3|HMGA1|MCM4|ORC1L|MCM5|MCM6|RAD51|RFC3|RFC4|RFC1
51329	2.7178e-09	2.684e-07	28	72	1687	14444	interphase of mitotic cell cycle	BCAT1|BLM|POLA1|CHEK1|GTSE1|CCNE1|DDX11|CDCA5|TFDP1|CDC7|CDC2|ANAPC4|POLE|SKP2|TBRG4|CENPF|TPD52L1|BIRC5|CDKN3|CDK4|CDC25C|CDK2|CCNB1|CUL4A|GSPT1|POLD1|KPNA2|ACVR1
42254	5.0271e-09	4.7992e-07	35	106	1687	14444	ribosome biogenesis	NHP2L1|GNL3L|DIMT1L|BMS1|EXOSC10|EIF3A|DKC1|RPLP0|TMEM123|BXDC2|NPM3|TFB2M|DDX21|GNL2|GEMIN4|EXOSC8|EXOSC9|EXOSC6|EMG1|NIP7|EXOSC5|NOP5/NOP58|EXOSC2|EXOSC3|HEATR1|RRP9|EXOSC1|NOL5A|FBL|RCL1|PA2G4|NOLC1|RRS1|UTP14A|NOL14
16043	2.6495e-08	2.4478e-06	268	1690	1687	14444	cellular component organization and biogenesis	DLC1|KIFC1|HMGN2|S100A9|AURKA|PTTG1|CD2AP|PTTG3|HOOK1|HOOK2|APP|SFRS5|DDX11|APOE|RPLP0|EIF1AX|WDR77|H2AFZ|COL12A1|FAT|CDCA5|PLS3|PLD2|EMG1|NOP5/NOP58|COLEC12|ESPL1|PIM2|SFRS1|PCM1|MYH9|NOL5A|THY1|NCAPD2|KRT19|RFC1|SPAG5|ZWINT|PDGFRA|LAMC1|KIF4A|NHP2L1|ERBB2|MRE11A|PPT1|CALR|PFN1|NCAPG2|TMEM123|CENTD3|LAMB1|YEATS4|PHB|NDC80|TPD52L1|PMF1|SEMA6A|NOLC1|NCOA6IP|DLX5|SUPT16H|MAP7|CHAF1A|UTP14A|CHAF1B|L…
16359	6.0207e-08	5.3885e-06	16	31	1687	14444	mitotic sister chromatid segregation	KIFC1|NUSAP1|NDC80|CENPE|ESPL1|SMC2|SMC4|NCAPD2|DDX11|DLG7|NCAPG|NCAPG2|ZWINT|CDCA5|BUB3|ZW10
22613	1.0319e-07	8.9553e-06	46	177	1687	14444	ribonucleoprotein complex biogenesis and assembly	NCBP1|NHP2L1|GNL3L|DIMT1L|BMS1|EXOSC10|EIF3A|SFRS5|EIF3B|DKC1|EIF1AX|RPLP0|WDR77|TMEM123|BXDC2|NPM3|TFB2M|DDX21|GEMIN6|GNL2|GEMIN4|EXOSC8|EXOSC9|EXOSC6|EMG1|NIP7|NOP5/NOP58|EXOSC5|EXOSC2|EXOSC3|HEATR1|RRP9|EXOSC1|SFRS1|NOL5A|FBL|RCL1|PA2G4|NOLC1|NCOA6IP|SNRPB|RRS1|UTP14A|NOL14|SNRPF|SNRPG
819	1.0737e-07	9.044e-06	16	32	1687	14444	sister chromatid segregation	KIFC1|NUSAP1|NDC80|CENPE|ESPL1|SMC2|SMC4|NCAPD2|DDX11|DLG7|NCAPG|NCAPG2|ZWINT|CDCA5|BUB3|ZW10
6270	1.3349e-07	1.0924e-05	11	16	1687	14444	DNA replication initiation	CCNE2|ORC2L|MCM7|CDC45L|POLA1|MCM2|MCM3|MCM4|MCM5|ORC1L|MCM6
15931	1.897e-07	1.5092e-05	30	95	1687	14444	nucleobase, nucleoside, nucleotide and nucleic acid transport	XPO1|NCBP1|NUP160|EIF5A|GJA1|NUP188|SLC29A1|SLC29A3|SLC29A2|SEH1L|NUP210|NUP37|NUP54|TPR|NUP35|UPF2|NUP88|MAGOH|NUP85|NUP155|HNRNPA1|TMEM48|UPF3B|NUP205|THOC4|HNRPA2B1|NUP107|NUP43|BAT1|THOC1
10564	2.279e-07	1.764e-05	22	58	1687	14444	regulation of cell cycle process	CDC7|RECQL4|NEK2|EDN1|TIPIN|KNTC1|NUSAP1|PKMYT1|ANLN|BIRC5|ESPL1|GAS1|CDC25C|UBE2C|CALR|CDT1|TIMELESS|DLG7|KIF20B|SHC1|FANCB|ZW10
8283	3.3964e-07	2.5598e-05	64	291	1687	14444	cell proliferation	STIL|FGF8|ZAK|EIF5A|CUZD1|FES|PRDX1|EDNRA|GPC4|KIF2C|DKC1|DLG7|TGFBI|CREG1|FRAT2|LGI1|IFRD2|FANCB|CYR61|NANOG|BST2|KIF15|TPX2|PIM1|SKP2|PIM2|CD40|LAP3|PROK2|UHRF1|PA2G4|TXNDC1|TACSTD2|C2ORF29|RIPK2|BUB1B|FOXC1|BCAT1|CKS1B|ERBB2|SIPA1|POLA1|SFN|KIT|NP|MDK|EPHB4|CD74|ZFP36L2|SLC29A2|CSE1L|BUB1|COL8A1|BUB3|HELLS|TFDP1|NASP|CENPF|CDC25C|DBI|CDC25A|PLK1|CKS2|PCNA
6310	4.0443e-07	2.97e-05	28	88	1687	14444	DNA recombination	XRCC5|XRCC3|BLM|MRE11A|SHFM1|XRCC6|PRKDC|CHEK1|RPA1|ECD|PSIP1|C14ORF115|FANCB|RECQL4|EXO1|RAD51AP1|SWAP70|LIG1|EME1|SMC6|MND1|WRN|RAD54L|HMGA1|RAD50|RAD51|RECQL|RAD54B
375	4.4221e-07	3.0155e-05	39	146	1687	14444	RNA splicing, via transesterification reactions	NCBP1|NHP2L1|POLR2D|SF3B3|HNRPM|HNRNPL|HNRNPA3|SFRS7|SF3B1|WDR57|SFRS5|WDR77|HNRNPD|SRRM1|GEMIN6|RBM25|HNRPH1|GEMIN4|SNRPA1|CSTF3|CSTF2|MAGOH|PTBP1|SFRS1|RBMX|HNRNPA1|SFRS3|SFRS2|UPF3B|NCOA6IP|SNRPB|SNRPA|THOC4|HNRPA2B1|PHF5A|CPSF3|SNRPF|BAT1|SNRPG
377	4.4221e-07	3.0155e-05	39	146	1687	14444	RNA splicing, via transesterification reactions with bulged adenosine as nucleophile	NCBP1|NHP2L1|POLR2D|SF3B3|HNRPM|HNRNPL|HNRNPA3|SFRS7|SF3B1|WDR57|SFRS5|WDR77|HNRNPD|SRRM1|GEMIN6|RBM25|HNRPH1|GEMIN4|SNRPA1|CSTF3|CSTF2|MAGOH|PTBP1|SFRS1|RBMX|HNRNPA1|SFRS3|SFRS2|UPF3B|NCOA6IP|SNRPB|SNRPA|THOC4|HNRPA2B1|PHF5A|CPSF3|SNRPF|BAT1|SNRPG
6374	4.4221e-07	3.0155e-05	39	146	1687	14444	nuclear mRNA splicing, via spliceosome	NCBP1|NHP2L1|POLR2D|SF3B3|HNRPM|HNRNPL|HNRNPA3|SFRS7|SF3B1|WDR57|SFRS5|WDR77|HNRNPD|SRRM1|GEMIN6|RBM25|HNRPH1|GEMIN4|SNRPA1|CSTF3|CSTF2|MAGOH|PTBP1|SFRS1|RBMX|HNRNPA1|SFRS3|SFRS2|UPF3B|NCOA6IP|SNRPB|SNRPA|THOC4|HNRPA2B1|PHF5A|CPSF3|SNRPF|BAT1|SNRPG
6365	4.694e-07	3.0554e-05	25	74	1687	14444	rRNA processing	DIMT1L|EXOSC10|DKC1|TMEM123|TFB2M|NPM3|DDX21|GEMIN4|EXOSC8|EXOSC9|EXOSC6|EMG1|EXOSC5|NOP5/NOP58|EXOSC2|EXOSC3|HEATR1|EXOSC1|RRP9|NOL5A|FBL|PA2G4|NOLC1|NOL14|UTP14A
51028	4.694e-07	3.0554e-05	25	74	1687	14444	mRNA transport	XPO1|NCBP1|NUP160|EIF5A|NUP188|SEH1L|NUP210|NUP37|NUP54|TPR|NUP35|UPF2|NUP88|MAGOH|NUP85|NUP155|HNRNPA1|UPF3B|TMEM48|NUP205|THOC4|NUP107|NUP43|THOC1|BAT1
34470	6.4593e-07	4.111e-05	39	148	1687	14444	ncRNA processing	PUS1|TYW3|INTS3|DIMT1L|PUS7|EXOSC10|INTS8|DKC1|METTL1|TRMT5|TMEM123|NPM3|TFB2M|DDX21|NSUN2|GEMIN4|EXOSC8|EXOSC9|GTPBP3|EXOSC6|EMG1|EXOSC5|NOP5/NOP58|EXOSC2|EXOSC3|HEATR1|SSB|EXOSC1|RRP9|NOL5A|FBL|TRNT1|PA2G4|NOLC1|TRMT12|WDR4|UTP14A|NOL14|RPP40
6950	8.3378e-07	5.1912e-05	202	1260	1687	14444	response to stress	XRCC5|XRCC3|PTGS2|S100A9|PTGS1|EDN1|XRCC6|PDLIM1|PTTG1|CITED2|MAP3K4|APOE|CTGF|CREB3L2|FAT|CCNA2|F11R|PAN3|LIG1|POLE|PIM1|ISG20L1|COLEC12|CD40|PLAUR|RFC5|MAPK1|TXNDC1|UHRF1|RFC3|RFC4|RFC1|RFC2|TFPI|DCBLD2|ERBB3|MRE11A|ERBB2|PABPC4|AFAP1L2|CHEK1|CHEK2|SERPINH1|PFN1|PROCR|KLKB1|POLQ|RECQL4|BMP2|EME1|RAD54L|CD55|SUPT16H|PCNA|HSPA14|RAD54B|PARP4|PARP1|CHAF1A|AHSA2|CHAF1B|PLAU|PXDN|ELF3|FOXA3|GJA1|MMP…
9058	8.7491e-07	5.3314e-05	423	2966	1687	14444	biosynthetic process	RPL14|PTGS2|RPL13|PTGS1|MED20|CDCA7|CTGF|RPLP0|RPLP1|LOC653658|ACAA2|LOC200810|ZNF644|LIG1|ZNF649|JTV1|PCM1|SARS2|C10ORF2|ORC1L|PLAUR|PTRF|RPS15|ROR1|ZZZ3|ROR2|IRAK1BP1|PRODH|PABPC4|AHCTF1|ZNF511|LOC648000|RPS26|LPCAT1|TMEM123|ALDH4A1|RPS21|RPS24|YEATS4|PHB|ACACB|RPS6|RPS7|GART|ZNF215|PPRC1|PARP1|TAF1C|ELF3|FOXA3|FBXL10|ZNF296|NAP1L1|ZNF518A|YBX2|CCNE2|MTHFD1|MTHFD2|XYLT2|ZNF681|CDC7|ZNF281|NFKBI…
16072	1.0957e-06	6.3e-05	25	77	1687	14444	rRNA metabolic process	DIMT1L|EXOSC10|DKC1|TMEM123|TFB2M|NPM3|DDX21|GEMIN4|EXOSC8|EXOSC9|EXOSC6|EMG1|EXOSC5|NOP5/NOP58|EXOSC2|EXOSC3|HEATR1|EXOSC1|RRP9|NOL5A|FBL|PA2G4|NOLC1|NOL14|UTP14A
51236	1.1219e-06	6.3e-05	26	82	1687	14444	establishment of RNA localization	XPO1|NCBP1|NUP160|EIF5A|NUP188|SEH1L|NUP210|NUP37|NUP54|TPR|NUP35|UPF2|NUP88|MAGOH|NUP85|NUP155|HNRNPA1|UPF3B|TMEM48|NUP205|THOC4|NUP107|HNRPA2B1|NUP43|THOC1|BAT1
50657	1.1219e-06	6.3e-05	26	82	1687	14444	nucleic acid transport	XPO1|NCBP1|NUP160|EIF5A|NUP188|SEH1L|NUP210|NUP37|NUP54|TPR|NUP35|UPF2|NUP88|MAGOH|NUP85|NUP155|HNRNPA1|UPF3B|TMEM48|NUP205|THOC4|NUP107|HNRPA2B1|NUP43|THOC1|BAT1
50658	1.1219e-06	6.3e-05	26	82	1687	14444	RNA transport	XPO1|NCBP1|NUP160|EIF5A|NUP188|SEH1L|NUP210|NUP37|NUP54|TPR|NUP35|UPF2|NUP88|MAGOH|NUP85|NUP155|HNRNPA1|UPF3B|TMEM48|NUP205|THOC4|NUP107|HNRPA2B1|NUP43|THOC1|BAT1
48513	1.3761e-06	7.5789e-05	175	1070	1687	14444	organ development	DLC1|PTGS2|TNNC1|MMP9|EDN1|CRABP2|FOXO1|CITED2|ZIC2|CTGF|PVALB|FAP|ERAF|COL12A1|LOX|PITX1|MATK|TWIST1|EGFR|MATN3|EMX2|SIX3|SIX4|MYH9|PNPLA6|THY1|MAPK1|KRT19|GYLTL1B|TAGLN|KRT17|COL1A2|PDGFRA|DSP|ROR2|LAMC2|LAMC1|COL1A1|EXT2|CAV2|TWSG1|FGFR1|CAV1|OSTF1|MYL4|BLM|ERBB3|TNFRSF12A|ERBB2|SOX2|ITGA11|PPT1|ITGB1|EPHB4|MDK|CD74|HESX1|ITGAV|LHX2|PPL|TEAD4|LAMB1|SRGN|TFDP1|MEST|RECQL4|COL18A1|B4GALT1|BMP4|B…
6403	1.4539e-06	7.8568e-05	26	83	1687	14444	RNA localization	XPO1|NCBP1|NUP160|EIF5A|NUP188|SEH1L|NUP210|NUP37|NUP54|TPR|NUP35|UPF2|NUP88|MAGOH|NUP85|NUP155|HNRNPA1|UPF3B|TMEM48|NUP205|THOC4|NUP107|HNRPA2B1|NUP43|THOC1|BAT1
6395	1.8172e-06	9.6379e-05	58	267	1687	14444	RNA splicing	NCBP1|PRPF4B|SYNCRIP|WTAP|HNRPM|PNN|SFRS7|SFRS5|WDR77|LSM5|SRRM1|LSM4|LSM3|MYC|SNRPA1|MAGOH|PTBP1|SFRS1|SFRS3|SRPK1|TTF2|SFRS2|SNRPB|SNRPA|THOC4|SNRPF|CPSF3|THOC1|SNRPG|BAT1|NHP2L1|POLR2D|IVNS1ABP|SF3B3|HNRNPA3|HNRNPL|SF3B1|WDR57|DHX15|HNRNPD|PABPC1|GEMIN6|RBM25|HNRPH1|GEMIN4|SFRS12|CSTF3|CSTF2|HNRNPA1|RBMX|PPIH|UPF3B|PPIG|NCOA6IP|ZRANB2|HNRPA2B1|PHF5A|C16ORF33
7093	1.9648e-06	0.00010222	14	30	1687	14444	mitotic cell cycle checkpoint	BLM|KNTC1|TTK|CENPF|GTSE1|MAD2L1|ZWINT|BUB1|BUB1B|MAD2L2|ZWILCH|CCNA2|BUB3|ZW10
6302	1.9987e-06	0.00010222	16	38	1687	14444	double-strand break repair	XRCC5|RAD51AP1|BLM|MRE11A|XRCC6|SHFM1|POLA1|PRKDC|RAD54L|RAD50|RAD51|SETX|ECD|RAD54B|FEN1|FANCB
9887	3.1333e-06	0.00015743	68	335	1687	14444	organ morphogenesis	DLC1|GYPC|TNNC1|EDN1|GJA1|ANPEP|LSR|GLI3|ARHGAP22|SPRY2|SPRY1|CTGF|FAP|SOX18|ANGPT2|FGF2|RAX|OTX1|OTX2|LEF1|SPINT1|SIX4|MYH9|NCL|TTF2|PNPLA6|THY1|LAP3|SMO|MAPK1|PROK2|PDGFRA|ROR2|FOXC1|ACVR1|CAV1|TNFRSF12A|SOX2|DCN|EPHB4|COL9A1|HAND1|ATIC|ALDH1A3|TGM2|PKD2|LAMB1|COL8A1|C1GALT1|ETV4|BMP4|B4GALT1|COL18A1|RECQL4|ACTC1|BMP2|EPAS1|RYK|ITGA2|GAS1|PMF1|NOTCH2|SEMA6A|NARG1|SMARCC1|DLX5|GLMN|ENG
7051	3.2806e-06	0.00016199	11	20	1687	14444	spindle organization and biogenesis	KIF23|KIF11|PRC1|SPAG5|ZWINT|CKS2|BUB1B|TTK|AURKA|NDC80|UBE2C
6520	4.6052e-06	0.00022355	51	231	1687	14444	amino acid metabolic process	CTPS|SLC7A8|GCAT|CAD|IARS2|INDO|HIBADH|AUH|SLC7A7|AFMID|MTHFD1|HDC|NARS2|TPR|PDPR|DARS2|SARS2|EARS2|MTRR|TARS|RARS|YARS2|SMS|PRODH|BAT1|BCAT1|AHCY|ASS1|AASS|PPAT|PFAS|IARS|CORO2A|ARG2|LARS|ALDH4A1|GAD1|SHMT1|ACY1|MAT2A|SILV|BCKDHB|LARS2|CPS1|SLC7A2|GFPT2|PHGDH|HIBCH|PSAT1|SLC25A15|CBS
6289	5.5767e-06	0.00026619	19	54	1687	14444	nucleotide-excision repair	CDC2|LIG1|NEIL3|POLE|GTF2H4|RPA3|RFC5|RPA1|RPA2|RFC3|RFC4|RFC1|POLE2|SLK|RFC2|POLD1|PCNA|FANCB|MMS19L
9308	7.2737e-06	0.00034151	68	343	1687	14444	amine metabolic process	CTPS|GCAT|SLC7A8|CAD|IARS2|DSE|INDO|HIBADH|AFMID|SLC7A7|AUH|MTHFD1|XYLT2|ASMTL|NARS2|HDC|CHST13|TPR|PDPR|DARS2|SARS2|TTF2|EARS2|MTRR|TARS|CHST7|CHST6|RARS|FOXC1|YARS2|SMS|EXT2|ALDH9A1|BAT1|CLN6|PRODH|BCAT1|GCNT2|AHCY|ASS1|UGDH|AASS|PPAT|PFAS|IARS|CORO2A|ARG2|LARS|ALDH4A1|AMD1|GAD1|SHMT1|ACY1|MAT2A|GUSB|SPHK1|BCKDHB|SILV|LARS2|CPS1|SLC7A2|GFPT2|SUMF1|PHGDH|HIBCH|PSAT1|SLC25A15|CBS
9112	8.2913e-06	0.000383	10	18	1687	14444	nucleobase metabolic process	MAPK1|SHMT1|CDA|CAD|HPRT1|PAICS|PPAT|PRPS1|APRT|GART
6807	1.0076e-05	0.00045807	71	366	1687	14444	nitrogen compound metabolic process	CTPS|GCAT|SLC7A8|CAD|IARS2|DSE|INDO|HIBADH|AFMID|SLC7A7|AUH|MTHFD1|NOS2A|XYLT2|ASMTL|NARS2|HDC|CHST13|NQO1|TPR|PDPR|DARS2|SARS2|TTF2|EARS2|MTRR|TARS|CHST7|CHST6|RARS|FOXC1|YARS2|SMS|EXT2|ALDH9A1|BAT1|CLN6|PRODH|BCAT1|GCNT2|AHCY|ASS1|UGDH|AASS|NP|PPAT|PFAS|IARS|CORO2A|ARG2|LARS|ALDH4A1|AMD1|GAD1|SHMT1|ACY1|MAT2A|GUSB|SPHK1|BCKDHB|SILV|LARS2|CPS1|SLC7A2|GFPT2|SUMF1|PHGDH|HIBCH|PSAT1|SLC25A15|CBS
9653	1.1798e-05	0.00052798	130	778	1687	14444	anatomical structure morphogenesis	DLC1|MPZL2|TNNC1|EDN1|CD2AP|VCL|WNT1|APOE|CTGF|FAP|FAT|PITX1|TWIST1|F11R|LIG1|EOMES|SIX4|PCM1|MYH9|PNPLA6|THY1|MAPK1|KRT18|TIMELESS|PDGFRA|ROR2|TWSG1|CAV2|CAV1|ME2|TNFRSF12A|ERBB2|SOX2|DAG1|IGF2BP3|FXYD5|NP|EPHB4|PFN1|UPK1A|PPL|B3GNT2|RPL10A|LAMB1|FGD6|BMP4|B4GALT1|COL18A1|RECQL4|BMP2|S100A16|EPAS1|RYK|ITGA2|PMF1|GAS1|NOTCH2|SEMA6A|SFRP1|SMARCC1|DLX5|GLMN|MAP7|ENG|GYPC|LIMA1|FGF8|ELF3|GJA1|ANPEP|…
6461	1.608e-05	0.00070851	51	241	1687	14444	protein complex assembly	XPO1|KNTC1|GJA1|CD2AP|SLC7A7|VCL|APOE|KPNB1|PILRB|ZW10|MPP6|COLEC12|CD40|SLC9A3R1|HMGA1|RAD51|CARD10|STOM|IPO7|IPO4|NUP205|ADSL|VAMP3|LAMC1|BAT1|CAV2|CAV1|BLM|DAG1|AASS|ANLN|HPRT1|SF3B3|CD74|CSE1L|UPK1A|TGM2|CDA|SCO1|SHMT1|TCP1|IPO11|CENPF|CENPE|VWF|PSMG1|TJP1|PPIH|TMEM48|CHAF1A|CHAF1B
16071	2.343e-05	0.0010167	65	335	1687	14444	mRNA metabolic process	NCBP1|PRPF4B|SYNCRIP|WTAP|HNRPM|PNN|AUH|SFRS7|SFRS5|WDR77|LSM5|SRRM1|LSM4|LSM3|MYC|SNRPA1|PAN3|MAGOH|PTBP1|SFRS1|SFRS3|TTF2|SFRS2|ROD1|SERBP1|SNRPB|SNRPA|THOC4|CPSF3|SNRPF|THOC1|SNRPG|BAT1|NHP2L1|POLR2D|SF3B3|HNRNPL|HNRNPA3|EXOSC10|SF3B1|ZFP36L2|WDR57|HNRNPD|DHX15|PABPC1|GEMIN6|RBM25|HNRPH1|GEMIN4|SFRS12|CSTF3|UPF2|CSTF2|SSB|RBMX|HNRNPA1|PPIH|UPF3B|GSPT1|DCP2|NCOA6IP|ZRANB2|HNRPA2B1|PHF5A|C16ORF33
31589	2.3885e-05	0.001021	21	69	1687	14444	cell-substrate adhesion	DLC1|TNFRSF12A|COL13A1|COL3A1|ITGA11|ITGA1|ITGA10|ITGA2|ACTN1|ITGB5|CUZD1|ACTN3|ITGB1|THY1|VWF|COL17A1|CTGF|ITGAV|PKD2|TESK2|TRIP6
6144	2.5512e-05	0.0010745	7	10	1687	14444	purine base metabolic process	SHMT1|HPRT1|PAICS|PPAT|PRPS1|APRT|GART
42127	3.4807e-05	0.0014447	86	482	1687	14444	regulation of cell proliferation	DLC1|PTGS2|IGFBP6|EDN1|IL28RA|NAP1L1|FOXO1|TTK|GJA1|PAWR|VIPR1|GLI3|SSR1|BNIPL|CDCA7|DDX11|APOE|FAP|SHC1|MYC|FGF2|FANCB|RHOG|ODZ3|GNL3|MATK|CDC7|EGFR|RAX|LYN|CCKBR|DTL|CA11|TBRG4|GAL|CDK4|NOL1|CDK2|CARD11|SMO|HIF1A|ADM|PDGFRA|PDGFRB|LAMC1|CAV2|CAV1|BLM|ERBB3|ERBB2|TIPIN|CHEK1|KIT|NP|TRIB1|DHCR7|CDC123|GRPR|TGM2|CD24|LAMB1|PPAP2A|QSOX1|TRAF5|COL18A1|B4GALT1|TCIRG1|RECQL4|PTPN6|BMP2|PHB|TGFBR2|SPHK…
50793	4.5402e-05	0.0018576	127	778	1687	14444	regulation of developmental process	DLC1|ZAK|MMP9|FST|FOXO1|EIF5A|PMAIP1|APOE|TIA1|SIVA|DFFA|DTL|PIM1|ACTN1|PIM2|ACTN3|MYH9|STK3|THY1|MAPK1|TXNDC1|HIF1A|KRT18|TXNDC5|TIAL1|RIPK2|PRODH|TWSG1|CAV1|HMGB3|ERBB3|TNFRSF12A|ERBB2|MAP4K1|PPT1|CHEK2|CALR|TIMP3|MST4|NP|EPHB4|CD74|HSPE1|GLO1|CENTD3|TRAF5|FGD6|SRGN|ANGPTL4|BMP4|B4GALT1|BMP2|NTF3|PHB|LGALS1|SPHK1|TPD52L1|PMF1|WRN|LAMA1|NOTCH2|SFRP1|HDAC1|LAMA5|ETS1|DLX5|HSPD1|DNAJB6|MYH10|HTATI…
724	5.3371e-05	0.002123	8	14	1687	14444	double-strand break repair via homologous recombination	RAD51AP1|BLM|ECD|SHFM1|RAD54B|RAD54L|FANCB|RAD51
725	5.3371e-05	0.002123	8	14	1687	14444	recombinational repair	RAD51AP1|BLM|ECD|SHFM1|RAD54B|RAD54L|FANCB|RAD51
51242	5.9022e-05	0.0023156	159	1019	1687	14444	positive regulation of cellular process	DLC1|NCBP1|SLC44A2|ZAK|MMP9|XRCC6|EDN1|TSPAN6|EIF5A|FOXO1|TTK|PMAIP1|LPAR1|VIPR1|SSR1|CITED2|APOA2|DDX11|APOE|FAP|TIA1|SIVA|CCNA2|MATK|EGFR|BST2|DTL|CA11|TBRG4|ESPL1|CD40|SIX4|TRERF1|STK3|THY1|TRIM38|MAPK1|TXNDC1|HIF1A|TIAL1|ROR1|PDGFRA|ROR2|PDGFRB|RIPK2|PIAS2|LAMC1|PRODH|CAV2|TWSG1|BLM|ERBB3|TNFRSF12A|ERBB2|SOX2|TIPIN|AFAP1L2|PPT1|CHEK2|TIMP3|NP|CDC123|TEF|LAMB1|TRAF5|HNRNPAB|TFDP1|B4GALT1|BMP4|…
32502	6.2338e-05	0.0024126	377	2719	1687	14444	developmental process	ITGB3BP|DLC1|S100A4|FASTKD1|PTGS2|EDN1|FST|MYLIP|CD2AP|CITED2|HOOK1|APP|CTGF|APOE|FAP|WWP1|COL12A1|FAT|PITX1|TWIST1|F11R|MATN3|LIG1|EMX2|EOMES|PIM1|TBRG4|ESPL1|ISG20L1|CD40|PIM2|PCM1|MYH9|BCL2L12|C10ORF2|THY1|MAPK1|ADAMTS9|KRT19|KRT18|TAGLN|KRT17|PDGFRA|TGIF1|ROR2|LAMC2|LAMC1|EXT2|OSTF1|GCNT2|ERBB3|ERBB2|ITGA11|DAG1|AHCTF1|PPT1|VENTX|IGF2BP3|MTP18|EPHB4|CD74|HESX1|PFN1|MOV10|LHX2|UPK1A|LAMB1|RPS2…
9059	6.3805e-05	0.0024365	344	2456	1687	14444	macromolecule biosynthetic process	ITGB3BP|MRPL42|RPL14|RPL13|IARS2|PTTG1|MED20|PRIM1|CDCA7|CTGF|APOE|EIF1AX|RPLP0|RPLP1|MRPL37|MRPL32|LOC653658|MRPL35|ZNF644|LIG1|POLE|ZNF649|JTV1|PCM1|ORC1L|C10ORF2|SARS2|PLAUR|RFC5|MGAT1|RFC3|UHRF1|TXNDC1|RFC4|RFC1|PTRF|RFC2|RARS|PARP14|RPS15|ROR1|ZZZ3|ROR2|CDCA7L|PIAS2|PRDM1|MRPL45|EXT2|IRAK1BP1|GPBP1L1|MRE11A|PABPC4|AHCTF1|ZNF511|CHEK1|TK1|LOC648000|RPS26|TMEM123|POLQ|RPS21|GCNT1|RPS24|YEATS4|…
31570	7.094e-05	0.0026733	12	30	1687	14444	DNA integrity checkpoint	CDC45L|ZAK|BLM|TIPIN|CHEK1|CHEK2|CDS1|ATRIP|CCNA2|GTSE1|NAE1|CDT1
1568	8.5546e-05	0.0031819	32	137	1687	14444	blood vessel development	CAV1|TNNC1|TNFRSF12A|EDN1|FOXO1|GJA1|ANPEP|ARHGAP22|HAND1|CTGF|FAP|DHCR7|ITGAV|TGM2|SOX18|LOX|ANGPT2|C1GALT1|BMP4|B4GALT1|EPAS1|MYH9|NCL|PNPLA6|THY1|LAP3|SMO|PROK2|NARG1|GLMN|FOXC1|ACVR1
43412	9.0629e-05	0.0033277	204	1369	1687	14444	biopolymer modification	AURKA|MYLIP|AURKB|MAP3K4|WWP1|FAP|PTPRK|TYRO3|RPUSD4|PAN3|GTPBP3|PTPRF|RPUSD3|PIM1|CRKRS|PIM2|PLAUR|MGAT1|MAPK1|UHRF1|PDGFRA|ROR1|NEK8|PDGFRB|ROR2|TPST2|PUS1|NEK2|ERBB3|ERBB2|PPT1|CHEK1|CHEK2|EPHB4|MST4|PUS7|VRK1|VRK2|GAD1|DNMT3B|GCNT1|ST6GAL1|PHB|TGFBR2|FBXO2|DUSP23|PTPN13|EPHA1|RAD54L|PTPN12|EPHA4|CBLC|PARP4|PARP1|GYPC|SEPHS1|PERLD1|TTLL4|CUZD1|ART5|MASTL|FGF2|DHCR24|CDC7|LYN|CDC2|LOC91461|HERC…
48519	9.9257e-05	0.0035984	175	1150	1687	14444	negative regulation of biological process	DLC1|S100A4|PTGS2|EDN1|FST|FOXO1|CBX2|KANK1|CBX5|VCL|PNN|MUTYH|APOA2|EIF4EBP2|APOA1|APOE|FAP|WWP1|TGFBI|PMS1|ODZ3|TWIST1|EGFR|PLD2|DTL|DFFA|SIX3|PIM1|ACTN1|PRKCDBP|ESPL1|PIM2|PCM1|CSDA|THY1|MAPK1|TXNDC1|PA2G4|TNNT1|KRT18|HIF1A|TRIM33|TIMELESS|TXNDC5|TNFAIP8|TGIF1|PRDM1|EXT2|DCBLD2|CAV2|TWSG1|CAV1|HMGB3|BLM|ERBB3|ERBB2|SIPA1|TIPIN|CHEK1|PPT1|IGF2BP3|FXYD5|NP|CD74|NR2C1|KLKB1|CDA|GLO1|UCHL5IP|CENTD…
7155	0.00011081	0.0039179	109	662	1687	14444	cell adhesion	ITGB3BP|CTNNAL1|DLC1|MPZL2|CD2AP|CXCL12|PNN|VCL|APP|CTGF|COL12A1|FAT|EGFR|TYRO3|F11R|PTPRF|ACTN1|MFGE8|ACTN3|SIRPA|THY1|JUP|TNFAIP6|LAMC3|ROR2|TESK2|LAMC2|LAMC1|DCBLD2|DCBLD1|ME2|TNFRSF12A|ITGA11|PTK7|ITGA10|ITGB5|ITGB1|PFN1|PVRL3|ITGAV|LAMB1|B4GALT1|COL18A1|LPP|ADAM23|ITGA1|ITGA2|PMF1|COL16A1|EMILIN2|EMILIN1|PCDH18|NLGN4Y|DSG2|ITGA6|PKP2|FREM2|ITGA5|PKP4|TROAP|TRIP6|ENG|CLDN7|CLDN3|CLDN6|FERMT2|…
22610	0.00011081	0.0039179	109	662	1687	14444	biological adhesion	ITGB3BP|CTNNAL1|DLC1|MPZL2|CD2AP|CXCL12|PNN|VCL|APP|CTGF|COL12A1|FAT|EGFR|TYRO3|F11R|PTPRF|ACTN1|MFGE8|ACTN3|SIRPA|THY1|JUP|TNFAIP6|LAMC3|ROR2|TESK2|LAMC2|LAMC1|DCBLD2|DCBLD1|ME2|TNFRSF12A|ITGA11|PTK7|ITGA10|ITGB5|ITGB1|PFN1|PVRL3|ITGAV|LAMB1|B4GALT1|COL18A1|LPP|ADAM23|ITGA1|ITGA2|PMF1|COL16A1|EMILIN2|EMILIN1|PCDH18|NLGN4Y|DSG2|ITGA6|PKP2|FREM2|ITGA5|PKP4|TROAP|TRIP6|ENG|CLDN7|CLDN3|CLDN6|FERMT2|…
46483	0.00011497	0.0039935	21	76	1687	14444	heterocycle metabolic process	SHMT1|MAT2A|HMBS|CAD|HPRT1|DBI|NP|INDO|PPAT|AFMID|GART|APRT|MTHFD1|MTHFD2|MTHFS|MAPK1|FOLR1|ASMTL|CDA|PAICS|PRPS1
44249	0.00011574	0.0039935	171	1123	1687	14444	cellular biosynthetic process	CAST|MOCOS|MRPL42|RPL36A|PTGS2|RPL14|RPL13|PTGS1|IARS2|PTTG1|DSE|MRPS30|PRIM1|GTF2E1|PTGIS|ASMTL|EIF1AX|RPLP0|RPLP1|MRPL37|TFB2M|ELOVL6|NQO1|MRPL32|RPS27A|LOC653658|MRPL35|RPS26L|JTV1|PCM1|SARS2|PLAUR|EARS2|MGAT1|HIF1A|PTRF|RARS|RPS15|YARS2|MRPL45|NFE2L3|EXT2|PRPS2|PRPS1|PRODH|EEF1B2|MRPS15|ASS1|SOX2|PABPC4|LOC644934|NP|PPAT|CD74|LOC648000|RPS26|CORO2A|EIF3A|EIF3B|RPL6|TMEM123|NPM3|ALDH4A1|RPL10A…
31577	0.00011713	0.0039935	5	6	1687	14444	spindle checkpoint	BUB1|CENPF|TTK|BIRC5|MAD2L2
9124	0.00012479	0.0041558	10	23	1687	14444	nucleoside monophosphate biosynthetic process	TYMS|ADSS|LOC728564|ATIC|ADSL|PAICS|PRPS2|PFAS|PRPS1|GART
9123	0.00012479	0.0041558	10	23	1687	14444	nucleoside monophosphate metabolic process	TYMS|ADSS|LOC728564|ATIC|ADSL|PAICS|PRPS2|PFAS|PRPS1|GART
6397	0.00012771	0.0042041	56	293	1687	14444	mRNA processing	NCBP1|PRPF4B|SYNCRIP|WTAP|HNRPM|PNN|SFRS7|SFRS5|WDR77|LSM5|SRRM1|LSM4|LSM3|MYC|SNRPA1|MAGOH|PTBP1|SFRS1|SFRS3|TTF2|SFRS2|ROD1|SNRPB|SNRPA|THOC4|SNRPF|CPSF3|SNRPG|THOC1|BAT1|NHP2L1|POLR2D|SF3B3|HNRNPA3|HNRNPL|SF3B1|WDR57|DHX15|HNRNPD|PABPC1|GEMIN6|RBM25|HNRPH1|GEMIN4|SFRS12|CSTF3|CSTF2|HNRNPA1|RBMX|PPIH|UPF3B|NCOA6IP|ZRANB2|HNRPA2B1|PHF5A|C16ORF33
1944	0.00013221	0.0043028	32	140	1687	14444	vasculature development	CAV1|TNNC1|TNFRSF12A|EDN1|FOXO1|GJA1|ANPEP|ARHGAP22|HAND1|CTGF|FAP|DHCR7|ITGAV|TGM2|SOX18|LOX|ANGPT2|C1GALT1|BMP4|B4GALT1|EPAS1|MYH9|NCL|PNPLA6|THY1|LAP3|SMO|PROK2|NARG1|GLMN|FOXC1|ACVR1
7010	0.00013378	0.004305	82	472	1687	14444	cytoskeleton organization and biogenesis	DLC1|KIF23|KIFC1|LIMA1|PRC1|FERMT2|S100A9|TTK|AURKA|GTSE1|HOOK1|ARHGAP4|HOOK2|KIF2C|APOE|GSN|FAT|FANCB|PLS3|KIF14|PLD2|KIF11|ACTA1|VIL2|KIF15|C14ORF173|KTN1|NUSAP1|ACTN1|ESPL1|PCM1|UBE2C|MYH9|FLNB|EML4|THY1|EPB41L2|KRT19|SASS6|SPAG5|ZWINT|BUB1B|TESK2|KPNA2|LCP1|FHOD1|MYL7|KIF4A|DIAPH1|DIAPH2|DIAPH3|SIPA1|ANLN|FHDC1|CALR|PFN1|KRT7|KRT8|CNN2|CENTD3|SNAP23|CNN1|TRIP10|FGD6|ARHGDIB|ACTC1|MYO1C|KIF18A…
7088	0.00013723	0.0043669	14	41	1687	14444	regulation of mitosis	NEK2|EDN1|KNTC1|PKMYT1|NUSAP1|ESPL1|BIRC5|ANLN|CDC25C|UBE2C|DLG7|KIF20B|SHC1|ZW10
226	0.00014092	0.004435	21	77	1687	14444	microtubule cytoskeleton organization and biogenesis	KIF23|KIF11|PRC1|NUSAP1|TTK|AURKA|NDC80|ESPL1|PCM1|UBE2C|CENPJ|HOOK1|HOOK2|KIF2C|SASS6|SPAG5|ZWINT|CKS2|BUB1B|MAP7|FANCB
44419	0.00015243	0.0046562	46	229	1687	14444	interspecies interaction between organisms	XPO1|HTATIP2|AP1G2|UNG|SYNCRIP|ANPEP|SP110|IVNS1ABP|ITGB1|MMP1|SF3B1|PFN1|APOA2|SLK|CENPA|ITGAV|KRT7|WWP1|RPLP0|KRT8|PRMT6|PSIP1|SIVA|KPNB1|EIF3M|CEBPA|ABCE1|CCDC86|LYN|SUV39H1|MFGE8|STAT1|CDC25C|SIRT1|MLF1IP|HMGA1|LAP3|MAPK1|FBLN1|KRT19|KRT18|C1QBP|ITGA5|IPO7|HSPD1|KPNA2
6519	0.00015385	0.0046562	56	295	1687	14444	amino acid and derivative metabolic process	CTPS|GCAT|SLC7A8|EIF5A|CAD|IARS2|INDO|HIBADH|AUH|SLC7A7|AFMID|MTHFD1|ASMTL|HDC|NARS2|TPR|PDPR|DARS2|SARS2|TTF2|EARS2|MTRR|TARS|RARS|YARS2|SMS|ALDH9A1|PRODH|BAT1|BCAT1|AHCY|ASS1|AASS|PPAT|PFAS|IARS|CORO2A|ARG2|LARS|ALDH4A1|AMD1|GAD1|SHMT1|ACY1|MAT2A|SILV|BCKDHB|LARS2|CPS1|SLC7A2|GFPT2|PHGDH|HIBCH|PSAT1|SLC25A15|CBS
6082	0.00015394	0.0046562	83	481	1687	14444	organic acid metabolic process	ACOX2|CYP2J2|PTGS2|CTPS|PTGS1|GCAT|SLC7A8|ECHDC2|CAD|IARS2|INDO|HIBADH|AFMID|SLC7A7|AUH|MTHFD1|ACOT9|MTHFD2|PTGIS|NARS2|FAP|HDC|ELOVL6|HADH|TPR|ACAA2|PDPR|LYPLA1|DARS2|SARS2|EARS2|MTRR|ACADVL|TARS|RARS|YARS2|SLC27A2|SMS|ALDH9A1|BAT1|PRODH|BCAT1|HACL1|ME2|AHCY|ASS1|UGDH|AASS|NP|PFAS|CD74|PPAT|DCI|IARS|CORO2A|MTHFS|AKR1A1|FOLR1|ARG2|LARS|ALDH4A1|HSD17B4|GAD1|SHMT1|ACY1|MAT2A|BCKDHB|SILV|LARS2|ACACB…
48041	0.00015445	0.0046562	6	9	1687	14444	focal adhesion formation	DLC1|TESK2|ACTN1|ACTN3|TRIP6|THY1
46040	0.0001855	0.005477	4	4	1687	14444	IMP metabolic process	ATIC|PAICS|PFAS|GART
6188	0.0001855	0.005477	4	4	1687	14444	IMP biosynthetic process	ATIC|PAICS|PFAS|GART
43067	0.0001981	0.0057183	87	513	1687	14444	regulation of programmed cell death	DLC1|HTATIP2|ZAK|MMP9|EIF5A|FOXO1|PMAIP1|PAWR|TP53I3|APOE|TIA1|FANCG|SIVA|TOP2A|MYC|FGF2|FANCB|DHCR24|KCNMA1|RAX|DTL|DFFA|CDC2|PIM1|ACTN1|ACTN3|PIM2|GAL|CDS1|NLRP2|STK3|CARD10|PROK2|SMO|MAPK1|CARD11|TXNDC1|KRT18|BNIP2|TXNDC5|TIAL1|AVEN|RIPK2|FOXC1|SEMA4D|ACVR1|PRODH|ERBB3|PPT1|CHEK2|SFN|CALR|TIMP3|MST4|CD74|ALDH1A3|PYCARD|TGM2|CEBPZ|TNFRSF19|HSPE1|GLO1|CD24|TRAF5|ANGPTL4|B4GALT1|PHB|LGALS1|SPHK1|…
42476	0.00019917	0.0057183	9	20	1687	14444	odontogenesis	BMP4|SMO|BMP2|PDGFRA|LEF1|FOXC1|PMF1|LAMB1|GLI3
42981	0.00019966	0.0057183	86	506	1687	14444	regulation of apoptosis	DLC1|HTATIP2|ZAK|MMP9|EIF5A|FOXO1|PMAIP1|PAWR|TP53I3|APOE|TIA1|FANCG|SIVA|TOP2A|MYC|FANCB|DHCR24|KCNMA1|RAX|DTL|DFFA|CDC2|PIM1|ACTN1|ACTN3|PIM2|GAL|CDS1|NLRP2|STK3|CARD10|PROK2|SMO|MAPK1|CARD11|TXNDC1|KRT18|BNIP2|TXNDC5|TIAL1|AVEN|RIPK2|FOXC1|SEMA4D|ACVR1|PRODH|ERBB3|PPT1|CHEK2|SFN|CALR|TIMP3|MST4|CD74|ALDH1A3|PYCARD|TGM2|CEBPZ|TNFRSF19|HSPE1|GLO1|CD24|TRAF5|ANGPTL4|B4GALT1|PHB|LGALS1|SPHK1|ANXA1…
19752	0.00020488	0.0058096	82	478	1687	14444	carboxylic acid metabolic process	ACOX2|CYP2J2|PTGS2|CTPS|PTGS1|GCAT|SLC7A8|ECHDC2|CAD|IARS2|INDO|HIBADH|AFMID|SLC7A7|AUH|MTHFD1|ACOT9|MTHFD2|PTGIS|NARS2|FAP|HDC|ELOVL6|HADH|TPR|ACAA2|PDPR|LYPLA1|DARS2|SARS2|EARS2|MTRR|ACADVL|TARS|RARS|YARS2|SLC27A2|SMS|ALDH9A1|BAT1|PRODH|BCAT1|HACL1|ME2|AHCY|ASS1|UGDH|AASS|PFAS|CD74|PPAT|DCI|IARS|CORO2A|MTHFS|AKR1A1|FOLR1|ARG2|LARS|ALDH4A1|HSD17B4|GAD1|SHMT1|ACY1|MAT2A|BCKDHB|SILV|LARS2|ACACB|CP…
9451	0.00020822	0.0058465	12	33	1687	14444	RNA modification	RPUSD4|GTPBP3|DKC1|METTL3|PUS1|RPUSD3|METTL1|TFB2M|SSB|DIMT1L|NSUN2|PUS7
48514	0.00023517	0.0065392	28	120	1687	14444	blood vessel morphogenesis	CAV1|TNFRSF12A|TNNC1|EDN1|GJA1|ANPEP|ARHGAP22|HAND1|CTGF|FAP|TGM2|SOX18|ANGPT2|C1GALT1|BMP4|B4GALT1|EPAS1|MYH9|NCL|PNPLA6|THY1|LAP3|SMO|PROK2|NARG1|GLMN|FOXC1|ACVR1
19538	0.0002513	0.0069094	376	2756	1687	14444	protein metabolic process	SCPEP1|ADCY3|MRPL42|RPL14|RPL13|THOP1|DNAJB14|AURKA|DNAJB12|AURKB|IARS2|MYLIP|CD2AP|MAP3K4|FAP|EIF1AX|RPLP0|WWP1|RPLP1|MRPL37|MRPL32|LOC653658|MRPL35|ANAPC1|PTPRK|TYRO3|PAN3|PTPRF|ANAPC4|CRKRS|PIM1|ESPL1|JTV1|PIM2|MYH9|SARS2|PLAUR|MGAT1|MAPK1|UHRF1|ADAMTS9|MAD2L1|PTRF|RARS|RPS15|ST14|NEK8|ROR1|PDGFRA|ROR2|PDGFRB|MRPL45|EXT2|CTSL2|ERMP1|TPST2|ERBB3|NEK2|ERBB2|PABPC4|MME|CHEK1|PPT1|CHEK2|CALR|MST4|…
48518	0.00025331	0.0069094	169	1125	1687	14444	positive regulation of biological process	DLC1|NCBP1|SLC44A2|ZAK|MMP9|XRCC6|EDN1|FST|TSPAN6|EIF5A|FOXO1|TTK|PMAIP1|LPAR1|VIPR1|SSR1|CITED2|APOA2|DDX11|APOE|FAP|TIA1|SIVA|CCNA2|MATK|EGFR|BST2|DTL|CA11|TBRG4|ESPL1|CD40|SIX4|TRERF1|STK3|THY1|MAPK1|TRIM38|TXNDC1|HIF1A|TIAL1|ROR1|PDGFRA|ROR2|PDGFRB|RIPK2|PIAS2|LAMC1|PRODH|CAV2|TWSG1|ORAI1|CAV1|RAG1AP1|BLM|ERBB3|TNFRSF12A|ERBB2|SOX2|TIPIN|AFAP1L2|PPT1|CHEK2|TIMP3|NP|CDC123|TEF|LAMB1|TRAF5|HNRN…
6268	0.00026499	0.0071234	7	13	1687	14444	DNA unwinding during replication	HMGB2|MCM2|TOP1MT|MCM4|HMGA1|MCM6|RAD51
43284	0.00026613	0.0071234	271	1919	1687	14444	biopolymer biosynthetic process	ITGB3BP|RPL14|RPL13|PTTG1|MED20|PRIM1|CDCA7|CTGF|RPLP0|RPLP1|ZNF644|LIG1|POLE|ZNF649|PCM1|ORC1L|C10ORF2|RFC5|RFC3|UHRF1|TXNDC1|RFC4|RFC1|PTRF|RFC2|PARP14|RPS15|ROR1|ZZZ3|ROR2|CDCA7L|PIAS2|PRDM1|EXT2|IRAK1BP1|GPBP1L1|MRE11A|AHCTF1|ZNF511|CHEK1|TK1|RPS26|TMEM123|POLQ|RPS21|RPS24|YEATS4|PHB|PMF1|RPS6|RPS7|NOTCH2|ZNF215|ETS1|NCOA6IP|SUPT16H|PPRC1|RAD54B|ZIK1|PARP1|CHAF1A|CHAF1B|ENY2|TAF1C|ELF3|FOXA3|…
7160	0.00027234	0.0072221	18	64	1687	14444	cell-matrix adhesion	DLC1|COL13A1|COL3A1|ITGA11|ITGA1|ITGA10|ACTN1|ITGB5|ITGA2|ACTN3|ITGB1|THY1|COL17A1|CTGF|ITGAV|PKD2|TESK2|TRIP6
8151	0.00028335	0.0074284	1364	11206	1687	14444	cellular process	LDHB|PPP2R5A|SYNCRIP|MYLIP|WTAP|MED20|HNRPM|LPHN2|APP|MAP3K4|RPLP0|INCENP|RPLP1|STAG2|LOC653658|ACAA2|PDPR|LIG1|PTBP1|EOMES|ISG20L1|ESPL1|JTV1|MYH9|SARS2|THY1|NCAPD2|JUP|MAPK1|EBPL|NPC2|PTRF|RCC2|ZWINT|ROR1|ADSL|ROR2|DCBLD2|ADSS|HACL1|DCBLD1|OSTF1|KIF4A|CYP1B1|PABPC4|AHCTF1|ZNF511|LOC648000|SLC29A1|PFN1|SLC29A2|LPCAT1|NCAPG2|UPK1A|KLKB1|ARG2|CDC123|TMEM123|ALDH4A1|PABPC1|SFRS12|RECQL4|YEATS4|NTF3…
48523	0.00028531	0.0074284	163	1082	1687	14444	negative regulation of cellular process	DLC1|S100A4|PTGS2|EDN1|FST|FOXO1|CBX2|KANK1|CBX5|VCL|PNN|MUTYH|APOA2|EIF4EBP2|APOE|FAP|WWP1|TGFBI|PMS1|ODZ3|TWIST1|EGFR|PLD2|DTL|DFFA|SIX3|PIM1|ACTN1|PRKCDBP|ESPL1|PIM2|PCM1|CSDA|THY1|MAPK1|TXNDC1|PA2G4|KRT18|HIF1A|TRIM33|TIMELESS|TXNDC5|TGIF1|PRDM1|EXT2|DCBLD2|CAV2|TWSG1|CAV1|HMGB3|BLM|ERBB3|ERBB2|SIPA1|TIPIN|CHEK1|PPT1|IGF2BP3|FXYD5|NP|CD74|NR2C1|CDA|GLO1|CENTD3|HELLS|HNRNPAB|ARHGDIB|ANGPTL4|CO…
51270	0.00030378	0.0078381	21	81	1687	14444	regulation of cell motility	DLC1|EGFR|B4GALT1|SPHK1|ACTN1|VCL|THY1|TRIB1|LAP3|LAMA1|HIF1A|LAMA5|APOE|CLIC4|RRAS2|PDGFRA|PDGFRB|CENTD3|LAMB1|TRIP6|IGFBP3
731	0.00034785	0.008895	6	10	1687	14444	DNA synthesis during DNA repair	RFC3|CDC2|POLD1|POLE|POLA1|WRN
84	0.00037028	0.009142	5	7	1687	14444	S phase of mitotic cell cycle	DDX11|CDC2|POLD1|POLA1|TFDP1
51320	0.00037028	0.009142	5	7	1687	14444	S phase	DDX11|CDC2|POLD1|POLA1|TFDP1
51303	0.00037028	0.009142	5	7	1687	14444	establishment of chromosome localization	DLG7|CENPF|BIRC5|CENPE|CDCA5
50000	0.00037028	0.009142	5	7	1687	14444	chromosome localization	DLG7|CENPF|BIRC5|CENPE|CDCA5
6725	0.00041763	0.010223	25	106	1687	14444	aromatic compound metabolic process	MOCOS|CYP1B1|CAD|HPRT1|CLYBL|PPAT|INDO|AFMID|MTHFD1|MTHFS|MTHFD2|FOLR1|HDC|ASMTL|CDA|MOCS1|SHMT1|MAT2A|C10ORF59|SILV|APRT|GART|MAPK1|PAICS|PRPS1
55086	0.00043461	0.010548	42	213	1687	14444	nucleobase, nucleoside and nucleotide metabolic process	ADCY3|ADSS|GMPR2|CTPS|UPP1|CAD|SFN|HPRT1|NP|INDO|PFAS|PPAT|HIBADH|AFMID|MTHFD1|TYMS|MUTYH|ATIC|REXO2|CDA|DERA|ATP5H|NT5E|SHMT1|NUDT5|APRT|GART|NME4|MAPK1|SLC25A13|NME1-NME2|ADM|ITGB1BP3|LOC728564|RRM2|PDE5A|ADSL|LOC727761|PAICS|PRPS2|PRPS1|DUT
30334	0.00045469	0.010852	19	72	1687	14444	regulation of cell migration	EGFR|DLC1|SPHK1|VCL|THY1|TRIB1|LAP3|LAMA1|HIF1A|LAMA5|APOE|CLIC4|RRAS2|PDGFRA|PDGFRB|CENTD3|LAMB1|TRIP6|IGFBP3
15837	0.00045469	0.010852	19	72	1687	14444	amine transport	SAT1|SLC44A1|SLC44A2|SLC38A2|SLC38A9|SLC16A10|SLC7A8|SLC7A10|SLC7A7|SLC1A5|SLC25A13|SLC7A3|SLC7A2|SLC7A1|SLC25A26|SLC38A1|SLC25A15|BAT1|NET1
9161	0.00047446	0.011097	9	22	1687	14444	ribonucleoside monophosphate metabolic process	ADSS|LOC728564|ATIC|ADSL|PAICS|PRPS2|PFAS|PRPS1|GART
9156	0.00047446	0.011097	9	22	1687	14444	ribonucleoside monophosphate biosynthetic process	ADSS|LOC728564|ATIC|ADSL|PAICS|PRPS2|PFAS|PRPS1|GART
42475	0.0004766	0.011097	7	14	1687	14444	odontogenesis of dentine-containing tooth	BMP4|SMO|BMP2|PDGFRA|LEF1|FOXC1|GLI3
48332	0.00050517	0.011668	8	18	1687	14444	mesoderm morphogenesis	BMP4|TWSG1|EYA2|HAND1|LEF1|FOXC1|TCF7L1|ACVR1
8284	0.00053907	0.01226	45	235	1687	14444	positive regulation of cell proliferation	BLM|ERBB2|EDN1|NAP1L1|TIPIN|TTK|KIT|VIPR1|NP|SSR1|DDX11|CDC123|TGM2|SHC1|CD24|LAMB1|MYC|FGF2|TRAF5|RHOG|MATK|RECQL4|CDC7|EGFR|B4GALT1|TCIRG1|LYN|CCKBR|DTL|SPHK1|TGFBR2|CA11|TBRG4|CDK4|NOL1|CDK2|LAMA1|CARD11|SMO|HIF1A|ADM|PDGFRA|PDGFRB|LAMC1|BMPR1A
44267	0.00053936	0.01226	369	2726	1687	14444	cellular protein metabolic process	SCPEP1|ADCY3|MRPL42|RPL14|RPL13|THOP1|DNAJB14|AURKA|DNAJB12|AURKB|IARS2|MYLIP|CD2AP|MAP3K4|FAP|EIF1AX|RPLP0|WWP1|RPLP1|MRPL37|MRPL32|LOC653658|MRPL35|ANAPC1|TYRO3|PTPRK|PAN3|PTPRF|ANAPC4|CRKRS|PIM1|ESPL1|JTV1|PIM2|MYH9|SARS2|PLAUR|MGAT1|MAPK1|UHRF1|ADAMTS9|MAD2L1|PTRF|RARS|RPS15|ST14|ROR1|NEK8|PDGFRA|ROR2|PDGFRB|MRPL45|EXT2|CTSL2|ERMP1|TPST2|ERBB3|NEK2|ERBB2|PABPC4|MME|CHEK1|PPT1|CHEK2|CALR|MST4|…
77	0.00059301	0.013373	10	27	1687	14444	DNA damage checkpoint	ZAK|BLM|TIPIN|CHEK1|CHEK2|CDS1|ATRIP|CCNA2|GTSE1|NAE1
9116	0.00066483	0.014876	11	32	1687	14444	nucleoside metabolic process	NME4|UPP1|CDA|HPRT1|NP|LOC727761|PRPS2|PPAT|PRPS1|DUT|APRT
68	0.00069924	0.015524	9	23	1687	14444	chromosome condensation	NCAPG2|NCAPG|NUSAP1|CAD|TOP2A|CDCA5|SMC2|NCAPD2|SMC4
6865	0.00074018	0.016307	16	58	1687	14444	amino acid transport	SAT1|SLC38A2|SLC38A9|SLC16A10|SLC7A8|SLC7A10|SLC7A7|SLC1A5|SLC25A13|SLC7A3|SLC7A2|SLC7A1|SLC25A26|SLC38A1|SLC25A15|BAT1
50679	0.00078372	0.017134	8	19	1687	14444	positive regulation of epithelial cell proliferation	B4GALT1|EGFR|LAMA1|ERBB2|LAMC1|LAMB1|FGF2|BMPR1A
32392	0.00080381	0.01718	7	15	1687	14444	DNA geometric change	HMGB2|MCM2|TOP1MT|MCM4|HMGA1|MCM6|RAD51
32508	0.00080381	0.01718	7	15	1687	14444	DNA duplex unwinding	HMGB2|MCM2|TOP1MT|MCM4|HMGA1|MCM6|RAD51
30879	0.00080381	0.01718	7	15	1687	14444	mammary gland development	B4GALT1|CAV1|ELF3|ERBB2|LEF1|GLI3|FANCB
85	0.00084102	0.017454	4	5	1687	14444	G2 phase of mitotic cell cycle	BLM|CENPF|KPNA2|GTSE1
9113	0.00084102	0.017454	4	5	1687	14444	purine base biosynthetic process	SHMT1|PAICS|PPAT|GART
51319	0.00084102	0.017454	4	5	1687	14444	G2 phase	BLM|CENPF|KPNA2|GTSE1
7094	0.00084102	0.017454	4	5	1687	14444	mitotic cell cycle spindle assembly checkpoint	BUB1|CENPF|TTK|MAD2L2
79	0.00085555	0.017628	14	48	1687	14444	regulation of cyclin-dependent protein kinase activity	CKS1B|BLM|HERC5|PKMYT1|BCCIP|CHEK1|SFN|CCNG1|CDC25C|CDKN3|CDC25A|CCNE2|CKS2|CDK5RAP3
65002	0.00088647	0.018135	18	70	1687	14444	intracellular protein transport across a membrane	NUP160|RRBP1|NUP88|NUP188|NUP85|TIMM23|NUP155|TRAM2|TMEM48|SEH1L|NUP205|NUP210|NUP37|NUP54|NUP107|TPR|NUP35|NUP43
44260	0.00098709	0.02005	376	2805	1687	14444	cellular macromolecule metabolic process	SCPEP1|ADCY3|MRPL42|RPL14|RPL13|THOP1|DNAJB14|AURKA|DNAJB12|AURKB|IARS2|MYLIP|CD2AP|MAP3K4|APOE|FAP|EIF1AX|RPLP0|WWP1|RPLP1|MRPL37|MRPL32|LOC653658|MRPL35|ANAPC1|PTPRK|TYRO3|PAN3|PTPRF|ANAPC4|CRKRS|PIM1|ESPL1|JTV1|PIM2|MYH9|SARS2|PLAUR|MGAT1|MAPK1|UHRF1|ADAMTS9|MAD2L1|PTRF|RARS|RPS15|ST14|NEK8|ROR1|PDGFRA|ROR2|PDGFRB|MRPL45|EXT2|CTSL2|ERMP1|TPST2|ERBB3|NEK2|ERBB2|PABPC4|MME|CHEK1|PPT1|CHEK2|CALR|…
51327	0.0010601	0.021232	18	71	1687	14444	M phase of meiotic cell cycle	ADCY3|EXO1|NEK2|MRE11A|SGOL1|MND1|CHEK1|PIM2|RAD54L|RAD50|RAD51|RPA1|HSPA2|CKS2|RAD54B|STAG2|FANCB|ZW10
7126	0.0010601	0.021232	18	71	1687	14444	meiosis	ADCY3|EXO1|NEK2|MRE11A|SGOL1|MND1|CHEK1|PIM2|RAD54L|RAD50|RAD51|RPA1|HSPA2|CKS2|RAD54B|STAG2|FANCB|ZW10
48856	0.001087	0.021618	241	1724	1687	14444	anatomical structure development	DLC1|PTGS2|EDN1|MYLIP|CD2AP|CITED2|APOE|CTGF|WWP1|FAP|COL12A1|FAT|PITX1|TWIST1|MATN3|F11R|LIG1|EMX2|EOMES|PCM1|MYH9|THY1|MAPK1|KRT19|KRT18|TAGLN|KRT17|PDGFRA|ROR2|LAMC2|LAMC1|EXT2|OSTF1|ERBB3|ERBB2|ITGA11|DAG1|PPT1|IGF2BP3|EPHB4|CD74|HESX1|PFN1|UPK1A|LHX2|LAMB1|COL18A1|BMP4|RECQL4|BMP2|S100A16|NTF3|LGALS1|GAS1|PMF1|PCDH18|FXR1|NOTCH2|SEMA6A|SFRP1|DLX5|MAP7|ENG|GYPC|LIMA1|FGF8|ELF3|GJA1|ANPEP|GLI3…
82	0.0011826	0.023199	11	34	1687	14444	G1/S transition of mitotic cell cycle	BCAT1|CDC7|CCNE1|GSPT1|CUL4A|POLE|SKP2|CDKN3|CDK4|CDCA5|ACVR1
16288	0.0011826	0.023199	11	34	1687	14444	cytokinesis	PRC1|DIAPH2|INCENP|NUSAP1|ANLN|BIRC5|ESPL1|AURKB|MYH9|FANCB|MYH10
9225	0.0012432	0.024221	6	12	1687	14444	nucleotide-sugar metabolic process	GMDS|UGDH|CAD|PMM2|EXTL2|UGP2
86	0.0012857	0.024712	7	16	1687	14444	G2/M transition of mitotic cell cycle	CCNB1|DDX11|ANAPC4|CHEK1|BIRC5|TPD52L1|CDK2
1707	0.0012857	0.024712	7	16	1687	14444	mesoderm formation	BMP4|TWSG1|EYA2|HAND1|LEF1|FOXC1|ACVR1
6401	0.0014298	0.027119	13	45	1687	14444	RNA catabolic process	ABCE1|UPF2|PAN3|MAGOH|PABPC4|RNASEH2A|AUH|EXOSC10|ZFP36L2|UPF3B|GSPT1|DCP2|HNRNPD
7498	0.0014298	0.027119	13	45	1687	14444	mesoderm development	BMP4|TWSG1|LEF1|SNAI2|TCF7L1|EYA2|HAND1|LHX2|FOXC1|BMPR1A|MATK|MEST|ACVR1
43086	0.0014747	0.027786	33	166	1687	14444	negative regulation of catalytic activity	CAV1|TNNC1|LEPR|CDH1|SFN|TRIB1|SPRY2|APOA2|SPRY1|APOE|ARG2|FBXO5|SPRED1|RPN2|BUB3|ANGPTL4|DHCR24|ANAPC1|PIF1|ANAPC4|CDC20|BIRC5|UBE2C|SIRT1|PSMB8|THY1|CBLC|MAD2L1|GLA|PSMA3|BUB1B|DNAJB6|DUSP6
51321	0.0014954	0.027993	18	73	1687	14444	meiotic cell cycle	ADCY3|EXO1|NEK2|MRE11A|SGOL1|MND1|CHEK1|PIM2|RAD54L|RAD50|RAD51|RPA1|HSPA2|CKS2|RAD54B|STAG2|FANCB|ZW10
6937	0.001507	0.028026	12	40	1687	14444	regulation of muscle contraction	KCNMA1|PROK2|CAV1|TNNT1|TNNC2|TNNC1|SPHK1|CNN1|ATP1A2|TPM1|NMU|MYL9
6817	0.0015677	0.028474	21	91	1687	14444	phosphate transport	COL18A1|COL4A1|SLC20A1|COL13A1|COL3A1|COLEC12|COL2A1|COL16A1|COL4A6|COL5A1|COL4A5|EMILIN1|COL9A1|COL17A1|C1QTNF1|COL6A3|COL1A2|COL12A1|COL1A1|SCARA3|COL8A1
19	0.0015907	0.028474	3	3	1687	14444	regulation of mitotic recombination	BLM|MRE11A|RAD50
48478	0.0015907	0.028474	3	3	1687	14444	replication fork protection	BLM|TIPIN|FANCB
6189	0.0015907	0.028474	3	3	1687	14444	'de novo' IMP biosynthetic process	PAICS|PFAS|GART
6271	0.0015907	0.028474	3	3	1687	14444	DNA strand elongation during DNA replication	RFC3|RFC4|POLA1
22616	0.0015907	0.028474	3	3	1687	14444	DNA strand elongation	RFC3|RFC4|POLA1
51346	0.0017032	0.029926	8	21	1687	14444	negative regulation of hydrolase activity	APOA2|TNNC1|LEPR|BIRC5|SFN|DNAJB6|DHCR24|ANGPTL4
6023	0.0017032	0.029926	8	21	1687	14444	aminoglycan biosynthetic process	GCNT2|XYLT2|CHST7|CHST6|UGDH|CHST13|DSE|EXT2
6024	0.0017032	0.029926	8	21	1687	14444	glycosaminoglycan biosynthetic process	GCNT2|XYLT2|CHST7|CHST6|UGDH|CHST13|DSE|EXT2
10467	0.0017339	0.030279	338	2518	1687	14444	gene expression	ITGB3BP|MRPL42|RPL14|RPL13|SYNCRIP|INTS3|IARS2|PTTG1|WTAP|MED20|HNRPM|PRIM1|SFRS7|INTS8|DDX17|SFRS5|CDCA7|EIF1AX|RPLP0|WDR77|RPLP1|LSM5|MRPL37|LSM4|LSM3|MRPL32|LOC653658|MRPL35|GTPBP3|ZNF644|EMG1|NOP5/NOP58|PTBP1|ZNF649|JTV1|SFRS1|PCM1|NOL5A|SFRS3|SARS2|SFRS2|UHRF1|RFC1|PTRF|RARS|PARP14|RPS15|TRMT12|ROR1|ZZZ3|ROR2|PIAS2|CDCA7L|PRDM1|MRPL45|IRAK1BP1|PUS1|GPBP1L1|NHP2L1|PABPC4|AHCTF1|ZNF511|PUS7|HN…
46112	0.0018142	0.031491	5	9	1687	14444	nucleobase biosynthetic process	SHMT1|CAD|PAICS|PPAT|GART
7369	0.0019321	0.032561	9	26	1687	14444	gastrulation	BMP4|TWSG1|FGF8|EYA2|HAND1|GLA|LEF1|FOXC1|ACVR1
59	0.0019669	0.032561	7	17	1687	14444	protein import into nucleus, docking	XPO1|CSE1L|IPO7|IPO4|NUP205|IPO11|KPNB1
9168	0.0019669	0.032561	7	17	1687	14444	purine ribonucleoside monophosphate biosynthetic process	ADSS|LOC728564|ATIC|ADSL|PAICS|PFAS|GART
9167	0.0019669	0.032561	7	17	1687	14444	purine ribonucleoside monophosphate metabolic process	ADSS|LOC728564|ATIC|ADSL|PAICS|PFAS|GART
9127	0.0019669	0.032561	7	17	1687	14444	purine nucleoside monophosphate biosynthetic process	ADSS|LOC728564|ATIC|ADSL|PAICS|PFAS|GART
9126	0.0019669	0.032561	7	17	1687	14444	purine nucleoside monophosphate metabolic process	ADSS|LOC728564|ATIC|ADSL|PAICS|PFAS|GART
9612	0.0019669	0.032561	7	17	1687	14444	response to mechanical stimulus	EGR2|SOX2|PKD2|MKKS|COL1A1|SP110|SMPD2
8156	0.0019669	0.032561	7	17	1687	14444	negative regulation of DNA replication	CDC45L|BLM|GMNN|S100A11|TIPIN|FANCB|CDT1
50678	0.0020137	0.033146	10	31	1687	14444	regulation of epithelial cell proliferation	B4GALT1|EGFR|LAMA1|ERBB2|LAMC1|GAS1|LAMB1|FGF2|FANCB|BMPR1A
6464	0.0022233	0.036385	186	1312	1687	14444	protein modification process	PRPF4B|ZAK|STK35|PASK|PKMYT1|EIF5A|TTK|AURKA|MIPEP|AURKB|MYLIP|MAP3K4|FAP|WWP1|RPN2|LOX|DDOST|RPS27A|MATK|EGFR|TYRO3|PTPRK|PAN3|PTPRF|STK24|CRKRS|PIM1|PIM2|PPP1CC|STK3|WEE1|PLAUR|MGAT1|MAPK1|UHRF1|ROR1|NEK8|PDGFRA|DSP|TESK2|ROR2|PDGFRB|RIPK2|FBXO11|PHKA2|CAV2|FGFR1|TPST2|FGFR4|ERBB3|NEK2|ERBB2|SSH3|MAPKAPK3|PTK7|MAP4K1|CHEK1|PPT1|CHEK2|MST4|EPHB4|UGCGL1|VRK1|VRK2|TEK|PTPLA|B3GNT2|GCNT1|LIPT1|GAD1…
9117	0.0022865	0.036997	37	197	1687	14444	nucleotide metabolic process	ADCY3|ADSS|GMPR2|CTPS|UPP1|CAD|SFN|HPRT1|INDO|PFAS|PPAT|HIBADH|AFMID|MTHFD1|TYMS|MUTYH|ATIC|REXO2|DERA|ATP5H|NT5E|NUDT5|GART|NME4|SLC25A13|ITGB1BP3|ADM|NME1-NME2|LOC728564|RRM2|PDE5A|ADSL|LOC727761|PAICS|PRPS2|PRPS1|DUT
6753	0.0022865	0.036997	37	197	1687	14444	nucleoside phosphate metabolic process	ADCY3|ADSS|GMPR2|CTPS|UPP1|CAD|SFN|HPRT1|INDO|PFAS|PPAT|HIBADH|AFMID|MTHFD1|TYMS|MUTYH|ATIC|REXO2|DERA|ATP5H|NT5E|NUDT5|GART|NME4|SLC25A13|ITGB1BP3|ADM|NME1-NME2|LOC728564|RRM2|PDE5A|ADSL|LOC727761|PAICS|PRPS2|PRPS1|DUT
9790	0.002496	0.04016	42	232	1687	14444	embryonic development	DLC1|TWSG1|FGF8|ME2|FUT8|ELF3|SOX2|EDN1|GJA1|GLI3|LSR|TCF7L1|PFN1|SPRY2|HAND1|ALDH1A3|CEBPZ|SH2B3|FBN2|FANCB|BMP4|NANOG|BMP2|RAX|NASP|OTX1|OTX2|EOMES|LEF1|SPINT1|SIX4|TTF2|LAP3|DKK1|EYA2|GLA|SFRP2|DLX5|ROR2|KIAA1217|FOXC1|ACVR1
1763	0.0026269	0.041797	10	32	1687	14444	morphogenesis of a branching structure	LAP3|BMP4|B4GALT1|SPRY2|BMP2|COL13A1|EDN1|SPINT1|GLI3|ACVR1
45787	0.0026269	0.041797	10	32	1687	14444	positive regulation of cell cycle	DLG7|SPHK1|EDN1|NUSAP1|BIRC5|ESPL1|SHC1|UBE2C|FANCB|CITED2
6093	0.0026842	0.042473	22	101	1687	14444	carbohydrate biosynthetic process	B4GALT1|GLT25D1|GCNT2|FUT8|GMDS|ALG1|UGDH|PCK2|DSE|PMM2|GLT8D2|GYLTL1B|XYLT2|CHST7|LARGE|CHST6|SLC25A10|GFPT2|MPDU1|CHST13|EXT2|GLT8D3
51259	0.002727	0.042912	16	65	1687	14444	protein oligomerization	SHMT1|CAV2|CAV1|BLM|AASS|GJA1|COLEC12|HPRT1|RAD51|STOM|VWF|APOE|UPK1A|TGM2|ADSL|CDA
7001	0.0027572	0.04315	65	396	1687	14444	chromosome organization and biogenesis	KIFC1|SOX21|HMGN2|UTX|FBXL10|NAP1L1|CBX2|CAD|PTTG1|PTTG3|CBX5|DDX11|DKC1|SMARCD2|DLG7|H2AFZ|SOX15|LOC646817|TOP2A|CDCA5|ZW10|NUSAP1|ESPL1|MCM2|HMGA1|RAD50|NCAPD2|RFC1|ZWINT|JMJD1C|HMGB2|BLM|MRE11A|SOX2|TCF7L1|SET|NCAPG|CENPA|NCAPG2|ACTL6A|ASF1B|HELLS|BUB3|TERF1|YEATS4|MSH2|NASP|PHB|HIST1H2BH|SUV39H1|CENPF|SIRT5|NDC80|CENPE|PMF1|WRN|SMC2|SIRT1|GSG2|SMC4|HDAC1|SMARCC1|SUPT16H|CHAF1A|CHAF1B
35295	0.0028464	0.044134	24	114	1687	14444	tube development	KCNMA1|DLC1|B4GALT1|BMP4|CAV2|BMP2|ME2|EDN1|GJA1|GLI3|LAP3|SPRY2|PFN1|APOE|CRISPLD2|DHCR7|HDC|PDGFRA|NPPB|FOXC1|LOX|FGF2|ACVR1|BMPR1A
1704	0.002897	0.044134	7	18	1687	14444	formation of primary germ layer	BMP4|TWSG1|EYA2|HAND1|LEF1|FOXC1|ACVR1
6541	0.002897	0.044134	7	18	1687	14444	glutamine metabolic process	CORO2A|CTPS|GFPT2|CAD|CPS1|PFAS|PPAT
45840	0.002897	0.044134	7	18	1687	14444	positive regulation of mitosis	DLG7|EDN1|NUSAP1|BIRC5|ESPL1|SHC1|UBE2C
7076	0.002897	0.044134	7	18	1687	14444	mitotic chromosome condensation	NCAPG2|NCAPG|NUSAP1|CDCA5|SMC2|NCAPD2|SMC4
48646	0.0030712	0.046538	25	121	1687	14444	anatomical structure formation	TWSG1|TNFRSF12A|EDN1|ANPEP|GLI3|ARHGAP22|HAND1|CTGF|SOX18|ANGPT2|C1GALT1|BMP4|B4GALT1|EPAS1|LEF1|MYH9|NCL|PNPLA6|THY1|LAP3|PROK2|EYA2|NARG1|FOXC1|ACVR1
32768	0.0032806	0.048754	5	10	1687	14444	regulation of monooxygenase activity	EGFR|HIF1A|GLA|APOE|ARG2
50999	0.0032806	0.048754	5	10	1687	14444	regulation of nitric-oxide synthase activity	EGFR|HIF1A|GLA|APOE|ARG2
12501	0.0032808	0.048754	69	428	1687	14444	programmed cell death	ITGB3BP|DLC1|STEAP3|FASTKD1|EIF5A|GJA1|CAD|PMAIP1|MRPS30|PDCD2|BNIPL|APP|SLK|TIA1|UNC5D|C11ORF82|FANCG|TOP2A|DHCR24|DFFA|TBRG4|ISG20L1|ESPL1|CD40|PIM2|BCL2L12|NLRP2|SLTM|LAP3|ZDHHC16|BNIP2|TIAL1|TNFAIP8|AVEN|BUB1B|GULP1|TNFRSF12A|RTKN|PPT1|SFN|MTP18|PTRH2|PFN1|DOCK1|CSE1L|PYCARD|BCAP29|TNFRSF19|HSPE1|SRGN|TFDP1|CKAP2|RNF144B|PTPN6|ACTC1|SGK|BIRC5|TPD52L1|GAS1|STAT1|PPP1R13L|SIRT1|DBI|FXR1|PHF17|S…
33261	0.0032854	0.048754	6	14	1687	14444	regulation of S phase	CDC7|TIMELESS|TIPIN|GAS1|FANCB|CDT1
[truncated: 205 more columns]
