# Supplementary material for: Comprehensive Gene Expression Analysis of Human Embryonic Stem Cells during Differentiation into Neural Cells
Source: PLoS One. 2011 Jul 28;6(7):e22856. doi: 10.1371/journal.pone.0022856 (PMC3145766; doi:10.1371/journal.pone.0022856)
Supplement: Table S4 — Pathway analysis of differentially expressed transcripts. Up-regulated transcripts in cluster 1 compared to down regulated transcripts in cluster 2, searched for KEGG pathways that they were involved. (XLSX) [file pone.0022856.s008.xlsx]

## Sheet: ClueGO Results for KEGG compari
Supplementary table 3-KEGG analysis of differentially expressed transcripts
GOID	Ontology Source	GOTerm	GOLevels	GOGroups	Nr. Genes	% Associated Genes	Term PValue	Term PValue Corrected with Bonferroni	Group PValue	Group PValue Corrected with Bonferroni	Associated Genes Found	All Associated Genes	OverViewTerm	Cluster1 Genes	Cluster2 Genes	Common Genes	% Cluster1 Gene	% Cluster2 Gene	% Common Gene
KEGG:00010	KEGG_23.07.2009	Glycolysis / Gluconeogenesis	[-1]	[Group0, Group19, Group9]	16	25	0.650985	1	{Group0=0.30867019226518994, Group19=0.2128849313152687, Group9=1.0}	{Group0=1.0, Group19=1.0, Group9=1.0}	[ACSS1, AKR1A1, ALDH1A3, ALDH1B1, ALDH7A1, ALDH9A1, ALDOA, ALDOC, BPGM, ENO2, ENO3, GPI, LDHB, PCK2, PGM1, PGM2]	[ACSS1, ACSS2, ADH1A, ADH1B, ADH1C, ADH4, ADH5, ADH6, ADH7, AKR1A1, ALDH1A3, ALDH1B1, ALDH2, ALDH3A1, ALDH3A2, ALDH3B1, ALDH3B2, ALDH7A1, ALDH9A1, ALDOA, ALDOB, ALDOC, BPGM, DLAT, DLD, ENO1, ENO2, ENO3, FBP1, FBP2, G6PC, G6PC2, GALM, GAPDH, GCK, GPI, HK1, HK2, HK3, LDHA, LDHAL6A, LDHAL6B, LDHB, LDHC, LOC728188, PCK1, PCK2, PDHA1, PDHA2, PDHB, PFKL, PFKM, PFKP, PGAM1, PGAM2, PGAM4, PGK1, PGK2, PGM…	TRUE	[ACSS1, ALDOA, ALDOC, BPGM, ENO2, GPI]	[AKR1A1, ALDH1A3, ALDH1B1, ALDH7A1, ALDH9A1, ENO3, LDHB, PCK2, PGM1, PGM2]	[]	37.5	62.5	0	Common
KEGG:00051	KEGG_23.07.2009	Fructose and mannose metabolism	[-1]	[Group12]	8	23.5294	0.838198	1	{Group12=0.8322817344488683}	{Group12=1.0}	[ALDOA, ALDOC, GMDS, MTMR6, PFKFB3, PMM1, PMM2, SORD]	[AKR1B1, AKR1B10, ALDOA, ALDOB, ALDOC, FBP1, FBP2, FPGT, FUK, GMDS, GMPPA, GMPPB, HK1, HK2, HK3, KHK, MPI, MTMR1, MTMR2, MTMR6, PFKFB1, PFKFB2, PFKFB3, PFKFB4, PFKL, PFKM, PFKP, PHPT1, PMM1, PMM2, RCTPI1, SORD, TPI1, TSTA3]	FALSE	[ALDOA, ALDOC, MTMR6, PFKFB3, PMM1]	[GMDS, PMM2, SORD]	[]	62.5	37.5	0	Common
KEGG:00100	KEGG_23.07.2009	Biosynthesis of steroids	[-1]	[None]	6	21.4286	1	1	{None=NaN}	{None=NaN}	[DHCR24, DHCR7, LSS, MVD, NQO1, SC4MOL]	[CEL, CYP27B1, CYP51A1, DHCR24, DHCR7, EBP, FDFT1, FDPS, GGCX, GGPS1, HMGCR, HSD17B7, IDI1, IDI2, LIPA, LSS, MVD, MVK, NQO1, NSDHL, PMVK, SC4MOL, SC5DL, SOAT1, SOAT2, SQLE, TM7SF2, VKORC1]	FALSE	[LSS, MVD, SC4MOL]	[DHCR24, DHCR7, NQO1]	[]	50	50	0	Common
KEGG:00120	KEGG_23.07.2009	Primary bile acid biosynthesis	[-1]	[None]	4	25	0.767379	1	{None=NaN}	{None=NaN}	[ACOX2, AKR1C4, CYP46A1, HSD17B4]	[ACOX2, AKR1C4, AKR1D1, AMACR, BAAT, CH25H, CYP27A1, CYP39A1, CYP46A1, CYP7A1, CYP7B1, CYP8B1, HSD17B4, HSD3B7, SCP2, SLC27A5]	FALSE	[AKR1C4, CYP46A1]	[ACOX2, HSD17B4]	[]	50	50	0	Common
KEGG:00250	KEGG_23.07.2009	Alanine, aspartate and glutamate metabolism	[-1]	[Group19]	14	43.75	0.00879463	1	{Group19=0.2128849313152687}	{Group19=1.0}	[ABAT, ADSL, ADSS, AGXT, ALDH4A1, ALDH5A1, ASNS, ASS1, CAD, GAD1, GAD2, GFPT2, GLS, GPT2]	[ABAT, ACY3, ADSL, ADSS, ADSSL1, AGXT, AGXT2, ALDH4A1, ALDH5A1, ASL, ASNS, ASPA, ASRGL1, ASS1, CAD, CPS1, DDO, GAD1, GAD2, GFPT1, GFPT2, GLS, GLS2, GLUD1, GLUD2, GLUL, GOT1, GOT2, GPT, GPT2, IL4I1, PPAT]	FALSE	[ABAT, AGXT, ALDH5A1, ASNS, GAD1, GAD2, GLS, GPT2]	[ADSL, ADSS, ALDH4A1, ASS1, CAD, GAD1, GFPT2]	[GAD1]	53.5714	46.4286	7.14286	Common
KEGG:00260	KEGG_23.07.2009	Glycine, serine and threonine metabolism	[-1]	[None]	8	26.6667	0.660066	1	{None=NaN}	{None=NaN}	[AGXT, CBS, GATM, GCAT, MAOB, PHGDH, PSAT1, SHMT1]	[AGXT, ALAS1, ALAS2, AMT, AOC2, AOC3, BHMT, CBS, CHDH, CTH, DAO, DLD, DMGDH, GAMT, GATM, GCAT, GLDC, GLYCTK, GNMT, MAOA, MAOB, PHGDH, PIPOX, PSAT1, PSPH, SARDH, SDS, SHMT1, SHMT2, SRR]	FALSE	[AGXT, GATM, MAOB]	[CBS, GCAT, PHGDH, PSAT1, SHMT1]	[]	37.5	62.5	0	Common
KEGG:00350	KEGG_23.07.2009	Tyrosine metabolism	[-1]	[Group19]	5	10.8696	0.0737875	1	{Group19=0.2128849313152687}	{Group19=1.0}	[ALDH1A3, DDC, LYCAT, MAOB, TH]	[ADH1A, ADH1B, ADH1C, ADH4, ADH5, ADH6, ADH7, ALDH1A3, ALDH3B1, ALDH3B2, AOC2, AOC3, AOX1, ARD1A, COMT, DBH, DCT, DDC, ECH1, FAH, GOT1, GOT2, GSTZ1, HEMK1, HGD, HPD, IL4I1, LCMT1, LCMT2, LYCAT, MAOA, MAOB, METTL2B, METTL6, MIF, NAT5, NAT6, PNMT, PNPLA3, TAT, TH, TPO, TRMT11, TYR, TYRP1, WBSCR22]	FALSE	[DDC, MAOB, TH]	[ALDH1A3, LYCAT]	[]	60	40	0	Common
KEGG:00360	KEGG_23.07.2009	Phenylalanine metabolism	[-1]	[Group19]	5	23.8095	0.798083	1	{Group19=0.2128849313152687}	{Group19=1.0}	[ALDH1A3, DDC, LYCAT, MAOB, PRDX6]	[ALDH1A3, ALDH3B1, ALDH3B2, AOC2, AOC3, ARD1A, DDC, GOT1, GOT2, HPD, IL4I1, LPO, LYCAT, MAOA, MAOB, MIF, NAT5, NAT6, PNPLA3, PRDX6, TAT]	FALSE	[DDC, MAOB]	[ALDH1A3, LYCAT, PRDX6]	[]	40	60	0	Common
KEGG:00512	KEGG_23.07.2009	O-Glycan biosynthesis	[-1]	[None]	8	25.8065	0.666426	1	{None=NaN}	{None=NaN}	[B3GNT6, C1GALT1, GALNT1, GALNT10, GALNT12, GALNT9, GALNTL1, GCNT1]	[B3GNT6, B4GALT5, C1GALT1, C1GALT1C1, GALNT1, GALNT10, GALNT11, GALNT12, GALNT13, GALNT14, GALNT17, GALNT2, GALNT3, GALNT4, GALNT5, GALNT6, GALNT7, GALNT8, GALNT9, GALNTL1, GALNTL2, GALNTL4, GALNTL5, GCNT1, GCNT3, GCNT4, OGT, ST3GAL1, ST3GAL2, ST6GALNAC1, WBSCR17]	FALSE	[B3GNT6, GALNT9, GALNTL1]	[C1GALT1, GALNT1, GALNT10, GALNT12, GCNT1]	[]	37.5	62.5	0	Common
KEGG:00531	KEGG_23.07.2009	Glycosaminoglycan degradation	[-1]	[None]	5	26.3158	0.782412	1	{None=NaN}	{None=NaN}	[GLB1, GNS, GUSB, IDS, IDUA]	[ARSB, GALNS, GLB1, GNS, GUSB, HEXA, HEXB, HGSNAT, HPSE, HPSE2, HS3ST3A1, HS3ST3B1, HYAL1, HYAL2, IDS, IDUA, NAGLU, SGSH, SPAM1]	FALSE	[GNS, IDS, IDUA]	[GLB1, GUSB]	[]	60	40	0	Common
KEGG:00532	KEGG_23.07.2009	Chondroitin sulfate biosynthesis	[-1]	[None]	9	40.9091	0.0675015	1	{None=NaN}	{None=NaN}	[B3GAT1, CHPF, CHST13, CHST3, CHST7, CHSY3, DSE, GALNAC4S-6ST, XYLT2]	[B3GALT6, B3GAT1, B3GAT2, B3GAT3, B4GALT7, CHPF, CHST11, CHST12, CHST13, CHST14, CHST3, CHST7, CHSY1, CHSY3, CSGALNACT1, CSGALNACT2, CSGLCA-T, DSE, GALNAC4S-6ST, UST, XYLT1, XYLT2]	FALSE	[B3GAT1, CHPF, CHST3, GALNAC4S-6ST]	[CHST13, CHST7, CHSY3, DSE, XYLT2]	[]	44.4444	55.5556	0	Common
KEGG:00534	KEGG_23.07.2009	Heparan sulfate biosynthesis	[-1]	[None]	5	17.8571	0.656108	1	{None=NaN}	{None=NaN}	[B3GAT1, EXT2, EXTL2, HS3ST2, XYLT2]	[B3GALT6, B3GAT1, B3GAT2, B3GAT3, B4GALT7, EXT1, EXT2, EXTL1, EXTL2, EXTL3, GLCE, HS2ST1, HS3ST1, HS3ST2, HS3ST3A1, HS3ST3B1, HS3ST5, HS6ST1, HS6ST2, HS6ST3, LOC100134314, LOC728969, NDST1, NDST2, NDST3, NDST4, XYLT1, XYLT2]	FALSE	[B3GAT1, HS3ST2]	[EXT2, EXTL2, XYLT2]	[]	40	60	0	Common
KEGG:00563	KEGG_23.07.2009	Glycosylphosphatidylinositol(GPI)-anchor biosynthesis	[-1]	[None]	4	16	0.630701	1	{None=NaN}	{None=NaN}	[GPAA1, PIGH, PIGN, PIGW]	[DPM2, GPAA1, GPLD1, PGAP1, PIGA, PIGB, PIGC, PIGF, PIGG, PIGH, PIGK, PIGL, PIGM, PIGN, PIGO, PIGP, PIGQ, PIGS, PIGT, PIGU, PIGV, PIGW, PIGX, PIGY, PIGZ]	FALSE	[GPAA1, PIGH]	[PIGN, PIGW]	[]	50	50	0	Common
KEGG:00564	KEGG_23.07.2009	Glycerophospholipid metabolism	[-1]	[Group13, Group19]	11	15.942	0.244321	1	{Group13=0.14221203629354792, Group19=0.2128849313152687}	{Group13=1.0, Group19=1.0}	[ACHE, ETNK2, GDE1, GPD1L, LYCAT, LYPLA1, PLA2G10, PLA2G3, PLD2, PPAP2A, PPAP2C]	[ACHE, AGPAT1, AGPAT2, AGPAT3, AGPAT4, AGPAT6, ARD1A, CDIPT, CDS1, CDS2, CHAT, CHKA, CHKB, CHPT1, CRLS1, DGKA, DGKB, DGKD, DGKE, DGKG, DGKH, DGKI, DGKQ, DGKZ, ETNK1, ETNK2, GDE1, GNPAT, GPAM, GPD1, GPD1L, GPD2, JMJD7-PLA2G4B, LCAT, LYCAT, LYPLA1, LYPLA2, NAT5, NAT6, PCYT1A, PCYT1B, PCYT2, PEMT, PGS1, PHOSPHO1, PISD, PLA2G10, PLA2G12A, PLA2G12B, PLA2G15, PLA2G1B, PLA2G2A, PLA2G2C, PLA2G2D, PLA2G2E…	FALSE	[ACHE, ETNK2, GDE1, GPD1L]	[LYCAT, LYPLA1, PLA2G10, PLA2G3, PLD2, PPAP2A, PPAP2C]	[]	36.3636	63.6364	0	Common
KEGG:00601	KEGG_23.07.2009	Glycosphingolipid biosynthesis	[-1]	[Group14]	8	30.7692	0.344309	1	{Group14=0.2385439721153672}	{Group14=1.0}	[B3GNT2, B4GALT1, B4GALT4, FUT3, FUT4, FUT9, GCNT2, ST8SIA1]	[ABO, B3GALT1, B3GALT2, B3GALT5, B3GNT1, B3GNT2, B3GNT3, B3GNT4, B3GNT5, B4GALT1, B4GALT2, B4GALT3, B4GALT4, FUT1, FUT2, FUT3, FUT4, FUT5, FUT6, FUT7, FUT9, GCNT2, ST3GAL3, ST3GAL4, ST3GAL6, ST8SIA1]	FALSE	[FUT3, FUT9, ST8SIA1]	[B3GNT2, B4GALT1, B4GALT4, FUT4, GCNT2]	[]	37.5	62.5	0	Common
KEGG:00650	KEGG_23.07.2009	Butanoate metabolism	[-1]	[Group10, Group19]	10	28.5714	0.415429	1	{Group10=0.8171956291898368, Group19=0.2128849313152687}	{Group10=1.0, Group19=1.0}	[ABAT, ACSM3, ALDH1B1, ALDH5A1, ALDH7A1, ALDH9A1, GAD1, GAD2, HADH, HMGCS1]	[AACS, ABAT, ACADS, ACAT1, ACAT2, ACSM1, ACSM2A, ACSM3, ACSM4, ACSM5, AKR1B10, ALDH1B1, ALDH2, ALDH3A1, ALDH3A2, ALDH5A1, ALDH7A1, ALDH9A1, BDH1, BDH2, ECHS1, EHHADH, GAD1, GAD2, HADH, HADHA, HMGCL, HMGCS1, HMGCS2, L2HGDH, OXCT1, OXCT2, PDHA1, PDHA2, PDHB]	FALSE	[ABAT, ALDH5A1, GAD1, GAD2, HMGCS1]	[ACSM3, ALDH1B1, ALDH7A1, ALDH9A1, GAD1, HADH]	[GAD1]	45	55	10	Common
KEGG:00760	KEGG_23.07.2009	Nicotinate and nicotinamide metabolism	[-1]	[None]	4	16.6667	0.628311	1	{None=NaN}	{None=NaN}	[NMNAT2, NMNAT3, NP, NT5E]	[AOX1, BST1, C9orf95, CD38, ENPP1, ENPP3, NADK, NADSYN1, NAMPT, NMNAT1, NMNAT2, NMNAT3, NNMT, NNT, NP, NT5C, NT5C1A, NT5C1B, NT5C2, NT5C3, NT5E, NT5M, NUDT12, QPRT]	FALSE	[NMNAT2, NMNAT3]	[NP, NT5E]	[]	50	50	0	Common
KEGG:00830	KEGG_23.07.2009	Retinol metabolism	[-1]	[None]	6	9.23077	0.0100637	1	{None=NaN}	{None=NaN}	[ALDH1A2, CYP26A1, CYP26B1, DHRS4, RPE65, UGT2B7]	[ADH1A, ADH1B, ADH1C, ADH4, ADH5, ADH6, ADH7, ALDH1A1, ALDH1A2, BCMO1, CYP1A1, CYP1A2, CYP26A1, CYP26B1, CYP26C1, CYP2A13, CYP2A6, CYP2A7, CYP2B6, CYP2C18, CYP2C19, CYP2C8, CYP2C9, CYP3A4, CYP3A43, CYP3A5, CYP3A7, CYP4A11, CYP4A22, DGAT1, DGAT2, DGAT2L4, DHRS3, DHRS4, DHRS4L2, DHRS9, LOC727765, LRAT, PNPLA4, RDH10, RDH11, RDH12, RDH16, RDH5, RDH8, RETSAT, RPE65, UGT1A1, UGT1A10, UGT1A3, UGT1A4, U…	FALSE	[ALDH1A2, CYP26B1, RPE65]	[CYP26A1, DHRS4, UGT2B7]	[]	50	50	0	Common
KEGG:00980	KEGG_23.07.2009	Metabolism of xenobiotics by cytochrome P450	[-1]	[Group17]	15	21.7391	1	1	{Group17=0.5658341389316652}	{Group17=1.0}	[AKR1C2, AKR1C4, ALDH1A3, CYP1B1, CYP2S1, GSTA4, GSTK1, GSTM1, GSTM2, GSTM3, GSTO1, GSTO2, MGST1, MGST2, UGT2B7]	[ADH1A, ADH1B, ADH1C, ADH4, ADH5, ADH6, ADH7, AKR1C1, AKR1C2, AKR1C3, AKR1C4, ALDH1A3, ALDH3B1, ALDH3B2, CYP1A1, CYP1A2, CYP1B1, CYP2B6, CYP2C18, CYP2C19, CYP2C8, CYP2C9, CYP2E1, CYP2F1, CYP2S1, CYP3A4, CYP3A43, CYP3A5, CYP3A7, DHDH, EPHX1, GSTA1, GSTA2, GSTA3, GSTA4, GSTA5, GSTK1, GSTM1, GSTM2, GSTM3, GSTM4, GSTM5, GSTO1, GSTO2, GSTP1, GSTT1, GSTT2, GSTZ1, MGST1, MGST2, MGST3, UGT1A1, UGT1A10, U…	FALSE	[AKR1C2, AKR1C4, GSTA4, GSTM1, GSTM2, GSTM3]	[ALDH1A3, CYP1B1, CYP2S1, GSTK1, GSTO1, GSTO2, MGST1, MGST2, UGT2B7]	[]	40	60	0	Common
KEGG:00982	KEGG_23.07.2009	Drug metabolism	[-1]	[Group17]	12	16.9014	0.316039	1	{Group17=0.5658341389316652}	{Group17=1.0}	[ALDH1A3, GSTA4, GSTK1, GSTM1, GSTM2, GSTM3, GSTO1, GSTO2, MAOB, MGST1, MGST2, UGT2B7]	[ADH1A, ADH1B, ADH1C, ADH4, ADH5, ADH6, ADH7, ALDH1A3, ALDH3B1, ALDH3B2, AOX1, CYP1A2, CYP2A13, CYP2A6, CYP2A7, CYP2B6, CYP2C18, CYP2C19, CYP2C8, CYP2C9, CYP2D6, CYP2E1, CYP3A4, CYP3A43, CYP3A5, CYP3A7, FMO1, FMO2, FMO3, FMO4, FMO5, GSTA1, GSTA2, GSTA3, GSTA4, GSTA5, GSTK1, GSTM1, GSTM2, GSTM3, GSTM4, GSTM5, GSTO1, GSTO2, GSTP1, GSTT1, GSTT2, GSTZ1, MAOA, MAOB, MGST1, MGST2, MGST3, UGT1A1, UGT1A1…	FALSE	[GSTA4, GSTM1, GSTM2, GSTM3, MAOB]	[ALDH1A3, GSTK1, GSTO1, GSTO2, MGST1, MGST2, UGT2B7]	[]	41.6667	58.3333	0	Common
KEGG:01040	KEGG_23.07.2009	Biosynthesis of unsaturated fatty acids	[-1]	[None]	4	19.0476	1	1	{None=NaN}	{None=NaN}	[ACOT7, ELOVL6, PTPLB, SCD5]	[ACAA1, ACOT1, ACOT2, ACOT4, ACOT7, ACOX1, ACOX3, BAAT, ELOVL2, ELOVL5, ELOVL6, FADS1, FADS2, GPSN2, HADHA, HSD17B12, PECR, PTPLB, SCD, SCD5, YOD1]	FALSE	[ACOT7, SCD5]	[ELOVL6, PTPLB]	[]	50	50	0	Common
KEGG:01100	KEGG_23.07.2009	Metabolic pathways	[-1]	[None]	239	22.3992	0.966945	1	{None=NaN}	{None=NaN}	[AASDHPPT, AASS, ABAT, ACAA2, ACACB, ACOX2, ACSM3, ACSS1, ACY1, ADSL, ADSS, AFMID, AGPS, AGXT, AHCY, AK1, AKR1A1, AKR1C4, ALDH1A3, ALDH1B1, ALDH4A1, ALDH5A1, ALDH7A1, ALDH9A1, ALDOA, ALDOC, ALG1, ALG11, ALG6, ALG8, ALOX5, ALPL, AMD1, ANPEP, APRT, ARG2, ASNS, ASS1, ATIC, ATP5H, ATP6AP1, ATP6V0A1, ATP6V0A4, ATP6V0B, ATP6V0C, ATP6V0D1, ATP6V0E2, ATP6V1A, ATP6V1B2, ATP6V1D, ATP6V1F, ATP6V1G2, AUH, B3…	[4508, 4509, 4512, 4513, 4514, 4519, 4535, 4536, 4537, 4538, 4539, 4540, 4541, A4GALT, AADAT, AANAT, AASDH, AASDHPPT, AASS, ABAT, ABO, ACAA1, ACAA2, ACACA, ACACB, ACADL, ACADM, ACADS, ACADSB, ACAT1, ACAT2, ACLY, ACMSD, ACO1, ACO2, ACOX1, ACOX2, ACOX3, ACSL1, ACSL3, ACSL4, ACSL5, ACSL6, ACSM1, ACSM2A, ACSM3, ACSM4, ACSM5, ACSS1, ACSS2, ACSS3, ACY1, ADA, ADC, ADH1A, ADH1B, ADH1C, ADH4, ADH5, ADH6, …	FALSE	[AASDHPPT, ABAT, ACSS1, AGXT, AK1, AKR1C4, ALDH5A1, ALDOA, ALDOC, ALOX5, ASNS, ATP6AP1, ATP6V0A1, ATP6V0A4, ATP6V0B, ATP6V0C, ATP6V0D1, ATP6V0E2, ATP6V1A, ATP6V1B2, ATP6V1D, ATP6V1F, ATP6V1G2, B3GAT1, B3GNT6, BPGM, CDO1, CHPF, CHST1, CKB, CMBL, CS, DDC, DGUOK, ENO2, ETNK2, FUT3, FUT9, GAD1, GAD2, GALNT9, GALNTL1, GATM, GLS, GNS, GPAA1, GPI, GPT2, GUK1, HMGCS1, HSD17B8, IDH3A, IDH3G, IDS, IDUA, IN…	[AASS, ACAA2, ACACB, ACOX2, ACSM3, ACY1, ADSL, ADSS, AFMID, AGPS, AHCY, AKR1A1, ALDH1A3, ALDH1B1, ALDH4A1, ALDH7A1, ALDH9A1, ALG1, ALG11, ALG6, ALG8, ALPL, AMD1, ANPEP, APRT, ARG2, ASS1, ATIC, ATP5H, AUH, B3GNT2, B4GALT1, B4GALT4, BCAT1, BCKDHB, C1GALT1, CAD, CBS, CDA, CHST4, CHST6, CHSY3, COASY, COQ2, CTPS, CYP11A1, CYP21A2, CYP2J2, DDOST, DHCR24, DHCR7, DHRS4, DNMT1, DNMT3B, DUT, EARS2, ENO3, E…	[GAD1]	34.9372	65.0628	0.41841	Common
KEGG:02010	KEGG_23.07.2009	ABC transporters	[-1]	[None]	11	25	0.716584	1	{None=NaN}	{None=NaN}	[ABCA2, ABCA3, ABCA4, ABCA8, ABCB6, ABCB7, ABCB9, ABCC4, ABCC5, ABCG1, ABCG4]	[ABCA1, ABCA10, ABCA12, ABCA13, ABCA2, ABCA3, ABCA4, ABCA5, ABCA6, ABCA7, ABCA8, ABCA9, ABCB1, ABCB10, ABCB11, ABCB4, ABCB5, ABCB6, ABCB7, ABCB8, ABCB9, ABCC1, ABCC10, ABCC11, ABCC12, ABCC2, ABCC3, ABCC4, ABCC5, ABCC6, ABCC8, ABCC9, ABCD1, ABCD2, ABCD3, ABCD4, ABCG1, ABCG2, ABCG4, ABCG5, ABCG8, CFTR, TAP1, TAP2]	FALSE	[ABCA2, ABCA3, ABCA8, ABCB6, ABCB9, ABCG1, ABCG4]	[ABCA4, ABCB7, ABCC4, ABCC5]	[]	63.6364	36.3636	0	Common
KEGG:03022	KEGG_23.07.2009	Basal transcription factors	[-1]	[None]	5	13.5135	0.237082	1	{None=NaN}	{None=NaN}	[GTF2B, GTF2E1, GTF2F1, GTF2H4, STON1]	[GTF2A1, GTF2A1L, GTF2A2, GTF2B, GTF2E1, GTF2E2, GTF2F1, GTF2F2, GTF2H1, GTF2H2, GTF2H3, GTF2H4, GTF2I, GTF2IRD1, LOC391764, LOC728198, STON1, TAF1, TAF10, TAF11, TAF12, TAF13, TAF1L, TAF2, TAF4, TAF4B, TAF5, TAF5L, TAF6, TAF6L, TAF7, TAF7L, TAF9, TAF9B, TBP, TBPL1, TBPL2]	FALSE	[GTF2B, GTF2F1, STON1]	[GTF2E1, GTF2H4]	[]	60	40	0	Common
KEGG:03320	KEGG_23.07.2009	PPAR signaling pathway	[-1]	[None]	13	18.5714	0.474666	1	{None=NaN}	{None=NaN}	[ACOX2, ADIPOQ, ANGPTL4, APOA1, CD36, FABP5, FABP7, MMP1, OLR1, PCK2, SCD5, SLC27A2, SORBS1]	[ACAA1, ACADL, ACADM, ACOX1, ACOX2, ACOX3, ACSL1, ACSL3, ACSL4, ACSL5, ACSL6, ADIPOQ, ANGPTL4, APOA1, APOA2, APOA5, APOC3, AQP7, CD36, CPT1A, CPT1B, CPT1C, CPT2, CYP27A1, CYP4A11, CYP4A22, CYP7A1, CYP8B1, DBI, EHHADH, FABP1, FABP2, FABP3, FABP4, FABP5, FABP5L9, FABP6, FABP7, FADS2, GK, GK2, HMGCS2, ILK, LPL, ME1, MMP1, NR1H3, OLR1, PCK1, PCK2, PDPK1, PLIN, PLTP, PPARA, PPARD, PPARG, RXRA, RXRB, R…	FALSE	[ADIPOQ, CD36, FABP5, FABP7, SCD5, SORBS1]	[ACOX2, ANGPTL4, APOA1, CD36, MMP1, OLR1, PCK2, SLC27A2]	[CD36]	42.3077	57.6923	7.69231	Common
KEGG:04010	KEGG_23.07.2009	MAPK signaling pathway	[-1]	[None]	72	25.8993	0.160154	1	{None=NaN}	{None=NaN}	[ACVR1B, AKT1, CACNA1A, CACNA1E, CACNA1G, CACNA1H, CACNA2D3, CACNB3, CACNG1, CACNG2, CACNG3, CACNG6, CACNG7, CD14, CDC25B, CDC42, DDIT3, DUSP1, DUSP4, DUSP5, DUSP6, DUSP8, ECSIT, EGFR, FGF11, FGF13, FGF8, FGF9, FGFR1, FGFR3, FGFR4, FLNB, FLNC, FOS, GADD45G, GRB2, HSPA1B, HSPA2, HSPB1, JUN, JUND, MAP3K13, MAP3K4, MAP4K1, MAP4K4, MAPK1, MAPK10, MAPK11, MAPK13, MAPK3, MAPK8IP1, MAPK8IP2, MAPK8IP3, M…	[641992, ACVR1B, ACVR1C, AKT1, AKT2, AKT3, ARRB1, ARRB2, ATF2, ATF4, BDNF, BRAF, CACNA1A, CACNA1B, CACNA1C, CACNA1D, CACNA1E, CACNA1F, CACNA1G, CACNA1H, CACNA1I, CACNA1S, CACNA2D1, CACNA2D2, CACNA2D3, CACNA2D4, CACNB1, CACNB2, CACNB3, CACNB4, CACNG1, CACNG2, CACNG3, CACNG4, CACNG5, CACNG6, CACNG7, CACNG8, CASP3, CD14, CDC25B, CDC42, CDC42P2, CHP, CHP2, CHUK, CRK, CRKL, DAXX, DDIT3, DUSP1, DUSP10,…	FALSE	[ACVR1B, AKT1, CACNA1A, CACNA1E, CACNA1G, CACNA1H, CACNA2D3, CACNB3, CACNG1, CACNG2, CACNG3, CACNG6, CACNG7, CD14, CDC25B, CDC42, DDIT3, DUSP1, DUSP4, DUSP8, ECSIT, FGF11, FGF9, FGFR3, FLNC, FOS, GADD45G, GRB2, HSPA1B, HSPB1, JUN, JUND, MAP3K13, MAP4K4, MAPK10, MAPK11, MAPK3, MAPK8IP1, MAPK8IP2, MAPK8IP3, MAPT, MRAS, NTRK2, PPP3CB, PPP3CC, PRKACB, RELA, RPS6KA2]	[DDIT3, DUSP5, DUSP6, EGFR, FGF13, FGF8, FGFR1, FGFR4, FLNB, HSPA2, MAP3K4, MAP4K1, MAPK1, MAPK13, MAPKAPK3, NTF3, PDGFRA, PDGFRB, PLA2G10, PLA2G3, PPM1B, RPS6KA1, RRAS2, TGFBR2, ZAK]	[DDIT3]	65.9722	34.0278	1.38889	Common
KEGG:04020	KEGG_23.07.2009	Calcium signaling pathway	[-1]	[Group3]	41	22.2826	1	1	{Group3=0.4041152706345507}	{Group3=1.0}	[ADCY1, ADCY8, ADCY9, ADRA1B, ATP2B4, CACNA1A, CACNA1E, CACNA1G, CACNA1H, CALM1, CAMK2A, CAMK2B, CCKBR, EDNRA, EDNRB, EGFR, ERBB2, ERBB3, GNA11, GRIN1, GRPR, ITPR2, ITPR3, MYLK, NOS2, NTSR1, PDE1A, PDGFRA, PDGFRB, PHKA2, PLCB1, PLCD1, PLCG2, PPP3CB, PPP3CC, PRKACB, RYR3, SLC8A2, SLC8A3, SPHK1, TNNC2]	[ADCY1, ADCY2, ADCY3, ADCY4, ADCY7, ADCY8, ADCY9, ADORA2A, ADORA2B, ADRA1A, ADRA1B, ADRA1D, ADRB1, ADRB2, ADRB3, AGTR1, ATP2A1, ATP2A2, ATP2A3, ATP2B1, ATP2B2, ATP2B3, ATP2B4, AVPR1A, AVPR1B, BDKRB1, BDKRB2, BST1, CACNA1A, CACNA1B, CACNA1C, CACNA1D, CACNA1E, CACNA1F, CACNA1G, CACNA1H, CACNA1I, CACNA1S, CALM1, CALM2, CALM3, CALML3, CALML5, CALML6, CAMK2A, CAMK2B, CAMK2D, CAMK2G, CAMK4, CCKAR, CCKB…	FALSE	[ADCY1, ADCY9, ADRA1B, ATP2B4, CACNA1A, CACNA1E, CACNA1G, CACNA1H, CALM1, CAMK2A, CAMK2B, EDNRB, GNA11, GRIN1, NTSR1, PDE1A, PLCB1, PLCD1, PPP3CB, PPP3CC, PRKACB, RYR3, SLC8A2, SLC8A3]	[ADCY8, CCKBR, EDNRA, EGFR, ERBB2, ERBB3, GRPR, ITPR2, ITPR3, MYLK, NOS2, PDGFRA, PDGFRB, PHKA2, PLCG2, SPHK1, TNNC2]	[]	58.5366	41.4634	0	Common
KEGG:04060	KEGG_23.07.2009	Cytokine-cytokine receptor interaction	[-1]	[None]	33	12.5475	3.69e-05	0.00530987	{None=NaN}	{None=NaN}	[ACVR1, ACVR1B, ACVR2A, BMP2, BMPR1A, BMPR2, CCL18, CD40, CNTFR, CSF2RA, CX3CL1, CXCL12, CXCL14, CXCL16, CXCR4, EGFR, IFNAR1, IL10RB, IL11RA, IL17RB, IL28RA, IL4R, IL8, INHBB, KIT, LIFR, PDGFRA, PDGFRB, TGFBR2, TNFRSF12A, TNFRSF19, VEGFA, VEGFB]	[ACVR1, ACVR1B, ACVR2A, ACVR2B, ACVRL1, AMH, AMHR2, BMP2, BMP7, BMPR1A, BMPR1B, BMPR2, CCL1, CCL11, CCL13, CCL14, CCL15, CCL16, CCL17, CCL18, CCL19, CCL2, CCL20, CCL21, CCL22, CCL23, CCL24, CCL25, CCL26, CCL27, CCL28, CCL3, CCL4, CCL5, CCL7, CCL8, CCR1, CCR10, CCR3, CCR4, CCR5, CCR6, CCR7, CCR8, CCR9, CD27, CD40, CD40LG, CD70, CLCF1, CNTF, CNTFR, CRLF2, CSF1, CSF1R, CSF2, CSF2RA, CSF2RB, CSF3, CS…	FALSE	[ACVR1B, ACVR2A, BMPR2, CCL18, CNTFR, CX3CL1, CXCR4, IFNAR1, IL10RB, IL11RA, IL8, INHBB, LIFR, VEGFA, VEGFB]	[ACVR1, BMP2, BMPR1A, CD40, CSF2RA, CXCL12, CXCL14, CXCL16, CXCR4, EGFR, IL17RB, IL28RA, IL4R, KIT, PDGFRA, PDGFRB, TGFBR2, TNFRSF12A, TNFRSF19]	[CXCR4]	43.9394	56.0606	3.0303	Common
KEGG:04080	KEGG_23.07.2009	Neuroactive ligand-receptor interaction	[-1]	[None]	36	14.0625	0.00068	0.0979298	{None=NaN}	{None=NaN}	[ADORA1, ADRA1B, APLNR, CALCR, CCKBR, EDNRA, EDNRB, F2RL1, GABBR1, GABBR2, GABRB3, GABRG2, GABRP, GABRR1, GLRA2, GLRB, GPR83, GRIA2, GRIA4, GRIN1, GRM2, GRPR, LPAR1, LPAR4, MC1R, NTSR1, OPRK1, OPRL1, P2RY5, P2RY8, S1PR5, SCTR, SSTR2, THRA, TSPO, VIPR1]	[ADCYAP1R1, ADORA1, ADORA2A, ADORA2B, ADORA3, ADRA1A, ADRA1B, ADRA1D, ADRA2A, ADRA2B, ADRA2C, ADRB1, ADRB2, ADRB3, AGTR1, AGTR2, APLNR, AVPR1A, AVPR1B, AVPR2, BDKRB1, BDKRB2, BRS3, C3AR1, C5AR1, CALCR, CALCRL, CCKAR, CCKBR, CGA, CHRM1, CHRM2, CHRM3, CHRM4, CHRM5, CNR1, CNR2, CRHR1, CRHR2, CSH1, CTSG, CYSLTR1, CYSLTR2, DRD1, DRD2, DRD3, DRD4, DRD5, EDNRA, EDNRB, F2, F2R, F2RL1, F2RL2, F2RL3, FPR1,…	FALSE	[ADORA1, ADRA1B, CALCR, EDNRB, GABBR1, GABBR2, GABRG2, GABRR1, GLRA2, GLRB, GPR83, GRIA2, GRIA4, GRIN1, GRM2, MC1R, NTSR1, OPRK1, OPRL1, SCTR, SSTR2, THRA, TSPO]	[APLNR, CCKBR, EDNRA, F2RL1, GABRB3, GABRP, GRPR, LPAR1, LPAR4, P2RY5, P2RY8, S1PR5, TSPO, VIPR1]	[TSPO]	62.5	37.5	2.77778	Common
KEGG:04120	KEGG_23.07.2009	Ubiquitin mediated proteolysis	[-1]	[None]	28	20	0.538043	1	{None=NaN}	{None=NaN}	[ANAPC1, ANAPC13, ANAPC4, BIRC3, CBLC, CDC20, CUL3, CUL4A, FANCL, FBXO2, FBXW11, HERC1, KLHL13, MGRN1, NEDD4L, PIAS2, RHOBTB2, SKP2, TCEB2, UBA1, UBE2C, UBE2D2, UBE2D4, UBE2E3, UBE2J1, UBE2L3, VHL, WWP1]	[AIRE, ANAPC1, ANAPC10, ANAPC11, ANAPC13, ANAPC2, ANAPC4, ANAPC5, ANAPC7, BIRC2, BIRC3, BIRC6, BRCA1, BTRC, CBL, CBLB, CBLC, CDC16, CDC20, CDC23, CDC26, CDC27, CDC34, CUL1, CUL2, CUL3, CUL4A, CUL4B, CUL5, CUL7, DDB1, DDB2, DET1, ERCC8, FANCL, FBXO2, FBXO4, FBXW11, FBXW7, FBXW8, FZR1, HERC1, HERC2, HERC3, HERC4, HUWE1, ITCH, KEAP1, KLHL13, KLHL9, LOC100131844, LOC650621, LOC652346, LOC652671, LOC7…	FALSE	[ANAPC13, BIRC3, CUL3, FBXW11, HERC1, KLHL13, MGRN1, NEDD4L, RHOBTB2, TCEB2, UBA1, UBE2D2, UBE2D4, UBE2E3, UBE2J1, UBE2L3, VHL]	[ANAPC1, ANAPC4, CBLC, CDC20, CUL4A, FANCL, FBXO2, PIAS2, SKP2, UBE2C, WWP1]	[]	60.7143	39.2857	0	Common
KEGG:04130	KEGG_23.07.2009	SNARE interactions in vesicular transport	[-1]	[None]	10	26.3158	0.559968	1	{None=NaN}	{None=NaN}	[BNIP1, SNAP23, SNAP25, STX12, STX1A, STX3, STX5, VAMP2, VAMP3, VAMP8]	[BET1, BET1L, BNIP1, C1orf142, GOSR1, GOSR2, SEC22B, SNAP23, SNAP25, SNAP29, STX10, STX11, STX12, STX16, STX17, STX18, STX19, STX1A, STX1B, STX2, STX3, STX4, STX5, STX6, STX7, STX8, TSNARE1, USE1, VAMP1, VAMP2, VAMP3, VAMP4, VAMP5, VAMP7, VAMP8, VTI1A, VTI1B, YKT6]	FALSE	[BNIP1, SNAP25, STX12, STX1A, STX5, VAMP2]	[SNAP23, STX3, VAMP3, VAMP8]	[]	60	40	0	Common
KEGG:04142	KEGG_23.07.2009	Lysosome	[-1]	[None]	37	31.8966	0.0176925	1	{None=NaN}	{None=NaN}	[ABCA2, ABCB9, AP1M1, AP1S2, AP3B1, AP3B2, AP3S2, ATP6AP1, ATP6V0A1, ATP6V0A4, ATP6V0B, ATP6V0C, ATP6V0D1, CD68, CLTB, CTSB, CTSC, CTSH, CTSK, CTSL2, CTSZ, GGA2, GLB1, GNS, GUSB, IDS, IDUA, IGF2R, LAMP2, MANBA, MFSD8, NAGPA, PPT1, SCARB2, SLC11A2, SORT1, TCIRG1]	[ABCA2, ABCB9, ACP2, ACP5, AGA, AP1B1, AP1G1, AP1M1, AP1M2, AP1S1, AP1S2, AP1S3, AP3B1, AP3B2, AP3D1, AP3M1, AP3M2, AP3S1, AP3S2, AP4B1, AP4E1, AP4M1, AP4S1, ARSA, ARSB, ARSG, ASAH1, ATP6AP1, ATP6V0A1, ATP6V0A2, ATP6V0A4, ATP6V0B, ATP6V0C, ATP6V0D1, ATP6V0D2, ATP6V1H, CD164, CD63, CD68, CLN3, CLN5, CLTA, CLTB, CLTC, CLTCL1, CTNS, CTSB, CTSC, CTSD, CTSE, CTSF, CTSG, CTSH, CTSK, CTSL1, CTSL2, CTSO,…	FALSE	[ABCA2, ABCB9, AP1M1, AP1S2, AP3B2, AP3S2, ATP6AP1, ATP6V0A1, ATP6V0A4, ATP6V0B, ATP6V0C, ATP6V0D1, CD68, CLTB, CTSB, GNS, IDS, IDUA, LAMP2, SCARB2, SORT1]	[AP3B1, CTSC, CTSH, CTSK, CTSL2, CTSZ, GGA2, GLB1, GUSB, IGF2R, LAMP2, MANBA, MFSD8, NAGPA, PPT1, SLC11A2, TCIRG1]	[LAMP2]	55.4054	44.5946	2.7027	Common
KEGG:04260	KEGG_23.07.2009	Cardiac muscle contraction	[-1]	[None]	19	22.8916	0.894963	1	{None=NaN}	{None=NaN}	[ACTC1, ATP1A2, ATP1A4, ATP1B1, ATP1B2, ATP1B3, CACNA2D3, CACNB3, CACNG1, CACNG2, CACNG3, CACNG6, CACNG7, MYH7, MYL4, TNNI3, TPM1, TPM2, TPM4]	[4512, 4513, 4514, 4519, ACTC1, ATP1A1, ATP1A2, ATP1A3, ATP1A4, ATP1B1, ATP1B2, ATP1B3, ATP1B4, ATP2A2, CACNA1C, CACNA1D, CACNA1F, CACNA1S, CACNA2D1, CACNA2D2, CACNA2D3, CACNA2D4, CACNB1, CACNB2, CACNB3, CACNB4, CACNG1, CACNG2, CACNG3, CACNG4, CACNG5, CACNG6, CACNG7, CACNG8, COX4I1, COX4I2, COX5A, COX5B, COX6A1, COX6A2, COX6B1, COX6B2, COX6C, COX7A1, COX7A2, COX7A2L, COX7B, COX7B2, COX7C, COX8A, …	FALSE	[ATP1B1, ATP1B2, CACNA2D3, CACNB3, CACNG1, CACNG2, CACNG3, CACNG6, CACNG7, MYH7]	[ACTC1, ATP1A2, ATP1A4, ATP1B3, MYL4, TNNI3, TPM1, TPM2, TPM4]	[]	52.6316	47.3684	0	Common
KEGG:04270	KEGG_23.07.2009	Vascular smooth muscle contraction	[-1]	[Group3]	25	21.1864	0.823508	1	{Group3=0.4041152706345507}	{Group3=1.0}	[ACTA2, ADCY1, ADCY8, ADCY9, ADRA1B, ARHGEF12, CALD1, CALM1, EDNRA, GNA11, ITPR2, ITPR3, KCNMA1, KCNMB1, MAPK1, MAPK3, MYL9, MYLK, PLA2G10, PLA2G3, PLCB1, PPP1CC, PRKACB, PRKCE, PRKCH]	[ACTA2, ACTG2, ADCY1, ADCY2, ADCY3, ADCY4, ADCY5, ADCY6, ADCY7, ADCY8, ADCY9, ADORA2A, ADORA2B, ADRA1A, ADRA1B, ADRA1D, AGTR1, ARAF, ARHGEF1, ARHGEF11, ARHGEF12, AVPR1A, AVPR1B, BRAF, CACNA1C, CACNA1D, CACNA1F, CACNA1S, CALCRL, CALD1, CALM1, CALM2, CALM3, CALML3, CALML5, CALML6, CYP4A11, CYP4A22, EDNRA, GNA11, GNA12, GNA13, GNAQ, GNAS, GUCY1A2, GUCY1A3, GUCY1B3, ITPR1, ITPR2, ITPR3, JMJD7-PLA2G4B…	FALSE	[ACTA2, ADCY1, ADCY9, ADRA1B, ARHGEF12, CALM1, GNA11, MAPK3, PLCB1, PRKACB, PRKCE]	[ADCY8, CALD1, EDNRA, ITPR2, ITPR3, KCNMA1, KCNMB1, MAPK1, MYL9, MYLK, PLA2G10, PLA2G3, PPP1CC, PRKCH]	[]	44	56	0	Common
KEGG:04310	KEGG_23.07.2009	Wnt signaling pathway	[-1]	[Group7, Group8]	41	26.9737	0.198768	1	{Group7=0.0328845630368055, Group8=0.08538387732992705}	{Group7=0.6248066976993045, Group8=1.0}	[CAMK2A, CAMK2B, CSNK1E, CTBP1, CXXC4, DAAM1, DKK1, DVL3, FBXW11, FRAT2, FZD2, FZD4, FZD5, FZD7, FZD8, FZD9, JUN, LEF1, MAPK10, NKD1, NKD2, PLCB1, PPP2CB, PPP2R1A, PPP2R5A, PPP2R5B, PPP3CB, PPP3CC, PRICKLE2, PRKACB, SFRP1, SFRP2, SFRP5, SMAD3, TBL1X, TCF7L1, VANGL2, WNT1, WNT4, WNT7A, WNT7B]	[APC, APC2, AXIN1, AXIN2, BTRC, CACYBP, CAMK2A, CAMK2B, CAMK2D, CAMK2G, CCND1, CCND2, CCND3, CER1, CHD8, CHP, CHP2, CREBBP, CSNK1A1, CSNK1A1L, CSNK1E, CSNK2A1, CSNK2A2, CSNK2B, CTBP1, CTBP2, CTNNB1, CTNNBIP1, CUL1, CXXC4, DAAM1, DAAM2, DKK1, DKK2, DKK4, DVL1, DVL2, DVL3, EP300, FBXW11, FOSL1, FRAT1, FRAT2, FZD1, FZD10, FZD2, FZD3, FZD4, FZD5, FZD6, FZD7, FZD8, FZD9, GSK3B, JUN, LEF1, LOC728622, L…	FALSE	[CAMK2A, CAMK2B, CSNK1E, CTBP1, CXXC4, DAAM1, DVL3, FBXW11, FZD9, JUN, MAPK10, NKD1, NKD2, PLCB1, PPP2CB, PPP2R1A, PPP2R5B, PPP3CB, PPP3CC, PRICKLE2, PRKACB, SFRP5, SMAD3, VANGL2, WNT4, WNT7A, WNT7B]	[DKK1, FRAT2, FZD2, FZD4, FZD5, FZD7, FZD8, LEF1, PPP2R5A, SFRP1, SFRP2, TBL1X, TCF7L1, WNT1]	[]	65.8537	34.1463	0	Common
KEGG:04340	KEGG_23.07.2009	Hedgehog signaling pathway	[-1]	[Group8]	14	24.5614	0.749322	1	{Group8=0.08538387732992705}	{Group8=1.0}	[BMP2, BMP4, CSNK1D, CSNK1E, FBXW11, GAS1, GLI3, PRKACB, SMO, WNT1, WNT4, WNT7A, WNT7B, ZIC2]	[BMP2, BMP4, BMP5, BMP6, BMP7, BMP8A, BMP8B, BTRC, CSNK1A1, CSNK1A1L, CSNK1D, CSNK1E, CSNK1G1, CSNK1G2, CSNK1G3, DHH, FBXW11, GAS1, GLI1, GLI2, GLI3, GSK3B, HHIP, IHH, LRP2, PRKACA, PRKACB, PRKACG, PRKX, PRKY, PTCH1, PTCH2, RAB23, SHH, SMO, STK36, SUFU, WNT1, WNT10A, WNT10B, WNT11, WNT16, WNT2, WNT2B, WNT3, WNT3A, WNT4, WNT5A, WNT5B, WNT6, WNT7A, WNT7B, WNT8A, WNT8B, WNT9A, WNT9B, ZIC2]	FALSE	[CSNK1E, FBXW11, PRKACB, WNT4, WNT7A, WNT7B]	[BMP2, BMP4, CSNK1D, GAS1, GLI3, SMO, WNT1, ZIC2]	[]	42.8571	57.1429	0	Common
KEGG:04350	KEGG_23.07.2009	TGF-beta signaling pathway	[-1]	[None]	20	22.9885	0.8971	1	{None=NaN}	{None=NaN}	[ACVR1, ACVR1B, ACVR2A, BMP2, BMP4, BMPR1A, BMPR2, DCN, FST, INHBB, LEFTY1, LEFTY2, MAPK1, MAPK3, PPP2CB, PPP2R1A, SMAD3, TFDP1, TGFBR2, THBS1]	[ACVR1, ACVR1B, ACVR1C, ACVR2A, ACVR2B, ACVRL1, AMH, AMHR2, BMP2, BMP4, BMP5, BMP6, BMP7, BMP8A, BMP8B, BMPR1A, BMPR1B, BMPR2, CDKN2B, CHRD, COMP, CREBBP, CUL1, DCN, E2F4, E2F5, EP300, FST, GDF5, GDF6, GDF7, ID1, ID2, ID3, ID4, IFNG, INHBA, INHBB, INHBC, INHBE, LEFTY1, LEFTY2, LOC728622, LTBP1, MAPK1, MAPK3, MYC, NODAL, NOG, PITX2, PPP2CA, PPP2CB, PPP2R1A, PPP2R1B, RBL1, RBL2, RBX1, RHOA, ROCK1, …	FALSE	[ACVR1B, ACVR2A, BMPR2, INHBB, MAPK3, PPP2CB, PPP2R1A, SMAD3]	[ACVR1, BMP2, BMP4, BMPR1A, DCN, FST, LEFTY1, LEFTY2, MAPK1, TFDP1, TGFBR2, THBS1]	[]	40	60	0	Common
KEGG:04370	KEGG_23.07.2009	VEGF signaling pathway	[-1]	[Group3, Group7]	20	25.974	0.490946	1	{Group3=0.4041152706345507, Group7=0.0328845630368055}	{Group3=1.0, Group7=0.6248066976993045}	[AKT1, BAD, CDC42, HSPB1, MAPK1, MAPK11, MAPK13, MAPK3, MAPKAPK3, PIK3R1, PIK3R2, PLA2G10, PLA2G3, PLCG2, PPP3CB, PPP3CC, PTGS2, SHC2, SPHK1, VEGFA]	[641992, AKT1, AKT2, AKT3, BAD, CASP9, CDC42, CDC42P2, CHP, CHP2, HRAS, HSPB1, JMJD7-PLA2G4B, KDR, KRAS, MAP2K1, MAP2K2, MAPK1, MAPK11, MAPK12, MAPK13, MAPK14, MAPK3, MAPKAPK2, MAPKAPK3, NFAT5, NFATC1, NFATC2, NFATC3, NFATC4, NOS3, NRAS, PIK3CA, PIK3CB, PIK3CD, PIK3CG, PIK3R1, PIK3R2, PIK3R3, PIK3R5, PLA2G10, PLA2G12A, PLA2G12B, PLA2G1B, PLA2G2A, PLA2G2C, PLA2G2D, PLA2G2E, PLA2G2F, PLA2G3, PLA2G4…	FALSE	[AKT1, BAD, CDC42, HSPB1, MAPK11, MAPK3, PIK3R1, PIK3R2, PPP3CB, PPP3CC, SHC2, VEGFA]	[MAPK1, MAPK13, MAPKAPK3, PLA2G10, PLA2G3, PLCG2, PTGS2, SPHK1]	[]	60	40	0	Common
KEGG:04510	KEGG_23.07.2009	Focal adhesion	[-1]	[Group1, Group7]	68	33.0097	0.000433	0.0623416	{Group1=2.1622994511117412E-7, Group7=0.0328845630368055}	{Group1=4.108368957112308E-6, Group7=0.6248066976993045}	[ACTG1, ACTN1, ACTN3, AKT1, BAD, BCL2, BIRC3, CAV1, CAV2, CDC42, COL1A1, COL1A2, COL2A1, COL3A1, COL4A1, COL4A6, COL5A1, COL6A3, DIAPH1, DOCK1, EGFR, ERBB2, FLNB, FLNC, FYN, GRB2, ITGA1, ITGA10, ITGA11, ITGA2, ITGA5, ITGA6, ITGAV, ITGB1, ITGB5, JUN, LAMA1, LAMA5, LAMB1, LAMC1, LAMC2, LAMC3, MAPK1, MAPK10, MAPK3, MRCL3, MYL7, MYL9, MYLK, PAK3, PAK7, PDGFRA, PDGFRB, PIK3R1, PIK3R2, PPP1CC, RELN, SH…	[641992, ACTB, ACTG1, ACTN1, ACTN2, ACTN3, ACTN4, AKT1, AKT2, AKT3, ARHGAP5, BAD, BCAR1, BCL2, BIRC2, BIRC3, BRAF, CAPN2, CAV1, CAV2, CAV3, CCND1, CCND2, CCND3, CDC42, CDC42P2, CHAD, COL11A1, COL11A2, COL1A1, COL1A2, COL2A1, COL3A1, COL4A1, COL4A2, COL4A4, COL4A6, COL5A1, COL5A2, COL5A3, COL6A1, COL6A2, COL6A3, COL6A6, COMP, CRK, CRKL, CTNNB1, DIAPH1, DOCK1, EGF, EGFR, ELK1, ERBB2, FIGF, FLNA, FL…	FALSE	[ACTG1, AKT1, BAD, BCL2, BIRC3, CDC42, FLNC, FYN, GRB2, JUN, MAPK10, MAPK3, PAK3, PAK7, PIK3R1, PIK3R2, RELN, SHC2, SHC4, SPP1, VAV2, VEGFA, VEGFB, VTN]	[ACTN1, ACTN3, CAV1, CAV2, COL1A1, COL1A2, COL2A1, COL3A1, COL4A1, COL4A6, COL5A1, COL6A3, DIAPH1, DOCK1, EGFR, ERBB2, FLNB, ITGA1, ITGA10, ITGA11, ITGA2, ITGA5, ITGA6, ITGAV, ITGB1, ITGB5, LAMA1, LAMA5, LAMB1, LAMC1, LAMC2, LAMC3, MAPK1, MRCL3, MYL7, MYL9, MYLK, PDGFRA, PDGFRB, PPP1CC, SHC1, THBS1, VCL, VWF]	[]	35.2941	64.7059	0	Common
KEGG:04514	KEGG_23.07.2009	Cell adhesion molecules (CAMs)	[-1]	[Group2]	42	30.8824	0.0215063	1	{Group2=1.5877260541202472E-4}	{Group2=0.0030166795028284694}	[CADM3, CD40, CD99, CDH1, CDH15, CDH4, CDH5, CLDN10, CLDN23, CLDN3, CLDN5, CLDN6, CLDN7, CLDN8, CNTN1, CNTN2, CNTNAP1, CNTNAP2, F11R, HLA-DMB, HLA-DOA, HLA-DRA, ICAM3, ITGA6, ITGAV, ITGB1, JAM2, L1CAM, MAG, NCAM1, NCAM2, NEO1, NFASC, NRCAM, NRXN1, NRXN2, PTPRF, PVRL3, SDC1, SDC4, VCAM1, VCAN]	[ALCAM, CADM1, CADM3, CD2, CD22, CD226, CD274, CD276, CD28, CD34, CD4, CD40, CD40LG, CD58, CD6, CD80, CD86, CD8A, CD8B, CD99, CDH1, CDH15, CDH2, CDH3, CDH4, CDH5, CLDN1, CLDN10, CLDN11, CLDN14, CLDN15, CLDN16, CLDN17, CLDN18, CLDN19, CLDN2, CLDN20, CLDN22, CLDN23, CLDN3, CLDN4, CLDN5, CLDN6, CLDN7, CLDN8, CLDN9, CNTN1, CNTN2, CNTNAP1, CNTNAP2, CTLA4, ESAM, F11R, GLG1, HLA-A, HLA-A29.1, HLA-B, HLA…	FALSE	[CADM3, CD99, CDH4, CDH5, CLDN5, CLDN8, CNTN1, CNTN2, CNTNAP1, JAM2, L1CAM, MAG, NCAM1, NCAM2, NFASC, NRCAM, NRXN1, NRXN2, VCAM1]	[CD40, CDH1, CDH15, CLDN10, CLDN23, CLDN3, CLDN6, CLDN7, CNTNAP2, F11R, HLA-DMB, HLA-DOA, HLA-DRA, ICAM3, ITGA6, ITGAV, ITGB1, NEO1, PTPRF, PVRL3, SDC1, SDC4, VCAN]	[]	45.2381	54.7619	0	Common
KEGG:04520	KEGG_23.07.2009	Adherens junction	[-1]	[Group7]	30	37.5	0.00260639	0.37532	{Group7=0.0328845630368055}	{Group7=0.6248066976993045}	[ACTG1, ACTN1, ACTN3, ACVR1B, BAIAP2, CDC42, CDH1, CTNNA2, EGFR, ERBB2, FGFR1, FYN, IQGAP1, LEF1, MAPK1, MAPK3, PTPN6, PTPRF, PVRL3, PVRL4, SMAD3, SNAI2, SORBS1, TCF7L1, TGFBR2, TJP1, VCL, WAS, WASF3, YES1]	[641992, ACP1, ACTB, ACTG1, ACTN1, ACTN2, ACTN3, ACTN4, ACVR1B, ACVR1C, BAIAP2, CDC42, CDC42P2, CDH1, CREBBP, CSNK2A1, CSNK2A2, CSNK2B, CTNNA1, CTNNA2, CTNNA3, CTNNB1, CTNND1, EGFR, EP300, ERBB2, FARP2, FER, FGFR1, FYN, IGF1R, INSR, IQGAP1, LEF1, LMO7, LOC646048, LOC646821, LOC648921, MAP3K7, MAPK1, MAPK3, MET, MLLT4, NLK, PARD3, PTPN1, PTPN6, PTPRB, PTPRF, PTPRJ, PTPRM, PVRL1, PVRL2, PVRL3, PVRL…	FALSE	[ACTG1, ACVR1B, BAIAP2, CDC42, CTNNA2, FYN, MAPK3, PVRL4, SMAD3, SORBS1, WAS, WASF3]	[ACTN1, ACTN3, CDH1, EGFR, ERBB2, FGFR1, IQGAP1, LEF1, MAPK1, PTPN6, PTPRF, PVRL3, SNAI2, TCF7L1, TGFBR2, TJP1, VCL, YES1]	[]	40	60	0	Common
KEGG:04530	KEGG_23.07.2009	Tight junction	[-1]	[Group2]	49	35.7664	0.000364	0.0523583	{Group2=1.5877260541202472E-4}	{Group2=0.0030166795028284694}	[ACTG1, ACTN1, ACTN3, AKT1, CDC42, CDK4, CGN, CLDN10, CLDN23, CLDN3, CLDN5, CLDN6, CLDN7, CLDN8, CRB3, CSDA, CTNNA2, EPB41L1, EPB41L2, EPB41L3, F11R, GNAI2, JAM2, LLGL1, MAGI1, MAGI3, MRAS, MRCL3, MYH10, MYH7, MYH9, MYL7, MYL9, PARD6A, PPP2CB, PPP2R1A, PPP2R2B, PPP2R2C, PRKCE, PRKCH, PRKCZ, RRAS2, SPTAN1, TJAP1, TJP1, TJP2, TJP3, YES1, ZAK]	[641992, ACTB, ACTG1, ACTN1, ACTN2, ACTN3, ACTN4, AKT1, AKT2, AKT3, AMOTL1, ASH1L, CASK, CDC42, CDC42P2, CDK4, CGN, CLDN1, CLDN10, CLDN11, CLDN14, CLDN15, CLDN16, CLDN17, CLDN18, CLDN19, CLDN2, CLDN20, CLDN22, CLDN23, CLDN3, CLDN4, CLDN5, CLDN6, CLDN7, CLDN8, CLDN9, CRB3, CSDA, CSNK2A1, CSNK2A2, CSNK2B, CTNNA1, CTNNA2, CTNNA3, CTNNB1, CTTN, EPB41, EPB41L1, EPB41L2, EPB41L3, EXOC3, EXOC4, F11R, GN…	TRUE	[ACTG1, AKT1, CDC42, CLDN5, CLDN8, CTNNA2, EPB41L1, EPB41L3, GNAI2, JAM2, LLGL1, MAGI1, MAGI3, MRAS, MYH7, PARD6A, PPP2CB, PPP2R1A, PPP2R2B, PPP2R2C, PRKCE, PRKCZ, SPTAN1]	[ACTN1, ACTN3, CDK4, CGN, CLDN10, CLDN23, CLDN3, CLDN6, CLDN7, CRB3, CSDA, EPB41L2, F11R, MRCL3, MYH10, MYH9, MYL7, MYL9, PRKCH, RRAS2, TJAP1, TJP1, TJP2, TJP3, YES1, ZAK]	[]	46.9388	53.0612	0	Common
KEGG:04540	KEGG_23.07.2009	Gap junction	[-1]	[Group3]	26	27.957	0.209734	1	{Group3=0.4041152706345507}	{Group3=1.0}	[ADCY1, ADCY8, ADCY9, CDC2, CSNK1D, EGFR, GJA1, GNA11, GNAI2, GRB2, ITPR2, ITPR3, LPAR1, MAPK1, MAPK3, PDGFRA, PDGFRB, PLCB1, PRKACB, TJP1, TUBA1A, TUBB2A, TUBB2B, TUBB3, TUBB4, TUBB4Q]	[ADCY1, ADCY2, ADCY3, ADCY4, ADCY5, ADCY6, ADCY7, ADCY8, ADCY9, ADRB1, CDC2, CSNK1D, DRD1, DRD2, EGF, EGFR, GJA1, GJD2, GNA11, GNAI1, GNAI2, GNAI3, GNAQ, GNAS, GRB2, GRM1, GRM5, GUCY1A2, GUCY1A3, GUCY1B3, HRAS, HTR2A, HTR2B, HTR2C, ITPR1, ITPR2, ITPR3, KRAS, LOC100133953, LOC100134077, LPAR1, MAP2K1, MAP2K2, MAP2K5, MAP3K2, MAPK1, MAPK3, MAPK7, NRAS, PDGFA, PDGFB, PDGFC, PDGFD, PDGFRA, PDGFRB, PL…	FALSE	[ADCY1, ADCY9, GNA11, GNAI2, GRB2, MAPK3, PLCB1, PRKACB, TUBA1A, TUBB2A, TUBB2B, TUBB3, TUBB4, TUBB4Q]	[ADCY8, CDC2, CSNK1D, EGFR, GJA1, ITPR2, ITPR3, LPAR1, MAPK1, PDGFRA, PDGFRB, TJP1]	[]	53.8462	46.1538	0	Common
KEGG:04610	KEGG_23.07.2009	Complement and coagulation cascades	[-1]	[None]	15	21.7391	1	1	{None=NaN}	{None=NaN}	[A2M, CD55, CFB, CFH, CFI, F12, KLKB1, MASP1, PLAU, PLAUR, PROC, PROS1, SERPINA1, TFPI, VWF]	[A2M, BDKRB1, BDKRB2, C1QA, C1QB, C1QC, C1R, C1S, C2, C3, C3AR1, C4A, C4B, C4BPA, C4BPB, C5, C5AR1, C6, C7, C8A, C8B, C8G, C9, CD46, CD55, CD59, CFB, CFD, CFH, CFI, CPB2, CR1, CR2, F10, F11, F12, F13A1, F13B, F2, F2R, F3, F5, F7, F8, F9, FGA, FGB, FGG, KLKB1, KNG1, MASP1, MASP2, MBL2, PLAT, PLAU, PLAUR, PLG, PROC, PROS1, SERPINA1, SERPINA5, SERPINC1, SERPIND1, SERPINE1, SERPINF2, SERPING1, TFPI, …	FALSE	[A2M, CFB, CFH, CFI, F12, MASP1, PROC, PROS1, SERPINA1]	[CD55, KLKB1, PLAU, PLAUR, TFPI, VWF]	[]	60	40	0	Common
KEGG:04630	KEGG_23.07.2009	Jak-STAT signaling pathway	[-1]	[None]	25	16.129	0.0625781	1	{None=NaN}	{None=NaN}	[AKT1, CBLC, CNTFR, CSF2RA, GRB2, IFNAR1, IL10RB, IL11RA, IL13RA2, IL28RA, IL4R, IRF9, JAK1, LIFR, PIAS2, PIK3R1, PIK3R2, PTPN6, SOCS2, SPRED1, SPRY1, SPRY2, STAT1, STAT3, STAT4]	[AKT1, AKT2, AKT3, BCL2L1, CBL, CBLB, CBLC, CCND1, CCND2, CCND3, CISH, CLCF1, CNTF, CNTFR, CREBBP, CRLF2, CSF2, CSF2RA, CSF2RB, CSF3, CSF3R, CSH1, CTF1, EP300, EPO, EPOR, GH1, GH2, GHR, GRB2, IFNA1, IFNA10, IFNA13, IFNA14, IFNA16, IFNA17, IFNA2, IFNA21, IFNA4, IFNA5, IFNA6, IFNA7, IFNA8, IFNAR1, IFNAR2, IFNB1, IFNE1, IFNG, IFNGR1, IFNGR2, IFNK, IFNW1, IL10, IL10RA, IL10RB, IL11, IL11RA, IL12A, IL…	FALSE	[AKT1, CNTFR, GRB2, IFNAR1, IL10RB, IL11RA, IL13RA2, IRF9, JAK1, LIFR, PIK3R1, PIK3R2, SOCS2, STAT3, STAT4]	[CBLC, CSF2RA, IL28RA, IL4R, PIAS2, PTPN6, SPRED1, SPRY1, SPRY2, STAT1]	[]	60	40	0	Common
KEGG:04664	KEGG_23.07.2009	Fc epsilon RI signaling pathway	[-1]	[Group3, Group7]	17	21.519	1	1	{Group3=0.4041152706345507, Group7=0.0328845630368055}	{Group3=1.0, Group7=0.6248066976993045}	[AKT1, FYN, GAB2, GRB2, LYN, MAPK1, MAPK10, MAPK11, MAPK13, MAPK3, PIK3R1, PIK3R2, PLA2G10, PLA2G3, PLCG2, PRKCE, VAV2]	[AKT1, AKT2, AKT3, BTK, CSF2, FCER1A, FCER1G, FYN, GAB2, GRB2, HRAS, IL13, IL3, IL4, IL5, INPP5D, JMJD7-PLA2G4B, KRAS, LAT, LCP2, LOC650832, LYN, MAP2K1, MAP2K2, MAP2K3, MAP2K4, MAP2K6, MAP2K7, MAPK1, MAPK10, MAPK11, MAPK12, MAPK13, MAPK14, MAPK3, MAPK8, MAPK9, MS4A2, NRAS, PDK1, PIK3CA, PIK3CB, PIK3CD, PIK3CG, PIK3R1, PIK3R2, PIK3R3, PIK3R5, PLA2G10, PLA2G12A, PLA2G12B, PLA2G1B, PLA2G2A, PLA2G2C…	FALSE	[AKT1, FYN, GAB2, GRB2, MAPK10, MAPK11, MAPK3, PIK3R1, PIK3R2, PRKCE, VAV2]	[LYN, MAPK1, MAPK13, PLA2G10, PLA2G3, PLCG2]	[]	64.7059	35.2941	0	Common
KEGG:04670	KEGG_23.07.2009	Leukocyte transendothelial migration	[-1]	[Group2]	36	29.5082	0.0622869	1	{Group2=1.5877260541202472E-4}	{Group2=0.0030166795028284694}	[ACTG1, ACTN1, ACTN3, CD99, CDC42, CDH5, CLDN10, CLDN23, CLDN3, CLDN5, CLDN6, CLDN7, CLDN8, CTNNA2, CXCL12, CXCR4, CYBA, EZR, F11R, GNAI2, ITGB1, JAM2, MAPK11, MAPK13, MMP9, MRCL3, MYL7, MYL9, PIK3R1, PIK3R2, PLCG2, SIPA1, THY1, VAV2, VCAM1, VCL]	[641992, ACTB, ACTG1, ACTN1, ACTN2, ACTN3, ACTN4, ARHGAP5, BCAR1, CD99, CDC42, CDC42P2, CDH5, CLDN1, CLDN10, CLDN11, CLDN14, CLDN15, CLDN16, CLDN17, CLDN18, CLDN19, CLDN2, CLDN20, CLDN22, CLDN23, CLDN3, CLDN4, CLDN5, CLDN6, CLDN7, CLDN8, CLDN9, CTNNA1, CTNNA2, CTNNA3, CTNNB1, CTNND1, CXCL12, CXCR4, CYBA, CYBB, ESAM, EZR, F11R, GNAI1, GNAI2, GNAI3, GRLF1, ICAM1, ITGA4, ITGAL, ITGAM, ITGB1, ITGB2, …	FALSE	[ACTG1, CD99, CDC42, CDH5, CLDN5, CLDN8, CTNNA2, CXCR4, GNAI2, JAM2, MAPK11, PIK3R1, PIK3R2, VAV2, VCAM1]	[ACTN1, ACTN3, CLDN10, CLDN23, CLDN3, CLDN6, CLDN7, CXCL12, CXCR4, CYBA, EZR, F11R, ITGB1, MAPK13, MMP9, MRCL3, MYL7, MYL9, PLCG2, SIPA1, THY1, VCL]	[CXCR4]	40.2778	59.7222	2.77778	Common
KEGG:04730	KEGG_23.07.2009	Long-term depression	[-1]	[Group3]	16	22.5352	1	1	{Group3=0.4041152706345507}	{Group3=1.0}	[CACNA1A, GNA11, GNAI2, GNAO1, GRIA2, ITPR2, ITPR3, LYN, MAPK1, MAPK3, NOS2, PLA2G10, PLA2G3, PLCB1, PPP2CB, PPP2R1A]	[ARAF, BRAF, C7orf16, CACNA1A, CRH, CRHR1, GNA11, GNA12, GNA13, GNAI1, GNAI2, GNAI3, GNAO1, GNAQ, GNAS, GNAZ, GRIA1, GRIA2, GRIA3, GRID2, GRM1, GRM5, GUCY1A2, GUCY1A3, GUCY1B3, HRAS, IGF1, IGF1R, ITPR1, ITPR2, ITPR3, JMJD7-PLA2G4B, KRAS, LYN, MAP2K1, MAP2K2, MAPK1, MAPK3, NOS1, NOS2, NOS3, NRAS, PLA2G10, PLA2G12A, PLA2G12B, PLA2G1B, PLA2G2A, PLA2G2C, PLA2G2D, PLA2G2E, PLA2G2F, PLA2G3, PLA2G4A, PL…	FALSE	[CACNA1A, GNA11, GNAI2, GNAO1, GRIA2, MAPK3, PLCB1, PPP2CB, PPP2R1A]	[ITPR2, ITPR3, LYN, MAPK1, NOS2, PLA2G10, PLA2G3]	[]	56.25	43.75	0	Common
KEGG:04810	KEGG_23.07.2009	Regulation of actin cytoskeleton	[-1]	[Group1]	63	28.7671	0.0252472	1	{Group1=2.1622994511117412E-7}	{Group1=4.108368957112308E-6}	[ACTG1, ACTN1, ACTN3, ARHGEF12, ARHGEF4, ARHGEF6, ARHGEF7, ARPC1B, BAIAP2, CD14, CDC42, CYFIP2, DIAPH1, DIAPH2, DIAPH3, DOCK1, EGFR, ENAH, EZR, FGD3, FGF11, FGF13, FGF8, FGF9, FGFR1, FGFR3, FGFR4, GSN, IQGAP1, ITGA1, ITGA10, ITGA11, ITGA2, ITGA5, ITGA6, ITGAV, ITGB1, ITGB5, LOC653888, MAPK1, MAPK3, MRAS, MRCL3, MYH10, MYH9, MYL7, MYL9, MYLK, PAK3, PAK7, PDGFRA, PDGFRB, PIK3R1, PIK3R2, PIP4K2B, PP…	[641992, ABI2, ACTB, ACTG1, ACTN1, ACTN2, ACTN3, ACTN4, APC, APC2, ARAF, ARHGEF1, ARHGEF12, ARHGEF4, ARHGEF6, ARHGEF7, ARPC1A, ARPC1B, ARPC2, ARPC3, ARPC4, ARPC5, ARPC5L, BAIAP2, BCAR1, BDKRB1, BDKRB2, BRAF, C3orf10, CD14, CDC42, CDC42P2, CFL1, CFL2, CHRM1, CHRM2, CHRM3, CHRM4, CHRM5, CRK, CRKL, CSK, CYFIP1, CYFIP2, DIAPH1, DIAPH2, DIAPH3, DOCK1, EGF, EGFR, ENAH, EZR, F2, F2R, FGD1, FGD3, FGF1, F…	FALSE	[ACTG1, ARHGEF12, ARHGEF4, ARHGEF6, ARHGEF7, BAIAP2, CD14, CDC42, CYFIP2, ENAH, FGD3, FGF11, FGF9, FGFR3, MAPK3, MRAS, PAK3, PAK7, PIK3R1, PIK3R2, PIP4K2B, SSH2, VAV2, WAS]	[ACTN1, ACTN3, ARPC1B, DIAPH1, DIAPH2, DIAPH3, DOCK1, EGFR, EZR, FGF13, FGF8, FGFR1, FGFR4, GSN, IQGAP1, ITGA1, ITGA10, ITGA11, ITGA2, ITGA5, ITGA6, ITGAV, ITGB1, ITGB5, LOC653888, MAPK1, MRCL3, MYH10, MYH9, MYL7, MYL9, MYLK, PDGFRA, PDGFRB, PPP1CC, RRAS2, SSH3, TIAM2, VCL]	[]	38.0952	61.9048	0	Common
KEGG:04910	KEGG_23.07.2009	Insulin signaling pathway	[-1]	[Group7]	33	23.913	0.679336	1	{Group7=0.0328845630368055}	{Group7=0.6248066976993045}	[ACACB, AKT1, BAD, CALM1, CBLC, FLOT1, FOXO1, GRB2, IRS2, MAPK1, MAPK10, MAPK3, PCK2, PHKA2, PIK3R1, PIK3R2, PPARGC1A, PPP1CC, PPP1R3C, PRKACB, PRKAR1A, PRKCZ, PTPRF, PYGB, PYGL, RPS6, SH2B2, SHC1, SHC2, SHC4, SOCS2, SORBS1, TRIP10]	[ACACA, ACACB, AKT1, AKT2, AKT3, ARAF, BAD, BRAF, CALM1, CALM2, CALM3, CALML3, CALML5, CALML6, CBL, CBLB, CBLC, CRK, CRKL, EIF4E, EIF4E1B, EIF4E2, EIF4EBP1, ELK1, EXOC7, FASN, FBP1, FBP2, FLOT1, FLOT2, FOXO1, FRAP1, G6PC, G6PC2, GCK, GRB2, GSK3B, GYS1, GYS2, HK1, HK2, HK3, HRAS, IKBKB, INPP5D, INPP5K, INS, INSR, IRS1, IRS2, IRS4, KIAA1303, KRAS, LIPE, MAP2K1, MAP2K2, MAPK1, MAPK10, MAPK3, MAPK8, …	FALSE	[AKT1, BAD, CALM1, FLOT1, GRB2, IRS2, MAPK10, MAPK3, PIK3R1, PIK3R2, PPARGC1A, PPP1R3C, PRKACB, PRKAR1A, PRKCZ, PYGB, SH2B2, SHC2, SHC4, SOCS2, SORBS1]	[ACACB, CBLC, FOXO1, MAPK1, PCK2, PHKA2, PPP1CC, PTPRF, PYGL, RPS6, SHC1, TRIP10]	[]	63.6364	36.3636	0	Common
KEGG:04912	KEGG_23.07.2009	GnRH signaling pathway	[-1]	[Group3, Group7, Group8]	24	21.8182	1	1	{Group3=0.4041152706345507, Group7=0.0328845630368055, Group8=0.08538387732992705}	{Group3=1.0, Group7=0.6248066976993045, Group8=1.0}	[ADCY1, ADCY8, ADCY9, CALM1, CAMK2A, CAMK2B, CDC42, EGFR, GNA11, GRB2, ITPR2, ITPR3, JUN, MAP3K4, MAPK1, MAPK10, MAPK11, MAPK13, MAPK3, PLA2G10, PLA2G3, PLCB1, PLD2, PRKACB]	[641992, ADCY1, ADCY2, ADCY3, ADCY4, ADCY5, ADCY6, ADCY7, ADCY8, ADCY9, ATF4, CACNA1C, CACNA1D, CACNA1F, CACNA1S, CALM1, CALM2, CALM3, CALML3, CALML5, CALML6, CAMK2A, CAMK2B, CAMK2D, CAMK2G, CDC42, CDC42P2, CGA, EGFR, ELK1, FSHB, GNA11, GNAQ, GNAS, GNRH1, GNRH2, GNRHR, GRB2, HBEGF, HRAS, ITPR1, ITPR2, ITPR3, JMJD7-PLA2G4B, JUN, KRAS, LHB, LOC100133404, LOC100133953, LOC100134077, LOC643159, LOC64…	FALSE	[ADCY1, ADCY9, CALM1, CAMK2A, CAMK2B, CDC42, GNA11, GRB2, JUN, MAPK10, MAPK11, MAPK3, PLCB1, PRKACB]	[ADCY8, EGFR, ITPR2, ITPR3, MAP3K4, MAPK1, MAPK13, PLA2G10, PLA2G3, PLD2]	[]	58.3333	41.6667	0	Common
KEGG:04916	KEGG_23.07.2009	Melanogenesis	[-1]	[Group3, Group7, Group8]	30	28.5714	0.155087	1	{Group3=0.4041152706345507, Group7=0.0328845630368055, Group8=0.08538387732992705}	{Group3=1.0, Group7=0.6248066976993045, Group8=1.0}	[ADCY1, ADCY8, ADCY9, CALM1, CAMK2A, CAMK2B, CREB3L2, DVL3, EDN1, EDNRB, FZD2, FZD4, FZD5, FZD7, FZD8, FZD9, GNAI2, GNAO1, KIT, LEF1, MAPK1, MAPK3, MC1R, PLCB1, PRKACB, TCF7L1, WNT1, WNT4, WNT7A, WNT7B]	[ADCY1, ADCY2, ADCY3, ADCY4, ADCY5, ADCY6, ADCY7, ADCY8, ADCY9, ASIP, CALM1, CALM2, CALM3, CALML3, CALML5, CALML6, CAMK2A, CAMK2B, CAMK2D, CAMK2G, CREB1, CREB3, CREB3L1, CREB3L2, CREB3L3, CREB3L4, CREBBP, CTNNB1, DCT, DVL1, DVL2, DVL3, EDN1, EDNRB, EP300, FZD1, FZD10, FZD2, FZD3, FZD4, FZD5, FZD6, FZD7, FZD8, FZD9, GNAI1, GNAI2, GNAI3, GNAO1, GNAQ, GNAS, GSK3B, HRAS, KIT, KITLG, KRAS, LEF1, LOC10…	FALSE	[ADCY1, ADCY9, CALM1, CAMK2A, CAMK2B, DVL3, EDNRB, FZD9, GNAI2, GNAO1, MAPK3, MC1R, PLCB1, PRKACB, WNT4, WNT7A, WNT7B]	[ADCY8, CREB3L2, EDN1, FZD2, FZD4, FZD5, FZD7, FZD8, KIT, LEF1, MAPK1, TCF7L1, WNT1]	[]	56.6667	43.3333	0	Common
KEGG:04940	KEGG_23.07.2009	Type I diabetes mellitus	[-1]	[Group10, Group4]	10	21.7391	1	1	{Group10=0.8171956291898368, Group4=1.0760892311581633E-4}	{Group10=1.0, Group4=0.00204456953920051}	[GAD1, GAD2, HLA-DMB, HLA-DOA, HLA-DRA, HSPD1, ICA1, PRF1, PTPRN, PTPRN2]	[CD28, CD80, CD86, CPE, FAS, FASLG, GAD1, GAD2, GZMB, HLA-A, HLA-A29.1, HLA-B, HLA-C, HLA-DMA, HLA-DMB, HLA-DOA, HLA-DOB, HLA-DPA1, HLA-DPB1, HLA-DQA1, HLA-DQA2, HLA-DQB1, HLA-DRA, HLA-DRB1, HLA-DRB3, HLA-DRB4, HLA-DRB5, HLA-E, HLA-F, HLA-G, HSPD1, ICA1, IFNG, IL12A, IL12B, IL1A, IL1B, IL2, INS, LOC100133382, LOC652614, LTA, PRF1, PTPRN, PTPRN2, TNF]	FALSE	[GAD1, GAD2, PTPRN, PTPRN2]	[GAD1, HLA-DMB, HLA-DOA, HLA-DRA, HSPD1, ICA1, PRF1]	[GAD1]	35	65	10	Common
KEGG:05010	KEGG_23.07.2009	Alzheimer's disease	[-1]	[Group3]	23	12.9944	0.00170922	0.246128	{Group3=0.4041152706345507}	{Group3=1.0}	[APOE, APP, ATP5H, BAD, CALM1, CDK5, CDK5R1, GRIN1, IDE, ITPR2, ITPR3, MAPK1, MAPK3, MAPT, NAE1, NDUFA4L2, NDUFA9, NDUFV1, NOS2, PLCB1, PPP3CB, PPP3CC, RYR3]	[4508, 4509, 4512, 4513, 4514, 4519, ADAM10, ADAM17, APAF1, APBB1, APH1A, APOE, APP, ATF6, ATP2A1, ATP2A2, ATP2A3, ATP5A1, ATP5B, ATP5C1, ATP5D, ATP5E, ATP5F1, ATP5G1, ATP5G2, ATP5G3, ATP5H, ATP5J, ATP5O, BACE1, BACE2, BAD, BID, CACNA1C, CACNA1D, CACNA1F, CACNA1S, CALM1, CALM2, CALM3, CALML3, CALML5, CALML6, CAPN1, CAPN2, CASP3, CASP7, CASP8, CASP9, CDK5, CDK5R1, CHP, CHP2, COX4I1, COX4I2, COX5A,…	TRUE	[BAD, CALM1, CDK5, CDK5R1, GRIN1, MAPK3, MAPT, NDUFA4L2, NDUFV1, PLCB1, PPP3CB, PPP3CC, RYR3]	[APOE, APP, ATP5H, IDE, ITPR2, ITPR3, MAPK1, NAE1, NDUFA9, NOS2]	[]	56.5217	43.4783	0	Common
KEGG:05016	KEGG_23.07.2009	Huntington's disease	[-1]	[None]	20	10.6383	2.49e-05	0.00359126	{None=NaN}	{None=NaN}	[AP2A2, ATP5H, CLTB, CREB3L2, CREB5, DCTN2, DNAH2, DNAL4, DNALI1, GRIN1, HAP1, HDAC1, NDUFA4L2, NDUFA9, NDUFV1, PLCB1, POLR2D, PPARGC1A, TFAM, TGM2]	[4508, 4509, 4512, 4513, 4514, 4519, AP2A1, AP2A2, AP2B1, AP2M1, AP2S1, APAF1, ATP5A1, ATP5B, ATP5C1, ATP5D, ATP5E, ATP5F1, ATP5G1, ATP5G2, ATP5G3, ATP5H, ATP5J, ATP5O, BAX, BBC3, BDNF, CASP3, CASP8, CASP9, CLTA, CLTB, CLTC, CLTCL1, COX4I1, COX4I2, COX5A, COX5B, COX6A1, COX6A2, COX6B1, COX6B2, COX6C, COX7A1, COX7A2, COX7A2L, COX7B, COX7B2, COX7C, COX8A, COX8C, CREB1, CREB3, CREB3L1, CREB3L2, CREB…	FALSE	[AP2A2, CLTB, CREB5, DCTN2, DNAH2, DNAL4, DNALI1, GRIN1, HAP1, NDUFA4L2, NDUFV1, PLCB1, PPARGC1A]	[ATP5H, CREB3L2, HDAC1, NDUFA9, POLR2D, TFAM, TGM2]	[]	65	35	0	Common
KEGG:05200	KEGG_23.07.2009	Pathways in cancer	[-1]	[Group1, Group7]	110	33.033	4.58e-06	0.000659	{Group1=2.1622994511117412E-7, Group7=0.0328845630368055}	{Group1=4.108368957112308E-6, Group7=0.6248066976993045}	[ACVR1B, AKT1, ARNT2, BAD, BCL2, BIRC3, BIRC5, BMP2, BMP4, BRCA2, CBLC, CCNA1, CCNE1, CCNE2, CDC42, CDH1, CDK2, CDK4, CDK6, CDKN1B, CEBPA, CKS1B, COL4A1, COL4A6, CSF2RA, CTBP1, CTNNA2, DVL3, E2F3, EGFR, EPAS1, ERBB2, ETS1, FGF11, FGF13, FGF8, FGF9, FGFR1, FGFR3, FOS, FOXO1, FZD2, FZD4, FZD5, FZD7, FZD8, FZD9, GLI3, GRB2, HDAC1, HIF1A, HSP90B1, IL8, ITGA2, ITGA6, ITGAV, ITGB1, JAK1, JUN, JUP, KIT,…	[641992, ABL1, ACVR1B, ACVR1C, AKT1, AKT2, AKT3, APC, APC2, APPL1, AR, ARAF, ARNT, ARNT2, AXIN1, AXIN2, BAD, BAX, BCL2, BCL2L1, BCR, BID, BIRC2, BIRC3, BIRC5, BMP2, BMP4, BRAF, BRCA2, CASP3, CASP8, CASP9, CBL, CBLB, CBLC, CCDC6, CCNA1, CCND1, CCNE1, CCNE2, CDC42, CDC42P2, CDH1, CDK2, CDK4, CDK6, CDKN1A, CDKN1B, CDKN2A, CDKN2B, CEBPA, CHUK, CKS1B, COL4A1, COL4A2, COL4A4, COL4A6, CREBBP, CRK, CRKL,…	TRUE	[ACVR1B, AKT1, ARNT2, BAD, BCL2, BIRC3, CCNA1, CDC42, CDK6, CDKN1B, CTBP1, CTNNA2, DVL3, FGF11, FGF9, FGFR3, FOS, FZD9, GRB2, IL8, JAK1, JUN, MAPK10, MAPK3, PAX8, PIK3R1, PIK3R2, RALGDS, RARA, RARB, RASSF1, RELA, RET, RUNX1T1, SMAD3, STAT3, TCEB2, VEGFA, VEGFB, VHL, WNT4, WNT7A, WNT7B, ZBTB16]	[BIRC5, BMP2, BMP4, BRCA2, CBLC, CCNE1, CCNE2, CDH1, CDK2, CDK4, CEBPA, CKS1B, COL4A1, COL4A6, CSF2RA, E2F3, EGFR, EPAS1, ERBB2, ETS1, FGF13, FGF8, FGFR1, FOXO1, FZD2, FZD4, FZD5, FZD7, FZD8, GLI3, HDAC1, HIF1A, HSP90B1, ITGA2, ITGA6, ITGAV, ITGB1, JUP, KIT, LAMA1, LAMA5, LAMB1, LAMC1, LAMC2, LAMC3, LEF1, MAPK1, MMP1, MMP9, MSH2, MSH6, NOS2, PDGFRA, PDGFRB, PIAS2, PLCG2, PTGS2, RAD51, SKP2, SMO, …	[]	40	60	0	Common
KEGG:05210	KEGG_23.07.2009	Colorectal cancer	[-1]	[Group7, Group8]	30	35.7143	0.00527811	0.760048	{Group7=0.0328845630368055, Group8=0.08538387732992705}	{Group7=0.6248066976993045, Group8=1.0}	[ACVR1B, AKT1, BAD, BCL2, BIRC5, DVL3, EGFR, FOS, FZD2, FZD4, FZD5, FZD7, FZD8, FZD9, GRB2, JUN, LEF1, MAPK1, MAPK10, MAPK3, MSH2, MSH6, PDGFRA, PDGFRB, PIK3R1, PIK3R2, RALGDS, SMAD3, TCF7L1, TGFBR2]	[ACVR1B, ACVR1C, AKT1, AKT2, AKT3, APC, APC2, APPL1, ARAF, AXIN1, AXIN2, BAD, BAX, BCL2, BIRC5, BRAF, CASP3, CASP9, CCND1, CTNNB1, CYCS, DCC, DVL1, DVL2, DVL3, EGFR, FOS, FZD1, FZD10, FZD2, FZD3, FZD4, FZD5, FZD6, FZD7, FZD8, FZD9, GRB2, GSK3B, IGF1R, JUN, KRAS, LEF1, MAP2K1, MAPK1, MAPK10, MAPK3, MAPK8, MAPK9, MET, MLH1, MSH2, MSH3, MSH6, MYC, PDGFRA, PDGFRB, PIK3CA, PIK3CB, PIK3CD, PIK3CG, PIK3…	TRUE	[ACVR1B, AKT1, BAD, BCL2, DVL3, FOS, FZD9, GRB2, JUN, MAPK10, MAPK3, PIK3R1, PIK3R2, RALGDS, SMAD3]	[BIRC5, EGFR, FZD2, FZD4, FZD5, FZD7, FZD8, LEF1, MAPK1, MSH2, MSH6, PDGFRA, PDGFRB, TCF7L1, TGFBR2]	[]	50	50	0	Common
KEGG:05212	KEGG_23.07.2009	Pancreatic cancer	[-1]	[Group7]	26	35.1351	0.0113334	1	{Group7=0.0328845630368055}	{Group7=0.6248066976993045}	[ACVR1B, AKT1, ARHGEF6, BAD, BRCA2, CDC42, CDK4, CDK6, E2F3, EGFR, ERBB2, JAK1, MAPK1, MAPK10, MAPK3, PIK3R1, PIK3R2, RAD51, RALGDS, RELA, SMAD3, STAT1, STAT3, TGFBR2, VEGFA, VEGFB]	[641992, ACVR1B, ACVR1C, AKT1, AKT2, AKT3, ARAF, ARHGEF6, BAD, BCL2L1, BRAF, BRCA2, CASP9, CCND1, CDC42, CDC42P2, CDK4, CDK6, CDKN2A, CHUK, E2F1, E2F2, E2F3, EGF, EGFR, ERBB2, FIGF, IKBKB, IKBKG, JAK1, KRAS, MAP2K1, MAPK1, MAPK10, MAPK3, MAPK8, MAPK9, NFKB1, PGF, PIK3CA, PIK3CB, PIK3CD, PIK3CG, PIK3R1, PIK3R2, PIK3R3, PIK3R5, PLD1, RAC1, RAC2, RAC3, RAD51, RAF1, RALA, RALB, RALBP1, RALGDS, RB1, R…	FALSE	[ACVR1B, AKT1, ARHGEF6, BAD, CDC42, CDK6, JAK1, MAPK10, MAPK3, PIK3R1, PIK3R2, RALGDS, RELA, SMAD3, STAT3, VEGFA, VEGFB]	[BRCA2, CDK4, E2F3, EGFR, ERBB2, MAPK1, RAD51, STAT1, TGFBR2]	[]	65.3846	34.6154	0	Common
KEGG:05213	KEGG_23.07.2009	Endometrial cancer	[-1]	[Group7]	14	26.9231	0.408372	1	{Group7=0.0328845630368055}	{Group7=0.6248066976993045}	[AKT1, BAD, CDH1, CTNNA2, EGFR, ERBB2, FOXO3, GRB2, LEF1, MAPK1, MAPK3, PIK3R1, PIK3R2, TCF7L1]	[AKT1, AKT2, AKT3, APC, APC2, ARAF, AXIN1, AXIN2, BAD, BRAF, CASP9, CCND1, CDH1, CTNNA1, CTNNA2, CTNNA3, CTNNB1, EGF, EGFR, ELK1, ERBB2, FOXO3, GRB2, GSK3B, HRAS, ILK, KRAS, LEF1, MAP2K1, MAP2K2, MAPK1, MAPK3, MLH1, MYC, NRAS, PDPK1, PIK3CA, PIK3CB, PIK3CD, PIK3CG, PIK3R1, PIK3R2, PIK3R3, PIK3R5, PTEN, RAF1, SOS1, SOS2, TCF7, TCF7L1, TCF7L2, TP53]	FALSE	[AKT1, BAD, CTNNA2, FOXO3, GRB2, MAPK3, PIK3R1, PIK3R2]	[CDH1, EGFR, ERBB2, LEF1, MAPK1, TCF7L1]	[]	57.1429	42.8571	0	Common
KEGG:05214	KEGG_23.07.2009	Glioma	[-1]	[Group3, Group7]	19	29.2308	0.181367	1	{Group3=0.4041152706345507, Group7=0.0328845630368055}	{Group3=1.0, Group7=0.6248066976993045}	[AKT1, CALM1, CAMK2A, CAMK2B, CDK4, CDK6, E2F3, EGFR, GRB2, MAPK1, MAPK3, PDGFRA, PDGFRB, PIK3R1, PIK3R2, PLCG2, SHC1, SHC2, SHC4]	[AKT1, AKT2, AKT3, ARAF, BRAF, CALM1, CALM2, CALM3, CALML3, CALML5, CALML6, CAMK2A, CAMK2B, CAMK2D, CAMK2G, CCND1, CDK4, CDK6, CDKN1A, CDKN2A, E2F1, E2F2, E2F3, EGF, EGFR, FRAP1, GRB2, HRAS, IGF1, IGF1R, KRAS, MAP2K1, MAP2K2, MAPK1, MAPK3, MDM2, NRAS, PDGFA, PDGFB, PDGFRA, PDGFRB, PIK3CA, PIK3CB, PIK3CD, PIK3CG, PIK3R1, PIK3R2, PIK3R3, PIK3R5, PLCG1, PLCG2, PRKCA, PRKCB, PRKCG, PTEN, RAF1, RB1, S…	FALSE	[AKT1, CALM1, CAMK2A, CAMK2B, CDK6, GRB2, MAPK3, PIK3R1, PIK3R2, SHC2, SHC4]	[CDK4, E2F3, EGFR, MAPK1, PDGFRA, PDGFRB, PLCG2, SHC1]	[]	57.8947	42.1053	0	Common
KEGG:05215	KEGG_23.07.2009	Prostate cancer	[-1]	[Group1, Group7]	25	27.4725	0.254259	1	{Group1=2.1622994511117412E-7, Group7=0.0328845630368055}	{Group1=4.108368957112308E-6, Group7=0.6248066976993045}	[AKT1, BAD, BCL2, CCNE1, CCNE2, CDK2, CDKN1B, CREB3L2, CREB5, E2F3, EGFR, ERBB2, FGFR1, FOXO1, GRB2, HSP90B1, LEF1, MAPK1, MAPK3, PDGFRA, PDGFRB, PIK3R1, PIK3R2, RELA, TCF7L1]	[AKT1, AKT2, AKT3, AR, ARAF, ATF4, BAD, BCL2, BRAF, CASP9, CCND1, CCNE1, CCNE2, CDK2, CDKN1A, CDKN1B, CHUK, CREB1, CREB3, CREB3L1, CREB3L2, CREB3L3, CREB3L4, CREB5, CREBBP, CTNNB1, E2F1, E2F2, E2F3, EGF, EGFR, EP300, ERBB2, FGFR1, FGFR2, FOXO1, FRAP1, GRB2, GSK3B, GSTP1, HRAS, HSP90AA1, HSP90AB1, HSP90B1, IGF1, IGF1R, IKBKB, IKBKG, INS, INSRR, KLK3, KRAS, LEF1, LOC643159, LOC643894, MAP2K1, MAP2K…	FALSE	[AKT1, BAD, BCL2, CDKN1B, CREB5, GRB2, MAPK3, PIK3R1, PIK3R2, RELA]	[CCNE1, CCNE2, CDK2, CREB3L2, E2F3, EGFR, ERBB2, FGFR1, FOXO1, HSP90B1, LEF1, MAPK1, PDGFRA, PDGFRB, TCF7L1]	[]	40	60	0	Common
KEGG:05216	KEGG_23.07.2009	Thyroid cancer	[-1]	[Group7]	8	27.5862	0.505009	1	{Group7=0.0328845630368055}	{Group7=0.6248066976993045}	[CDH1, LEF1, MAPK1, MAPK3, PAX8, RET, TCF7L1, TPR]	[BRAF, CCDC6, CCND1, CDH1, CTNNB1, HRAS, KRAS, LEF1, MAP2K1, MAP2K2, MAPK1, MAPK3, MYC, NCOA4, NRAS, NTRK1, PAX8, PPARG, RET, RXRA, RXRB, RXRG, TCF7, TCF7L1, TCF7L2, TFG, TP53, TPM3, TPR]	FALSE	[MAPK3, PAX8, RET]	[CDH1, LEF1, MAPK1, TCF7L1, TPR]	[]	37.5	62.5	0	Common
KEGG:05218	KEGG_23.07.2009	Melanoma	[-1]	[Group7]	18	25.3521	0.566979	1	{Group7=0.0328845630368055}	{Group7=0.6248066976993045}	[AKT1, BAD, CDH1, CDK4, CDK6, E2F3, EGFR, FGF11, FGF13, FGF8, FGF9, FGFR1, MAPK1, MAPK3, PDGFRA, PDGFRB, PIK3R1, PIK3R2]	[AKT1, AKT2, AKT3, ARAF, BAD, BRAF, CCND1, CDH1, CDK4, CDK6, CDKN1A, CDKN2A, E2F1, E2F2, E2F3, EGF, EGFR, FGF1, FGF10, FGF11, FGF12, FGF13, FGF14, FGF16, FGF17, FGF18, FGF19, FGF2, FGF20, FGF21, FGF22, FGF23, FGF3, FGF4, FGF5, FGF6, FGF7, FGF8, FGF9, FGFR1, HGF, HRAS, IGF1, IGF1R, KRAS, MAP2K1, MAP2K2, MAPK1, MAPK3, MDM2, MET, MITF, NRAS, PDGFA, PDGFB, PDGFC, PDGFD, PDGFRA, PDGFRB, PIK3CA, PIK3CB…	FALSE	[AKT1, BAD, CDK6, FGF11, FGF9, MAPK3, PIK3R1, PIK3R2]	[CDH1, CDK4, E2F3, EGFR, FGF13, FGF8, FGFR1, MAPK1, PDGFRA, PDGFRB]	[]	44.4444	55.5556	0	Common
KEGG:05219	KEGG_23.07.2009	Bladder cancer	[-1]	[Group7]	15	35.7143	0.0605986	1	{Group7=0.0328845630368055}	{Group7=0.6248066976993045}	[CDH1, CDK4, E2F3, EGFR, ERBB2, FGFR3, IL8, MAPK1, MAPK3, MMP1, MMP9, RASSF1, THBS1, VEGFA, VEGFB]	[ARAF, BRAF, CCND1, CDH1, CDK4, CDKN1A, CDKN2A, DAPK1, DAPK2, DAPK3, E2F1, E2F2, E2F3, EGF, EGFR, ERBB2, FGFR3, FIGF, HRAS, IL8, KRAS, MAP2K1, MAP2K2, MAPK1, MAPK3, MDM2, MMP1, MMP2, MMP9, MYC, NRAS, PGF, RAF1, RASSF1, RB1, RPS6KA5, THBS1, TP53, TYMP, VEGFA, VEGFB, VEGFC]	FALSE	[FGFR3, IL8, MAPK3, RASSF1, VEGFA, VEGFB]	[CDH1, CDK4, E2F3, EGFR, ERBB2, MAPK1, MMP1, MMP9, THBS1]	[]	40	60	0	Common
KEGG:05221	KEGG_23.07.2009	Acute myeloid leukemia	[-1]	[Group7]	19	31.6667	0.088456	1	{Group7=0.0328845630368055}	{Group7=0.6248066976993045}	[AKT1, BAD, CCNA1, CEBPA, GRB2, JUP, KIT, LEF1, MAPK1, MAPK3, PIK3R1, PIK3R2, PIM2, RARA, RELA, RUNX1T1, STAT3, TCF7L1, ZBTB16]	[AKT1, AKT2, AKT3, ARAF, BAD, BRAF, CCNA1, CCND1, CEBPA, CHUK, EIF4EBP1, FLT3, FRAP1, GRB2, HRAS, IKBKB, IKBKG, JUP, KIT, KRAS, LEF1, LOC652346, LOC652671, LOC652799, MAP2K1, MAP2K2, MAPK1, MAPK3, MYC, NFKB1, NRAS, PIK3CA, PIK3CB, PIK3CD, PIK3CG, PIK3R1, PIK3R2, PIK3R3, PIK3R5, PIM1, PIM2, PML, PPARD, RAF1, RARA, RELA, RPS6KB1, RPS6KB2, RUNX1, RUNX1T1, SOS1, SOS2, SPI1, STAT3, STAT5A, STAT5B, TCF…	FALSE	[AKT1, BAD, CCNA1, GRB2, MAPK3, PIK3R1, PIK3R2, RARA, RELA, RUNX1T1, STAT3, ZBTB16]	[CEBPA, JUP, KIT, LEF1, MAPK1, PIM2, TCF7L1]	[]	63.1579	36.8421	0	Common
KEGG:05223	KEGG_23.07.2009	Non-small cell lung cancer	[-1]	[Group7]	16	29.6296	0.249454	1	{Group7=0.0328845630368055}	{Group7=0.6248066976993045}	[AKT1, BAD, CDK4, CDK6, E2F3, EGFR, ERBB2, FOXO3, GRB2, MAPK1, MAPK3, PIK3R1, PIK3R2, PLCG2, RARB, RASSF1]	[AKT1, AKT2, AKT3, ARAF, BAD, BRAF, CASP9, CCND1, CDK4, CDK6, CDKN2A, E2F1, E2F2, E2F3, EGF, EGFR, ERBB2, FHIT, FOXO3, GRB2, HRAS, KRAS, MAP2K1, MAP2K2, MAPK1, MAPK3, NRAS, PDPK1, PIK3CA, PIK3CB, PIK3CD, PIK3CG, PIK3R1, PIK3R2, PIK3R3, PIK3R5, PLCG1, PLCG2, PRKCA, PRKCB, PRKCG, RAF1, RARB, RASSF1, RASSF5, RB1, RXRA, RXRB, RXRG, SOS1, SOS2, STK4, TGFA, TP53]	FALSE	[AKT1, BAD, CDK6, FOXO3, GRB2, MAPK3, PIK3R1, PIK3R2, RARB, RASSF1]	[CDK4, E2F3, EGFR, ERBB2, MAPK1, PLCG2]	[]	62.5	37.5	0	Common
KEGG:05322	KEGG_23.07.2009	Systemic lupus erythematosus	[-1]	[Group4]	19	13.1944	0.00598264	0.8615	{Group4=1.0760892311581633E-4}	{Group4=0.00204456953920051}	[ACTN1, ACTN3, CD40, H2AFY, H2AFZ, H3F3B, HIST1H2AC, HIST1H2BD, HIST1H2BH, HIST1H2BK, HIST1H4K, HIST2H2AA3, HIST2H2BE, HIST3H2A, HLA-DMB, HLA-DOA, HLA-DRA, SNRPB, SSB]	[ACTN1, ACTN2, ACTN3, ACTN4, C1QA, C1QB, C1QC, C1R, C1S, C2, C3, C4A, C4B, C5, C6, C7, C8A, C8B, C8G, C9, CD28, CD40, CD40LG, CD80, CD86, CTSG, ELA2, FCGR1A, FCGR2A, FCGR2B, FCGR2C, FCGR3A, FCGR3B, GRIN2A, GRIN2B, H2AFB1, H2AFB2, H2AFB3, H2AFJ, H2AFV, H2AFX, H2AFY, H2AFY2, H2AFZ, H2BFM, H2BFWT, H3F3A, H3F3B, HIST1H2AA, HIST1H2AB, HIST1H2AC, HIST1H2AD, HIST1H2AE, HIST1H2AG, HIST1H2AH, HIST1H2AI, H…	TRUE	[H2AFY, H3F3B, HIST1H2AC, HIST1H2BD, HIST1H2BK, HIST2H2AA3, HIST2H2BE, HIST3H2A]	[ACTN1, ACTN3, CD40, H2AFZ, HIST1H2BH, HIST1H4K, HLA-DMB, HLA-DOA, HLA-DRA, SNRPB, SSB]	[]	42.1053	57.8947	0	Common
KEGG:00020	KEGG_23.07.2009	Citrate cycle (TCA cycle)	[-1]	[None]	6	18.1818	0.678104	1	{None=NaN}	{None=NaN}	[CS, IDH3A, IDH3G, PCK2, SUCLG1, SUCLG2]	[ACLY, ACO1, ACO2, CS, DLAT, DLD, DLST, FH, IDH1, IDH2, IDH3A, IDH3B, IDH3G, LOC283398, LOC651820, MDH1, MDH2, OGDH, OGDHL, PC, PCK1, PCK2, PDHA1, PDHA2, PDHB, SDHA, SDHB, SDHC, SDHD, SUCLA2, SUCLG1, SUCLG2, hCG_1776980]	FALSE	[CS, IDH3A, IDH3G, SUCLG1]	[PCK2, SUCLG2]	[]	66.6667	33.3333	0	Specific for Cluster 1
KEGG:00150	KEGG_23.07.2009	Androgen and estrogen metabolism	[-1]	[None]	4	8.69565	0.020896	1	{None=NaN}	{None=NaN}	[AKR1C4, HSD17B8, SRD5A1, UGT2B7]	[AKR1C4, AKR1D1, CYP11B1, CYP11B2, CYP19A1, HEMK1, HSD11B1, HSD11B2, HSD17B1, HSD17B12, HSD17B2, HSD17B3, HSD17B7, HSD17B8, HSD3B1, HSD3B2, LCMT1, LCMT2, METTL2B, METTL6, SRD5A1, SRD5A2, SRD5A3, STS, SULT1E1, SULT2B1, TRMT11, UGT1A1, UGT1A10, UGT1A3, UGT1A4, UGT1A5, UGT1A6, UGT1A7, UGT1A8, UGT1A9, UGT2A1, UGT2A3, UGT2B10, UGT2B11, UGT2B15, UGT2B17, UGT2B28, UGT2B4, UGT2B7, WBSCR22]	FALSE	[AKR1C4, HSD17B8, SRD5A1]	[UGT2B7]	[]	75	25	0	Specific for Cluster 1
KEGG:00190	KEGG_23.07.2009	Oxidative phosphorylation	[-1]	[Group5]	17	12.2302	0.00263195	0.379001	{Group5=0.03703481974496676}	{Group5=0.7036615751543684}	[ATP5H, ATP6AP1, ATP6V0A1, ATP6V0A4, ATP6V0B, ATP6V0C, ATP6V0D1, ATP6V0E2, ATP6V1A, ATP6V1B2, ATP6V1D, ATP6V1F, ATP6V1G2, NDUFA4L2, NDUFA9, NDUFV1, TCIRG1]	[4508, 4509, 4512, 4513, 4514, 4519, 4535, 4536, 4537, 4538, 4539, 4540, 4541, ATP12A, ATP4A, ATP4B, ATP5A1, ATP5B, ATP5C1, ATP5D, ATP5E, ATP5F1, ATP5G1, ATP5G2, ATP5G3, ATP5H, ATP5I, ATP5J, ATP5J2, ATP5L, ATP5O, ATP6AP1, ATP6V0A1, ATP6V0A2, ATP6V0A4, ATP6V0B, ATP6V0C, ATP6V0D1, ATP6V0D2, ATP6V0E1, ATP6V0E2, ATP6V1A, ATP6V1B1, ATP6V1B2, ATP6V1C1, ATP6V1C2, ATP6V1D, ATP6V1E1, ATP6V1E2, ATP6V1F, AT…	TRUE	[ATP6AP1, ATP6V0A1, ATP6V0A4, ATP6V0B, ATP6V0C, ATP6V0D1, ATP6V0E2, ATP6V1A, ATP6V1B2, ATP6V1D, ATP6V1F, ATP6V1G2, NDUFA4L2, NDUFV1]	[ATP5H, NDUFA9, TCIRG1]	[]	82.3529	17.6471	0	Specific for Cluster 1
KEGG:00272	KEGG_23.07.2009	Cysteine metabolism	[-1]	[Group10]	3	23.0769	1	1	{Group10=0.8171956291898368}	{Group10=1.0}	[CARS, CDO1, LDHB]	[CARS, CARS2, CDO1, CTH, GOT1, GOT2, LDHA, LDHAL6A, LDHAL6B, LDHB, LDHC, MPST, SDS]	TRUE	[CARS, CDO1]	[LDHB]	[]	66.6667	33.3333	0	Specific for Cluster 1
KEGG:00430	KEGG_23.07.2009	Taurine and hypotaurine metabolism	[-1]	[Group10, Group19, Group4]	3	30	0.703125	1	{Group10=0.8171956291898368, Group19=0.2128849313152687, Group4=1.0760892311581633E-4}	{Group10=1.0, Group19=1.0, Group4=0.00204456953920051}	[CDO1, GAD1, GAD2]	[ADO, BAAT, CDO1, CSAD, GAD1, GAD2, GGT1, GGT5, GGT6, GGT7]	FALSE	[CDO1, GAD1, GAD2]	[GAD1]	[GAD1]	83.3333	16.6667	33.3333	Specific for Cluster 1
KEGG:00562	KEGG_23.07.2009	Inositol phosphate metabolism	[-1]	[None]	10	18.1818	0.518202	1	{None=NaN}	{None=NaN}	[IMPA2, INPP1, INPP5A, INPP5J, PIK3C2B, PIP4K2B, PLCB1, PLCD1, PLCG2, SYNJ1]	[ALDH6A1, CDIPT, IMPA1, IMPA2, INPP1, INPP4A, INPP4B, INPP5A, INPP5B, INPP5E, INPP5J, INPP5K, INPPL1, IPMK, IPPK, ISYNA1, ITPK1, ITPKA, ITPKB, MINPP1, MIOX, OCRL, PI4KA, PI4KB, PIK3C2A, PIK3C2B, PIK3C2G, PIK3C3, PIK3CA, PIK3CB, PIK3CD, PIK3CG, PIP4K2A, PIP4K2B, PIP4K2C, PIP5K1A, PIP5K1B, PIP5K1C, PIP5K3, PLCB1, PLCB2, PLCB3, PLCB4, PLCD1, PLCD3, PLCD4, PLCE1, PLCG1, PLCG2, PLCZ1, PTEN, RCTPI1, SY…	FALSE	[INPP1, INPP5A, INPP5J, PIK3C2B, PIP4K2B, PLCB1, PLCD1, SYNJ1]	[IMPA2, PLCG2]	[]	80	20	0	Specific for Cluster 1
KEGG:00603	KEGG_23.07.2009	Glycosphingolipid biosynthesis	[-1]	[Group14]	2	14.2857	0.74842	1	{Group14=0.2385439721153672}	{Group14=1.0}	[FUT9, ST8SIA1]	[A4GALT, B3GALNT1, B3GALT5, FUT1, FUT2, FUT9, GBGT1, GLA, HEXA, HEXB, NAGA, ST3GAL1, ST3GAL2, ST8SIA1]	FALSE	[FUT9, ST8SIA1]	[]	[]	100	0	0	Specific for Cluster 1
KEGG:00604	KEGG_23.07.2009	Glycosphingolipid biosynthesis	[-1]	[Group14]	4	26.6667	0.756195	1	{Group14=0.2385439721153672}	{Group14=1.0}	[GLB1, ST3GAL5, ST8SIA1, ST8SIA5]	[B3GALT4, B4GALNT1, GLB1, HEXA, HEXB, SLC33A1, ST3GAL1, ST3GAL2, ST3GAL5, ST6GALNAC3, ST6GALNAC4, ST6GALNAC5, ST6GALNAC6, ST8SIA1, ST8SIA5]	FALSE	[ST3GAL5, ST8SIA1, ST8SIA5]	[GLB1]	[]	75	25	0	Specific for Cluster 1
KEGG:00910	KEGG_23.07.2009	Nitrogen metabolism	[-1]	[None]	5	20.8333	1	1	{None=NaN}	{None=NaN}	[ASNS, CA2, CA3, CA4, GLS]	[AMT, ASNS, ASRGL1, CA1, CA12, CA13, CA14, CA2, CA3, CA4, CA5A, CA5B, CA6, CA7, CA8, CA9, CPS1, CTH, GLS, GLS2, GLUD1, GLUD2, GLUL, HAL]	FALSE	[ASNS, CA2, CA3, GLS]	[CA4]	[]	80	20	0	Specific for Cluster 1
KEGG:03060	KEGG_23.07.2009	Protein export	[-1]	[None]	3	25	0.738321	1	{None=NaN}	{None=NaN}	[SEC11A, SRP54, SRPR]	[OXA1L, SEC11A, SEC11B, SEC11C, SRP14, SRP19, SRP54, SRP68, SRP72, SRP9, SRPR, hCG_1781062]	FALSE	[SRP54, SRPR]	[SEC11A]	[]	66.6667	33.3333	0	Specific for Cluster 1
KEGG:04012	KEGG_23.07.2009	ErbB signaling pathway	[-1]	[Group1, Group3, Group7]	22	25.2874	0.517969	1	{Group1=2.1622994511117412E-7, Group3=0.4041152706345507, Group7=0.0328845630368055}	{Group1=4.108368957112308E-6, Group3=1.0, Group7=0.6248066976993045}	[AKT1, BAD, CAMK2A, CAMK2B, CBLC, CDKN1B, EGFR, ERBB2, ERBB3, GRB2, JUN, MAPK1, MAPK10, MAPK3, PAK3, PAK7, PIK3R1, PIK3R2, PLCG2, SHC1, SHC2, SHC4]	[ABL1, ABL2, AKT1, AKT2, AKT3, ARAF, AREG, BAD, BRAF, BTC, CAMK2A, CAMK2B, CAMK2D, CAMK2G, CBL, CBLB, CBLC, CDKN1A, CDKN1B, CRK, CRKL, EGF, EGFR, EIF4EBP1, ELK1, ERBB2, ERBB3, ERBB4, EREG, FRAP1, GAB1, GRB2, GSK3B, HBEGF, HRAS, JUN, KRAS, MAP2K1, MAP2K2, MAP2K4, MAP2K7, MAPK1, MAPK10, MAPK3, MAPK8, MAPK9, MYC, NCK1, NCK2, NRAS, NRG1, NRG2, NRG3, NRG4, PAK1, PAK2, PAK3, PAK4, PAK6, PAK7, PIK3CA, P…	FALSE	[AKT1, BAD, CAMK2A, CAMK2B, CDKN1B, GRB2, JUN, MAPK10, MAPK3, PAK3, PAK7, PIK3R1, PIK3R2, SHC2, SHC4]	[CBLC, EGFR, ERBB2, ERBB3, MAPK1, PLCG2, SHC1]	[]	68.1818	31.8182	0	Specific for Cluster 1
KEGG:04062	KEGG_23.07.2009	Chemokine signaling pathway	[-1]	[None]	44	22.2222	1	1	{None=NaN}	{None=NaN}	[ADCY1, ADCY8, ADCY9, AKT1, CCL18, CDC42, CX3CL1, CXCL12, CXCL14, CXCL16, CXCR4, ELMO1, FOXO3, GNAI2, GNB1, GNB2, GNG2, GNG3, GNG4, GNG7, GNG8, GNGT1, GRB2, GRK4, GRK5, IL8, LYN, MAPK1, MAPK3, PIK3R1, PIK3R2, PLCB1, PREX1, PRKACB, PRKCZ, RELA, SHC1, SHC2, SHC4, STAT1, STAT3, TIAM2, VAV2, WAS]	[641992, ADCY1, ADCY2, ADCY3, ADCY4, ADCY5, ADCY6, ADCY7, ADCY8, ADCY9, ADRBK1, ADRBK2, AKT1, AKT2, AKT3, ARRB1, ARRB2, BCAR1, BRAF, CCL1, CCL11, CCL13, CCL14, CCL15, CCL16, CCL17, CCL18, CCL19, CCL2, CCL20, CCL21, CCL22, CCL23, CCL24, CCL25, CCL26, CCL27, CCL28, CCL3, CCL3L1, CCL3L3, CCL4, CCL4L1, CCL4L2, CCL5, CCL7, CCL8, CCR1, CCR10, CCR3, CCR4, CCR5, CCR6, CCR7, CCR8, CCR9, CDC42, CDC42P2, CH…	FALSE	[ADCY1, ADCY9, AKT1, CCL18, CDC42, CX3CL1, CXCR4, ELMO1, FOXO3, GNAI2, GNB1, GNB2, GNG2, GNG3, GNG4, GNG7, GNG8, GNGT1, GRB2, GRK4, GRK5, IL8, MAPK3, PIK3R1, PIK3R2, PLCB1, PREX1, PRKACB, PRKCZ, RELA, SHC2, SHC4, STAT3, VAV2, WAS]	[ADCY8, CXCL12, CXCL14, CXCL16, CXCR4, LYN, MAPK1, SHC1, STAT1, TIAM2]	[CXCR4]	78.4091	21.5909	2.27273	Specific for Cluster 1
KEGG:04070	KEGG_23.07.2009	Phosphatidylinositol signaling system	[-1]	[None]	15	19.7368	0.677876	1	{None=NaN}	{None=NaN}	[CALM1, IMPA2, INPP1, INPP5A, INPP5J, ITPR2, ITPR3, PIK3C2B, PIK3R1, PIK3R2, PIP4K2B, PLCB1, PLCD1, PLCG2, SYNJ1]	[CALM1, CALM2, CALM3, CALML3, CALML5, CALML6, CDIPT, CDS1, CDS2, DGKA, DGKB, DGKD, DGKE, DGKG, DGKH, DGKI, DGKQ, DGKZ, IMPA1, IMPA2, INPP1, INPP4A, INPP4B, INPP5A, INPP5B, INPP5D, INPP5E, INPP5J, INPP5K, INPPL1, IPPK, ITPK1, ITPKA, ITPKB, ITPR1, ITPR2, ITPR3, OCRL, PI4KA, PI4KB, PIK3C2A, PIK3C2B, PIK3C2G, PIK3C3, PIK3CA, PIK3CB, PIK3CD, PIK3CG, PIK3R1, PIK3R2, PIK3R3, PIK3R5, PIP4K2A, PIP4K2B, PI…	FALSE	[CALM1, INPP1, INPP5A, INPP5J, PIK3C2B, PIK3R1, PIK3R2, PIP4K2B, PLCB1, PLCD1, SYNJ1]	[IMPA2, ITPR2, ITPR3, PLCG2]	[]	73.3333	26.6667	0	Specific for Cluster 1
KEGG:04140	KEGG_23.07.2009	Regulation of autophagy	[-1]	[None]	3	8.57143	0.064228	1	{None=NaN}	{None=NaN}	[ATG4C, GABARAPL1, GABARAPL2]	[ATG12, ATG3, ATG4A, ATG4B, ATG4C, ATG4D, ATG5, ATG7, BECN1, BECN1L1, GABARAP, GABARAPL1, GABARAPL2, IFNA1, IFNA10, IFNA13, IFNA14, IFNA16, IFNA17, IFNA2, IFNA21, IFNA4, IFNA5, IFNA6, IFNA7, IFNA8, IFNG, INS, PIK3C3, PIK3R4, PRKAA1, PRKAA2, ULK1, ULK2, ULK3]	FALSE	[GABARAPL1, GABARAPL2]	[ATG4C]	[]	66.6667	33.3333	0	Specific for Cluster 1
KEGG:04150	KEGG_23.07.2009	mTOR signaling pathway	[-1]	[Group7]	12	23.0769	0.868457	1	{Group7=0.0328845630368055}	{Group7=0.6248066976993045}	[AKT1, DDIT4, HIF1A, MAPK1, MAPK3, PIK3R1, PIK3R2, RPS6, RPS6KA1, RPS6KA2, VEGFA, VEGFB]	[AKT1, AKT2, AKT3, BRAF, CAB39, CAB39L, DDIT4, EIF4B, EIF4E, EIF4E1B, EIF4E2, EIF4EBP1, FIGF, FRAP1, GBL, HIF1A, IGF1, INS, KIAA1303, MAPK1, MAPK3, PDPK1, PGF, PIK3CA, PIK3CB, PIK3CD, PIK3CG, PIK3R1, PIK3R2, PIK3R3, PIK3R5, PRKAA1, PRKAA2, RHEB, RICTOR, RPS6, RPS6KA1, RPS6KA2, RPS6KA3, RPS6KA6, RPS6KB1, RPS6KB2, STK11, STRADA, TSC1, TSC2, ULK1, ULK2, ULK3, VEGFA, VEGFB, VEGFC]	FALSE	[AKT1, DDIT4, MAPK3, PIK3R1, PIK3R2, RPS6KA2, VEGFA, VEGFB]	[HIF1A, MAPK1, RPS6, RPS6KA1]	[]	66.6667	33.3333	0	Specific for Cluster 1
KEGG:04210	KEGG_23.07.2009	Apoptosis	[-1]	[Group7]	13	14.6067	0.0737352	1	{Group7=0.0328845630368055}	{Group7=0.6248066976993045}	[AKT1, BAD, BCL2, BIRC3, DFFA, ENDOG, PIK3R1, PIK3R2, PPP3CB, PPP3CC, PRKACB, PRKAR1A, RELA]	[AIFM1, AKT1, AKT2, AKT3, APAF1, ATM, BAD, BAX, BCL2, BCL2L1, BID, BIRC2, BIRC3, CAPN1, CAPN2, CASP10, CASP3, CASP6, CASP7, CASP8, CASP9, CFLAR, CHP, CHP2, CHUK, CSF2RB, CYCS, DFFA, DFFB, ENDOD1, ENDOG, ENDOGL1, FADD, FAS, FASLG, IKBKB, IKBKG, IL1A, IL1B, IL1R1, IL1RAP, IL3, IL3RA, IRAK1, IRAK2, IRAK3, IRAK4, LOC651610, MAP3K14, MYD88, NFKB1, NFKBIA, NGF, NTRK1, PIK3CA, PIK3CB, PIK3CD, PIK3CG, PI…	FALSE	[AKT1, BAD, BCL2, BIRC3, ENDOG, PIK3R1, PIK3R2, PPP3CB, PPP3CC, PRKACB, PRKAR1A, RELA]	[DFFA]	[]	92.3077	7.69231	0	Specific for Cluster 1
KEGG:04330	KEGG_23.07.2009	Notch signaling pathway	[-1]	[None]	14	29.7872	0.221992	1	{None=NaN}	{None=NaN}	[CTBP1, DLL1, DLL3, DTX1, DTX2, DTX3, DVL3, HDAC1, HES5, JAG2, MFNG, NOTCH1, NOTCH2, NUMB]	[ADAM17, APH1A, CIR, CREBBP, CTBP1, CTBP2, DLL1, DLL3, DLL4, DTX1, DTX2, DTX3, DTX3L, DTX4, DVL1, DVL2, DVL3, EP300, HDAC1, HDAC2, HES1, HES5, JAG1, JAG2, KAT2A, KAT2B, LFNG, MAML1, MAML2, MAML3, MFNG, NCOR2, NCSTN, NOTCH1, NOTCH2, NOTCH3, NOTCH4, NUMB, NUMBL, PSEN1, PSEN2, PSENEN, PTCRA, RBPJ, RBPJL, RFNG, SNW1]	FALSE	[CTBP1, DLL1, DLL3, DTX1, DTX3, DVL3, HES5, JAG2, MFNG, NOTCH1]	[DTX2, HDAC1, NOTCH2, NUMB]	[]	71.4286	28.5714	0	Specific for Cluster 1
KEGG:04360	KEGG_23.07.2009	Axon guidance	[-1]	[None]	52	39.6947	6.49e-06	0.000934	{None=NaN}	{None=NaN}	[ABLIM1, ABLIM2, ABLIM3, ARHGEF12, CDC42, CDK5, CXCL12, CXCR4, DPYSL2, EFNA4, EFNB3, EPHA1, EPHA3, EPHA4, EPHA5, EPHA8, EPHB1, EPHB3, EPHB4, FES, FYN, GNAI2, ITGB1, L1CAM, LRRC4C, MAPK1, MAPK3, NGEF, NTN1, PAK3, PAK7, PLXNA2, PLXNA3, PPP3CB, PPP3CC, RHOD, ROBO2, ROBO3, SEMA3A, SEMA3E, SEMA3F, SEMA4D, SEMA4F, SEMA5B, SEMA6A, SEMA6C, SLIT2, SLIT3, SRGAP1, SRGAP3, UNC5B, UNC5D]	[641992, ABL1, ABLIM1, ABLIM2, ABLIM3, ARHGEF12, CDC42, CDC42P2, CDK5, CFL1, CFL2, CHP, CHP2, CXCL12, CXCR4, DCC, DPYSL2, DPYSL5, EFNA1, EFNA2, EFNA3, EFNA4, EFNA5, EFNB1, EFNB2, EFNB3, EPHA1, EPHA2, EPHA3, EPHA4, EPHA5, EPHA6, EPHA7, EPHA8, EPHB1, EPHB2, EPHB3, EPHB4, EPHB6, FES, FYN, GNAI1, GNAI2, GNAI3, GSK3B, HRAS, ITGB1, KRAS, L1CAM, LIMK1, LIMK2, LRRC4C, MAPK1, MAPK3, MET, NCK1, NCK2, NFAT5…	FALSE	[ABLIM1, ABLIM2, ABLIM3, ARHGEF12, CDC42, CDK5, CXCR4, DPYSL2, EFNB3, EPHA3, EPHA5, EPHA8, EPHB1, EPHB3, FYN, GNAI2, L1CAM, LRRC4C, MAPK3, NGEF, NTN1, PAK3, PAK7, PLXNA2, PLXNA3, PPP3CB, PPP3CC, ROBO2, ROBO3, SEMA3E, SEMA4F, SEMA5B, SEMA6C, SLIT2, SLIT3, SRGAP1, SRGAP3, UNC5B]	[CXCL12, CXCR4, EFNA4, EPHA1, EPHA4, EPHB4, FES, ITGB1, MAPK1, RHOD, SEMA3A, SEMA3F, SEMA4D, SEMA6A, UNC5D]	[CXCR4]	72.1154	27.8846	1.92308	Specific for Cluster 1
KEGG:04620	KEGG_23.07.2009	Toll-like receptor signaling pathway	[-1]	[Group7]	17	16.6667	0.186767	1	{Group7=0.0328845630368055}	{Group7=0.6248066976993045}	[AKT1, CD14, CD40, FOS, IFNAR1, IL8, JUN, MAPK1, MAPK10, MAPK11, MAPK13, MAPK3, PIK3R1, PIK3R2, RELA, SPP1, STAT1]	[AKT1, AKT2, AKT3, CASP8, CCL3, CCL4, CCL5, CD14, CD40, CD80, CD86, CHUK, CXCL10, CXCL11, CXCL9, FADD, FOS, IFNA1, IFNA10, IFNA13, IFNA14, IFNA16, IFNA17, IFNA2, IFNA21, IFNA4, IFNA5, IFNA6, IFNA7, IFNA8, IFNAR1, IFNAR2, IFNB1, IKBKB, IKBKE, IKBKG, IL12A, IL12B, IL1B, IL6, IL8, IRAK1, IRAK4, IRF3, IRF5, IRF7, JUN, LBP, LOC650832, LY96, MAP2K1, MAP2K2, MAP2K3, MAP2K4, MAP2K6, MAP2K7, MAP3K7, MAP3K…	FALSE	[AKT1, CD14, FOS, IFNAR1, IL8, JUN, MAPK10, MAPK11, MAPK3, PIK3R1, PIK3R2, RELA, SPP1]	[CD40, MAPK1, MAPK13, STAT1]	[]	76.4706	23.5294	0	Specific for Cluster 1
KEGG:04650	KEGG_23.07.2009	Natural killer cell mediated cytotoxicity	[-1]	[Group7]	17	12.3188	0.00262741	0.378346	{Group7=0.0328845630368055}	{Group7=0.6248066976993045}	[FYN, GRB2, IFNAR1, MAPK1, MAPK3, PIK3R1, PIK3R2, PLCG2, PPP3CB, PPP3CC, PRF1, PTPN6, SHC1, SHC2, SHC4, ULBP1, VAV2]	[ARAF, BID, BRAF, CASP3, CD244, CD247, CD48, CHP, CHP2, CSF2, FAS, FASLG, FCER1G, FCGR3A, FCGR3B, FYN, GRB2, GZMB, HCST, HLA-A, HLA-B, HLA-C, HLA-E, HLA-G, HRAS, ICAM1, ICAM2, IFNA1, IFNA10, IFNA13, IFNA14, IFNA16, IFNA17, IFNA2, IFNA21, IFNA4, IFNA5, IFNA6, IFNA7, IFNA8, IFNAR1, IFNAR2, IFNB1, IFNG, IFNGR1, IFNGR2, ITGAL, ITGB2, KIR2DL1, KIR2DL2, KIR2DL3, KIR2DL4, KIR2DL5A, KIR2DS1, KIR2DS3, KIR…	FALSE	[FYN, GRB2, IFNAR1, MAPK3, PIK3R1, PIK3R2, PPP3CB, PPP3CC, SHC2, SHC4, ULBP1, VAV2]	[MAPK1, PLCG2, PRF1, PTPN6, SHC1]	[]	70.5882	29.4118	0	Specific for Cluster 1
KEGG:04660	KEGG_23.07.2009	T cell receptor signaling pathway	[-1]	[Group7]	22	20	0.643801	1	{Group7=0.0328845630368055}	{Group7=0.6248066976993045}	[AKT1, CARD11, CBLC, CDC42, CDK4, FOS, FYN, GRB2, JUN, MAPK1, MAPK11, MAPK13, MAPK3, PAK3, PAK7, PIK3R1, PIK3R2, PPP3CB, PPP3CC, PTPN6, RELA, VAV2]	[641992, AKT1, AKT2, AKT3, BCL10, CARD11, CBL, CBLB, CBLC, CD247, CD28, CD3D, CD3E, CD3G, CD4, CD40LG, CD8A, CD8B, CDC42, CDC42P2, CDK4, CHP, CHP2, CHUK, CSF2, CTLA4, DLG1, FOS, FYN, GRAP2, GRB2, GSK3B, HRAS, ICOS, IFNG, IKBKB, IKBKG, IL10, IL2, IL4, IL5, ITK, JUN, KRAS, LAT, LCK, LCP2, MALT1, MAP2K1, MAP2K2, MAP2K7, MAP3K14, MAP3K7, MAP3K8, MAPK1, MAPK11, MAPK12, MAPK13, MAPK14, MAPK3, MAPK9, NC…	FALSE	[AKT1, CDC42, FOS, FYN, GRB2, JUN, MAPK11, MAPK3, PAK3, PAK7, PIK3R1, PIK3R2, PPP3CB, PPP3CC, RELA, VAV2]	[CARD11, CBLC, CDK4, MAPK1, MAPK13, PTPN6]	[]	72.7273	27.2727	0	Specific for Cluster 1
KEGG:04662	KEGG_23.07.2009	B cell receptor signaling pathway	[-1]	[Group7]	16	21.3333	0.889787	1	{Group7=0.0328845630368055}	{Group7=0.6248066976993045}	[AKT1, CARD11, FOS, GRB2, JUN, LYN, MAPK1, MAPK3, PIK3R1, PIK3R2, PLCG2, PPP3CB, PPP3CC, PTPN6, RELA, VAV2]	[AKT1, AKT2, AKT3, BCL10, BLNK, BTK, CARD11, CD19, CD22, CD72, CD79A, CD79B, CD81, CHP, CHP2, CHUK, CR2, DAPP1, FCGR2B, FOS, GRB2, GSK3B, HRAS, IFITM1, IKBKB, IKBKG, INPP5D, JUN, KRAS, LILRB3, LYN, MALT1, MAP2K1, MAP2K2, MAPK1, MAPK3, NFAT5, NFATC1, NFATC2, NFATC3, NFATC4, NFKB1, NFKBIA, NFKBIB, NFKBIE, NRAS, PIK3AP1, PIK3CA, PIK3CB, PIK3CD, PIK3CG, PIK3R1, PIK3R2, PIK3R3, PIK3R5, PLCG2, PPP3CA, …	FALSE	[AKT1, FOS, GRB2, JUN, MAPK3, PIK3R1, PIK3R2, PPP3CB, PPP3CC, RELA, VAV2]	[CARD11, LYN, MAPK1, PLCG2, PTPN6]	[]	68.75	31.25	0	Specific for Cluster 1
KEGG:04710	KEGG_23.07.2009	Circadian rhythm	[-1]	[None]	6	46.1538	0.0868997	1	{None=NaN}	{None=NaN}	[BHLHB2, CRY1, CRY2, CSNK1D, CSNK1E, PER2]	[ARNTL, BHLHB2, BHLHB3, CLOCK, CRY1, CRY2, CSNK1D, CSNK1E, NPAS2, NR1D1, PER1, PER2, PER3]	FALSE	[BHLHB2, CRY1, CRY2, CSNK1E, PER2]	[CSNK1D]	[]	83.3333	16.6667	0	Specific for Cluster 1
KEGG:04720	KEGG_23.07.2009	Long-term potentiation	[-1]	[Group3, Group8]	19	24.6753	0.679491	1	{Group3=0.4041152706345507, Group8=0.08538387732992705}	{Group3=1.0, Group8=1.0}	[ADCY1, ADCY8, CALM1, CAMK2A, CAMK2B, GRIA2, GRIN1, ITPR2, ITPR3, MAPK1, MAPK3, PLCB1, PPP1CC, PPP1R1A, PPP3CB, PPP3CC, PRKACB, RPS6KA1, RPS6KA2]	[ADCY1, ADCY8, ARAF, ATF4, BRAF, CACNA1C, CALM1, CALM2, CALM3, CALML3, CALML5, CALML6, CAMK2A, CAMK2B, CAMK2D, CAMK2G, CAMK4, CHP, CHP2, CREBBP, EP300, GNAQ, GRIA1, GRIA2, GRIN1, GRIN2A, GRIN2B, GRIN2C, GRIN2D, GRM1, GRM5, HRAS, ITPR1, ITPR2, ITPR3, KRAS, LOC100133404, LOC100134077, LOC643159, LOC643894, LOC652710, MAP2K1, MAP2K2, MAPK1, MAPK3, NRAS, PLCB1, PLCB2, PLCB3, PLCB4, PPP1CA, PPP1CB, PP…	FALSE	[ADCY1, CALM1, CAMK2A, CAMK2B, GRIA2, GRIN1, MAPK3, PLCB1, PPP1R1A, PPP3CB, PPP3CC, PRKACB, RPS6KA2]	[ADCY8, ITPR2, ITPR3, MAPK1, PPP1CC, RPS6KA1]	[]	68.4211	31.5789	0	Specific for Cluster 1
KEGG:04722	KEGG_23.07.2009	Neurotrophin signaling pathway	[-1]	[Group3, Group7]	37	28.2443	0.111903	1	{Group3=0.4041152706345507, Group7=0.0328845630368055}	{Group3=1.0, Group7=0.6248066976993045}	[AKT1, ARHGDIA, ARHGDIB, BAD, BCL2, CALM1, CAMK2A, CAMK2B, CDC42, FOXO3, GRB2, IRS2, JUN, KIDINS220, MAGED1, MAPK1, MAPK10, MAPK11, MAPK13, MAPK3, NTF3, NTRK2, NTRK3, PIK3R1, PIK3R2, PLCG2, RELA, RIPK2, RPS6KA1, RPS6KA2, SH2B2, SH2B3, SHC1, SHC2, SHC4, SORT1, YWHAG]	[641992, ABL1, AKT1, AKT2, AKT3, ARHGDIA, ARHGDIB, ATF4, BAD, BAX, BCL2, BDNF, BRAF, CALM1, CALM2, CALM3, CALML3, CALML5, CALML6, CAMK2A, CAMK2B, CAMK2D, CAMK2G, CAMK4, CDC42, CDC42P2, CRK, CRKL, CSK, FASLG, FOXO3, FRS2, GAB1, GRB2, GSK3B, HRAS, IKBKB, IRAK1, IRAK2, IRAK3, IRAK4, IRS1, IRS2, IRS4, JUN, KIDINS220, KRAS, LOC643159, LOC643894, MAGED1, MAP2K1, MAP2K2, MAP2K5, MAP2K7, MAP3K1, MAP3K3, …	FALSE	[AKT1, ARHGDIA, BAD, BCL2, CALM1, CAMK2A, CAMK2B, CDC42, FOXO3, GRB2, IRS2, JUN, KIDINS220, MAGED1, MAPK10, MAPK11, MAPK3, NTRK2, NTRK3, PIK3R1, PIK3R2, RELA, RPS6KA2, SH2B2, SHC2, SHC4, SORT1, YWHAG]	[ARHGDIB, MAPK1, MAPK13, NTF3, PLCG2, RIPK2, RPS6KA1, SH2B3, SHC1]	[]	75.6757	24.3243	0	Specific for Cluster 1
KEGG:04742	KEGG_23.07.2009	Taste transduction	[-1]	[None]	10	18.5185	0.622627	1	{None=NaN}	{None=NaN}	[ACCN1, ADCY8, CACNA1A, GNB1, GNG3, ITPR3, KCNB1, PDE1A, PRKACB, SCNN1A]	[ACCN1, ADCY4, ADCY6, ADCY8, CACNA1A, CACNA1B, GNAS, GNAT3, GNB1, GNB3, GNG13, GNG3, GRM4, ITPR3, KCNB1, LOC100134077, PDE1A, PLCB2, PRKACA, PRKACB, PRKACG, PRKX, PRKY, SCNN1A, SCNN1B, SCNN1G, TAS1R1, TAS1R2, TAS1R3, TAS2R1, TAS2R10, TAS2R13, TAS2R14, TAS2R16, TAS2R3, TAS2R38, TAS2R39, TAS2R4, TAS2R40, TAS2R41, TAS2R42, TAS2R43, TAS2R44, TAS2R45, TAS2R46, TAS2R48, TAS2R49, TAS2R5, TAS2R50, TAS2R6…	FALSE	[ACCN1, CACNA1A, GNB1, GNG3, KCNB1, PDE1A, PRKACB]	[ADCY8, ITPR3, SCNN1A]	[]	70	30	0	Specific for Cluster 1
KEGG:04920	KEGG_23.07.2009	Adipocytokine signaling pathway	[-1]	[None]	10	14.9254	0.183206	1	{None=NaN}	{None=NaN}	[ACACB, ADIPOQ, AKT1, CD36, IRS2, MAPK10, PCK2, PPARGC1A, RELA, STAT3]	[ACACB, ACSL1, ACSL3, ACSL4, ACSL5, ACSL6, ADIPOQ, ADIPOR1, ADIPOR2, AGRP, AKT1, AKT2, AKT3, CAMKK1, CAMKK2, CD36, CHUK, CPT1A, CPT1B, CPT1C, FRAP1, G6PC, G6PC2, IKBKB, IKBKG, IRS1, IRS2, IRS4, JAK2, LEP, LEPR, MAPK10, MAPK8, MAPK9, NFKB1, NFKBIA, NFKBIB, NFKBIE, NPY, PCK1, PCK2, POMC, PPARA, PPARGC1A, PRKAA1, PRKAA2, PRKAB1, PRKAB2, PRKAG1, PRKAG2, PRKAG3, PRKCQ, PTPN11, RELA, RXRA, RXRB, RXRG, …	FALSE	[ADIPOQ, AKT1, CD36, IRS2, MAPK10, PPARGC1A, RELA, STAT3]	[ACACB, CD36, PCK2]	[CD36]	75	25	10	Specific for Cluster 1
KEGG:04930	KEGG_23.07.2009	Type II diabetes mellitus	[-1]	[Group7]	13	26.5306	0.492506	1	{Group7=0.0328845630368055}	{Group7=0.6248066976993045}	[ADIPOQ, CACNA1A, CACNA1E, CACNA1G, IRS2, MAPK1, MAPK10, MAPK3, PIK3R1, PIK3R2, PRKCE, PRKCZ, SOCS2]	[ABCC8, ADIPOQ, CACNA1A, CACNA1B, CACNA1C, CACNA1D, CACNA1E, CACNA1G, FRAP1, GCK, HK1, HK2, HK3, IKBKB, INS, INSR, IRS1, IRS2, IRS4, KCNJ11, LOC100133404, LOC652710, MAFA, MAPK1, MAPK10, MAPK3, MAPK8, MAPK9, PDX1, PIK3CA, PIK3CB, PIK3CD, PIK3CG, PIK3R1, PIK3R2, PIK3R3, PIK3R5, PKLR, PKM2, PRKCD, PRKCE, PRKCZ, SLC2A2, SLC2A4, SOCS1, SOCS2, SOCS3, SOCS4, TNF]	FALSE	[ADIPOQ, CACNA1A, CACNA1E, CACNA1G, IRS2, MAPK10, MAPK3, PIK3R1, PIK3R2, PRKCE, PRKCZ, SOCS2]	[MAPK1]	[]	92.3077	7.69231	0	Specific for Cluster 1
KEGG:04950	KEGG_23.07.2009	Maturity onset diabetes of the young	[-1]	[None]	4	16	0.630701	1	{None=NaN}	{None=NaN}	[FOXA2, FOXA3, NKX2-2, PAX6]	[BHLHB8, FOXA2, FOXA3, GCK, HES1, HHEX, HNF1A, HNF1B, HNF4A, HNF4G, IAPP, INS, MAFA, MNX1, NEUROD1, NEUROG3, NKX2-2, NKX6-1, NR5A2, ONECUT1, PAX4, PAX6, PDX1, PKLR, SLC2A2]	FALSE	[FOXA2, NKX2-2, PAX6]	[FOXA3]	[]	75	25	0	Specific for Cluster 1
KEGG:05012	KEGG_23.07.2009	Parkinson's disease	[-1]	[None]	10	7.35294	3.16e-06	0.000456	{None=NaN}	{None=NaN}	[ATP5H, GPR37, NDUFA4L2, NDUFA9, NDUFV1, SNCAIP, TH, UBA1, UBE2J1, UBE2L3]	[4508, 4509, 4512, 4513, 4514, 4519, 4535, 4536, 4537, 4538, 4539, 4540, 4541, APAF1, ATP5A1, ATP5B, ATP5C1, ATP5D, ATP5E, ATP5F1, ATP5G1, ATP5G2, ATP5G3, ATP5H, ATP5J, ATP5O, CASP3, CASP9, COX4I1, COX4I2, COX5A, COX5B, COX6A1, COX6A2, COX6B1, COX6B2, COX6C, COX7A1, COX7A2, COX7A2L, COX7B, COX7B2, COX7C, COX8A, COX8C, CYC1, CYCS, GPR37, HTRA2, LOC100128525, LOC100130247, LOC100133737, LOC390424, …	FALSE	[NDUFA4L2, NDUFV1, SNCAIP, TH, UBA1, UBE2J1, UBE2L3]	[ATP5H, GPR37, NDUFA9]	[]	70	30	0	Specific for Cluster 1
KEGG:05014	KEGG_23.07.2009	Amyotrophic lateral sclerosis (ALS)	[-1]	[Group7]	12	21.4286	1	1	{Group7=0.0328845630368055}	{Group7=0.6248066976993045}	[BAD, BCL2, GRIA2, GRIN1, MAPK11, MAPK13, NEFL, NEFM, NOS2, PPP3CB, PPP3CC, PRPH2]	[ALS2, APAF1, BAD, BAX, BCL2, BCL2L1, BID, CASP1, CASP3, CASP9, CAT, CCS, CHP, CHP2, CYCS, DAXX, DERL1, GPX1, GRIA1, GRIA2, GRIN1, GRIN2A, GRIN2B, GRIN2C, GRIN2D, LOC650832, MAP2K3, MAP2K6, MAP3K5, MAPK11, MAPK12, MAPK13, MAPK14, NEFH, NEFL, NEFM, NOS1, NOS2, NOS3, PPP3CA, PPP3CB, PPP3CC, PPP3R1, PPP3R2, PRPH, PRPH2, RAB5A, RAC1, SLC1A2, SOD1, TNF, TNFRSF1A, TNFRSF1B, TOMM40, TOMM40L, TP53]	FALSE	[BAD, BCL2, GRIA2, GRIN1, MAPK11, NEFL, NEFM, PPP3CB, PPP3CC, PRPH2]	[MAPK13, NOS2]	[]	83.3333	16.6667	0	Specific for Cluster 1
KEGG:05020	KEGG_23.07.2009	Prion diseases	[-1]	[None]	11	30.5556	0.233848	1	{None=NaN}	{None=NaN}	[EGR1, FYN, HSPA5, LAMC1, MAPK1, MAPK3, NCAM1, NCAM2, NOTCH1, PRKACB, PRNP]	[BAX, C1QA, C1QB, C1QC, C5, C6, C7, C8A, C8B, C8G, C9, CCL5, EGR1, ELK1, FYN, HSPA1A, HSPA5, IL1A, IL1B, IL6, LAMC1, MAP2K1, MAP2K2, MAPK1, MAPK3, NCAM1, NCAM2, NOTCH1, PRKACA, PRKACB, PRKACG, PRKX, PRKY, PRNP, SOD1, STIP1]	FALSE	[FYN, HSPA5, MAPK3, NCAM1, NCAM2, NOTCH1, PRKACB, PRNP]	[EGR1, LAMC1, MAPK1]	[]	72.7273	27.2727	0	Specific for Cluster 1
KEGG:05110	KEGG_23.07.2009	Vibrio cholerae infection	[-1]	[Group5]	21	35.5932	0.0186849	1	{Group5=0.03703481974496676}	{Group5=0.7036615751543684}	[ACTG1, ADCY9, ARF1, ATP6AP1, ATP6V0A1, ATP6V0A4, ATP6V0B, ATP6V0C, ATP6V0D1, ATP6V0E2, ATP6V1A, ATP6V1B2, ATP6V1D, ATP6V1F, ATP6V1G2, PLCG2, PRKACB, SLC12A2, TCIRG1, TJP1, TJP2]	[ACTB, ACTG1, ADCY3, ADCY9, ARF1, ATP6AP1, ATP6V0A1, ATP6V0A2, ATP6V0A4, ATP6V0B, ATP6V0C, ATP6V0D1, ATP6V0D2, ATP6V0E1, ATP6V0E2, ATP6V1A, ATP6V1B1, ATP6V1B2, ATP6V1C1, ATP6V1C2, ATP6V1D, ATP6V1E1, ATP6V1E2, ATP6V1F, ATP6V1G1, ATP6V1G2, ATP6V1G3, ATP6V1H, CFTR, ERO1L, GNAS, KCNQ1, KDELR1, KDELR2, KDELR3, LOC100132978, LOC646048, LOC646821, LOC648921, MUC2, PDIA4, PLCG1, PLCG2, PRKACA, PRKACB, PR…	FALSE	[ACTG1, ADCY9, ARF1, ATP6AP1, ATP6V0A1, ATP6V0A4, ATP6V0B, ATP6V0C, ATP6V0D1, ATP6V0E2, ATP6V1A, ATP6V1B2, ATP6V1D, ATP6V1F, ATP6V1G2, PRKACB, SLC12A2]	[PLCG2, TCIRG1, TJP1, TJP2]	[]	80.9524	19.0476	0	Specific for Cluster 1
KEGG:05120	KEGG_23.07.2009	Epithelial cell signaling in Helicobacter pylori infection	[-1]	[Group5]	26	36.6197	0.00614634	0.885073	{Group5=0.03703481974496676}	{Group5=0.7036615751543684}	[ATP6AP1, ATP6V0A1, ATP6V0A4, ATP6V0B, ATP6V0C, ATP6V0D1, ATP6V0E2, ATP6V1A, ATP6V1B2, ATP6V1D, ATP6V1F, ATP6V1G2, CDC42, EGFR, F11R, IL8, JAM2, JUN, LYN, MAPK10, MAPK11, MAPK13, PLCG2, RELA, TCIRG1, TJP1]	[641992, ADAM10, ADAM17, ATP6AP1, ATP6V0A1, ATP6V0A2, ATP6V0A4, ATP6V0B, ATP6V0C, ATP6V0D1, ATP6V0D2, ATP6V0E1, ATP6V0E2, ATP6V1A, ATP6V1B1, ATP6V1B2, ATP6V1C1, ATP6V1C2, ATP6V1D, ATP6V1E1, ATP6V1E2, ATP6V1F, ATP6V1G1, ATP6V1G2, ATP6V1G3, ATP6V1H, CASP3, CCL5, CDC42, CDC42P2, CHUK, CSK, CXCL1, EGFR, F11R, GIT1, HBEGF, IGSF5, IKBKB, IKBKG, IL8, IL8RA, IL8RB, JAM2, JAM3, JUN, LOC100132978, LYN, MAP…	FALSE	[ATP6AP1, ATP6V0A1, ATP6V0A4, ATP6V0B, ATP6V0C, ATP6V0D1, ATP6V0E2, ATP6V1A, ATP6V1B2, ATP6V1D, ATP6V1F, ATP6V1G2, CDC42, IL8, JAM2, JUN, MAPK10, MAPK11, RELA]	[EGFR, F11R, LYN, MAPK13, PLCG2, TCIRG1, TJP1]	[]	73.0769	26.9231	0	Specific for Cluster 1
KEGG:05130	KEGG_23.07.2009	Pathogenic Escherichia coli infection	[-1]	[None]	16	28.5714	0.262554	1	{None=NaN}	{None=NaN}	[ACTG1, CD14, CDC42, CDH1, EZR, FYN, ITGB1, KRT18, NCL, TUBA1A, TUBB2A, TUBB2B, TUBB3, TUBB4, TUBB4Q, WAS]	[641992, ABL1, ACTB, ACTG1, ARHGEF2, ARPC5, ARPC5L, CD14, CDC42, CDC42P2, CDH1, CLDN1, CTNNB1, CTTN, EZR, FYN, HCLS1, ITGB1, KRT18, LOC646048, LOC646821, LOC648921, LY96, NCK1, NCK2, NCL, OCLN, PRKCA, RHOA, ROCK1, ROCK2, RP11-631M21.2, TLR4, TLR5, TUBA1A, TUBA1B, TUBA1C, TUBA3C, TUBA3D, TUBA3E, TUBA4A, TUBA8, TUBAL3, TUBB, TUBB1, TUBB2A, TUBB2B, TUBB2C, TUBB3, TUBB4, TUBB4Q, TUBB6, WAS, WASL, YWH…	FALSE	[ACTG1, CD14, CDC42, FYN, TUBA1A, TUBB2A, TUBB2B, TUBB3, TUBB4, TUBB4Q, WAS]	[CDH1, EZR, ITGB1, KRT18, NCL]	[]	68.75	31.25	0	Specific for Cluster 1
KEGG:05131	KEGG_23.07.2009	Pathogenic Escherichia coli infection	[-1]	[None]	16	28.5714	0.262554	1	{None=NaN}	{None=NaN}	[ACTG1, CD14, CDC42, CDH1, EZR, FYN, ITGB1, KRT18, NCL, TUBA1A, TUBB2A, TUBB2B, TUBB3, TUBB4, TUBB4Q, WAS]	[641992, ABL1, ACTB, ACTG1, ARHGEF2, ARPC5, ARPC5L, CD14, CDC42, CDC42P2, CDH1, CLDN1, CTNNB1, CTTN, EZR, FYN, HCLS1, ITGB1, KRT18, LOC646048, LOC646821, LOC648921, LY96, NCK1, NCK2, NCL, OCLN, PRKCA, RHOA, ROCK1, ROCK2, RP11-631M21.2, TLR4, TLR5, TUBA1A, TUBA1B, TUBA1C, TUBA3C, TUBA3D, TUBA3E, TUBA4A, TUBA8, TUBAL3, TUBB, TUBB1, TUBB2A, TUBB2B, TUBB2C, TUBB3, TUBB4, TUBB4Q, TUBB6, WAS, WASL, YWH…	FALSE	[ACTG1, CD14, CDC42, FYN, TUBA1A, TUBB2A, TUBB2B, TUBB3, TUBB4, TUBB4Q, WAS]	[CDH1, EZR, ITGB1, KRT18, NCL]	[]	68.75	31.25	0	Specific for Cluster 1
KEGG:05211	KEGG_23.07.2009	Renal cell carcinoma	[-1]	[Group7]	18	25	0.571912	1	{Group7=0.0328845630368055}	{Group7=0.6248066976993045}	[AKT1, ARNT2, CDC42, EPAS1, ETS1, GRB2, HIF1A, JUN, MAPK1, MAPK3, PAK3, PAK7, PIK3R1, PIK3R2, TCEB2, VEGFA, VEGFB, VHL]	[641992, AKT1, AKT2, AKT3, ARAF, ARNT, ARNT2, BRAF, CDC42, CDC42P2, CREBBP, CRK, CRKL, CUL2, EGLN1, EGLN3, EP300, EPAS1, ETS1, FH, FIGF, FLCN, GAB1, GRB2, HGF, HIF1A, HRAS, JUN, KRAS, MAP2K1, MAP2K2, MAPK1, MAPK3, MET, NRAS, PAK1, PAK2, PAK3, PAK4, PAK6, PAK7, PDGFB, PGF, PIK3CA, PIK3CB, PIK3CD, PIK3CG, PIK3R1, PIK3R2, PIK3R3, PIK3R5, PTPN11, RAC1, RAF1, RAP1A, RAP1B, RAPGEF1, RBX1, SLC2A1, SOS1,…	FALSE	[AKT1, ARNT2, CDC42, GRB2, JUN, MAPK3, PAK3, PAK7, PIK3R1, PIK3R2, TCEB2, VEGFA, VEGFB, VHL]	[EPAS1, ETS1, HIF1A, MAPK1]	[]	77.7778	22.2222	0	Specific for Cluster 1
KEGG:00020	KEGG_23.07.2009	Citrate cycle (TCA cycle)	[-1]	[None]	19.4685	27.597	0.271849	0.898457	{None=NaN}	{None=NaN}	[CS, IDH3A, IDH3G, PCK2, SUCLG1, SUCLG2]	[ACLY, ACO1, ACO2, CS, DLAT, DLD, DLST, FH, IDH1, IDH2, IDH3A, IDH3B, IDH3G, LOC283398, LOC651820, MDH1, MDH2, OGDH, OGDHL, PC, PCK1, PCK2, PDHA1, PDHA2, PDHB, SDHA, SDHB, SDHC, SDHD, SUCLA2, SUCLG1, SUCLG2, hCG_1776980]	FALSE	[CS, IDH3A, IDH3G, SUCLG1]	[PCK2, SUCLG2]	[]	74.3979	25.6021	-0.537496	Specific for Cluster 1
KEGG:00030	KEGG_23.07.2009	Pentose phosphate pathway	[-1]	[Group0, Group12, Group9]	9	34.6154	0.155856	1	{Group0=0.30867019226518994, Group12=0.8322817344488683, Group9=1.0}	{Group0=1.0, Group12=1.0, Group9=1.0}	[ALDOA, ALDOC, DERA, GPI, PGM1, PGM2, PRPS1, PRPS2, RPE]	[ALDOA, ALDOB, ALDOC, DERA, FBP1, FBP2, G6PD, GPI, H6PD, PFKL, PFKM, PFKP, PGD, PGLS, PGM1, PGM2, PRPS1, PRPS1L1, PRPS2, RBKS, RPE, RPIA, TALDO1, TKT, TKTL1, TKTL2]	TRUE	[ALDOA, ALDOC, GPI]	[DERA, PGM1, PGM2, PRPS1, PRPS2, RPE]	[]	33.3333	66.6667	0	Specific for Cluster 2
KEGG:00040	KEGG_23.07.2009	Pentose and glucuronate interconversions	[-1]	[Group11, Group12, Group19]	5	20	1	1	{Group11=0.502884176275838, Group12=0.8322817344488683, Group19=0.2128849313152687}	{Group11=1.0, Group12=1.0, Group19=1.0}	[GUSB, RPE, UGDH, UGP2, UGT2B7]	[AKR1B1, DCXR, GUSB, RPE, UGDH, UGP2, UGT1A1, UGT1A10, UGT1A3, UGT1A4, UGT1A5, UGT1A6, UGT1A7, UGT1A8, UGT1A9, UGT2A1, UGT2A3, UGT2B10, UGT2B11, UGT2B15, UGT2B17, UGT2B28, UGT2B4, UGT2B7, XYLB]	TRUE	[]	[GUSB, RPE, UGDH, UGP2, UGT2B7]	[]	0	100	0	Specific for Cluster 2
KEGG:00052	KEGG_23.07.2009	Galactose metabolism	[-1]	[Group12]	5	20	1	1	{Group12=0.8322817344488683}	{Group12=1.0}	[B4GALT1, GLB1, PGM1, PGM2, UGP2]	[AKR1B1, B4GALT1, B4GALT2, G6PC, G6PC2, GAA, GALE, GALK1, GALK2, GALT, GANC, GLA, GLB1, HK1, HK2, HK3, LALBA, LCT, MGAM, PFKL, PFKM, PFKP, PGM1, PGM2, UGP2]	FALSE	[]	[B4GALT1, GLB1, PGM1, PGM2, UGP2]	[]	0	100	0	Specific for Cluster 2
KEGG:00053	KEGG_23.07.2009	Ascorbate and aldarate metabolism	[-1]	[Group11, Group19]	5	19.2308	0.817045	1	{Group11=0.502884176275838, Group19=0.2128849313152687}	{Group11=1.0, Group19=1.0}	[ALDH1B1, ALDH7A1, ALDH9A1, UGDH, UGT2B7]	[ALDH1B1, ALDH2, ALDH3A1, ALDH3A2, ALDH7A1, ALDH9A1, MIOX, UGDH, UGT1A1, UGT1A10, UGT1A3, UGT1A4, UGT1A5, UGT1A6, UGT1A7, UGT1A8, UGT1A9, UGT2A1, UGT2A3, UGT2B10, UGT2B11, UGT2B15, UGT2B17, UGT2B28, UGT2B4, UGT2B7]	FALSE	[]	[ALDH1B1, ALDH7A1, ALDH9A1, UGDH, UGT2B7]	[]	0	100	0	Specific for Cluster 2
KEGG:00062	KEGG_23.07.2009	Fatty acid elongation in mitochondria	[-1]	[Group16, Group19]	3	37.5	0.389964	1	{Group16=1.0, Group19=0.2128849313152687}	{Group16=1.0, Group19=1.0}	[ACAA2, HADH, PPT1]	[ACAA2, ECHS1, HADH, HADHA, HADHB, MECR, PPT1, PPT2]	TRUE	[]	[ACAA2, HADH, PPT1]	[]	0	100	0	Specific for Cluster 2
KEGG:00071	KEGG_23.07.2009	Fatty acid metabolism	[-1]	[Group16, Group19]	8	18.6046	0.713392	1	{Group16=1.0, Group19=0.2128849313152687}	{Group16=1.0, Group19=1.0}	[ACAA2, ACADVL, ALDH1B1, ALDH7A1, ALDH9A1, DCI, GCDH, HADH]	[ACAA1, ACAA2, ACADL, ACADM, ACADS, ACADSB, ACADVL, ACAT1, ACAT2, ACOX1, ACOX3, ACSL1, ACSL3, ACSL4, ACSL5, ACSL6, ADH1A, ADH1B, ADH1C, ADH4, ADH5, ADH6, ADH7, ALDH1B1, ALDH2, ALDH3A1, ALDH3A2, ALDH7A1, ALDH9A1, CPT1A, CPT1B, CPT1C, CPT2, CYP4A11, CYP4A22, DCI, ECHS1, EHHADH, GCDH, HADH, HADHA, HADHB, PECI]	FALSE	[]	[ACAA2, ACADVL, ALDH1B1, ALDH7A1, ALDH9A1, DCI, GCDH, HADH]	[]	0	100	0	Specific for Cluster 2
KEGG:00140	KEGG_23.07.2009	C21-Steroid hormone metabolism	[-1]	[None]	3	27.2727	0.7187	1	{None=NaN}	{None=NaN}	[AKR1C4, CYP11A1, CYP21A2]	[AKR1C4, AKR1D1, CYP11A1, CYP11B1, CYP11B2, CYP17A1, CYP21A2, HSD11B1, HSD11B2, HSD3B1, HSD3B2]	FALSE	[AKR1C4]	[CYP11A1, CYP21A2]	[]	33.3333	66.6667	0	Specific for Cluster 2
KEGG:00230	KEGG_23.07.2009	Purine metabolism	[-1]	[Group6]	43	27.9221	0.115846	1	{Group6=0.029218221585727632}	{Group6=0.555146210128825}	[ADCY1, ADCY8, ADCY9, ADSL, ADSS, AK1, APRT, ATIC, DGUOK, GART, GMPR2, GUK1, HPRT1, NME4, NP, NT5E, NUDT5, PAICS, PAPSS2, PDE1A, PDE4B, PDE4D, PDE5A, PDE7B, PDE9A, PFAS, POLA1, POLA2, POLD1, POLE, POLE2, POLR1B, POLR2D, POLR3C, POLR3G, POLR3GL, POLR3K, PRIM1, PRIM2, PRPS1, PRPS2, RRM1, RRM2]	[ADA, ADCY1, ADCY10, ADCY2, ADCY3, ADCY4, ADCY5, ADCY6, ADCY7, ADCY8, ADCY9, ADK, ADSL, ADSS, ADSSL1, AK1, AK2, AK3L1, AK5, AK7, ALLC, AMPD1, AMPD2, AMPD3, APRT, ATIC, CANT1, DCK, DGUOK, ENPP1, ENPP3, ENTPD1, ENTPD2, ENTPD3, ENTPD4, ENTPD5, ENTPD6, ENTPD8, FHIT, GART, GDA, GMPR, GMPR2, GMPS, GUCY1A2, GUCY1A3, GUCY1B3, GUCY2C, GUCY2D, GUCY2F, GUK1, HPRT1, IMPDH1, IMPDH2, ITPA, LOC100133953, LOC100…	TRUE	[ADCY1, ADCY9, AK1, DGUOK, GUK1, PDE1A, PDE4B, PDE4D, PDE7B, PDE9A, POLR3GL]	[ADCY8, ADSL, ADSS, APRT, ATIC, GART, GMPR2, HPRT1, NME4, NP, NT5E, NUDT5, PAICS, PAPSS2, PDE5A, PFAS, POLA1, POLA2, POLD1, POLE, POLE2, POLR1B, POLR2D, POLR3C, POLR3G, POLR3K, PRIM1, PRIM2, PRPS1, PRPS2, RRM1, RRM2]	[]	25.5814	74.4186	0	Specific for Cluster 2
KEGG:00240	KEGG_23.07.2009	Pyrimidine metabolism	[-1]	[Group6]	28	29.1667	0.137215	1	{Group6=0.029218221585727632}	{Group6=0.555146210128825}	[AK3, CAD, CDA, CTPS, DUT, NME4, NP, NT5E, POLA1, POLA2, POLD1, POLE, POLE2, POLR1B, POLR2D, POLR3C, POLR3G, POLR3GL, POLR3K, PRIM1, PRIM2, RRM1, RRM2, TK1, TXNRD2, TYMS, UCK2, UPP1]	[AK3, CAD, CANT1, CDA, CMPK1, CMPK2, CTPS, CTPS2, DCK, DCTD, DHODH, DPYD, DPYS, DTYMK, DUT, ENTPD1, ENTPD3, ENTPD4, ENTPD5, ENTPD6, ENTPD8, ITPA, NME1, NME2, NME3, NME4, NME6, NME7, NP, NT5C, NT5C1A, NT5C1B, NT5C2, NT5C3, NT5E, NT5M, NUDT2, PNPT1, POLA1, POLA2, POLD1, POLD2, POLD3, POLD4, POLE, POLE2, POLE3, POLE4, POLR1A, POLR1B, POLR1C, POLR1D, POLR1E, POLR2A, POLR2B, POLR2C, POLR2D, POLR2E, PO…	FALSE	[AK3, POLR3GL]	[CAD, CDA, CTPS, DUT, NME4, NP, NT5E, POLA1, POLA2, POLD1, POLE, POLE2, POLR1B, POLR2D, POLR3C, POLR3G, POLR3K, PRIM1, PRIM2, RRM1, RRM2, TK1, TXNRD2, TYMS, UCK2, UPP1]	[]	7.14286	92.8571	0	Specific for Cluster 2
KEGG:00271	KEGG_23.07.2009	Methionine metabolism	[-1]	[None]	6	24	0.812204	1	{None=NaN}	{None=NaN}	[AHCY, AMD1, CBS, DNMT1, DNMT3B, MAT2A]	[ADI1, AHCY, AHCYL1, AHCYL2, AMD1, APIP, BHMT, CBS, CTH, DNMT1, DNMT3A, DNMT3B, DNMT3L, IL4I1, MARS, MARS2, MAT1A, MAT2A, MAT2B, MTAP, MTFMT, MTR, SRM, TAT, TRDMT1]	FALSE	[]	[AHCY, AMD1, CBS, DNMT1, DNMT3B, MAT2A]	[]	0	100	0	Specific for Cluster 2
KEGG:00280	KEGG_23.07.2009	Valine, leucine and isoleucine degradation	[-1]	[Group19]	12	26.6667	0.476066	1	{Group19=0.2128849313152687}	{Group19=1.0}	[ABAT, ACAA2, ALDH1B1, ALDH7A1, ALDH9A1, AUH, BCAT1, BCKDHB, HADH, HIBADH, HIBCH, HMGCS1]	[ABAT, ACAA1, ACAA2, ACAD8, ACADM, ACADS, ACADSB, ACAT1, ACAT2, ALDH1B1, ALDH2, ALDH3A1, ALDH3A2, ALDH6A1, ALDH7A1, ALDH9A1, AOX1, AUH, BCAT1, BCAT2, BCKDHA, BCKDHB, DBT, DLD, ECHS1, EHHADH, HADH, HADHA, HADHB, HIBADH, HIBCH, HMGCL, HMGCS1, HMGCS2, HSD17B10, IL4I1, IVD, MCCC1, MCCC2, MCEE, MUT, OXCT1, OXCT2, PCCA, PCCB]	FALSE	[ABAT, HMGCS1]	[ACAA2, ALDH1B1, ALDH7A1, ALDH9A1, AUH, BCAT1, BCKDHB, HADH, HIBADH, HIBCH]	[]	16.6667	83.3333	0	Specific for Cluster 2
KEGG:00290	KEGG_23.07.2009	Valine, leucine and isoleucine biosynthesis	[-1]	[None]	5	45.4545	0.0778945	1	{None=NaN}	{None=NaN}	[BCAT1, IARS, IARS2, LARS, LARS2]	[BCAT1, BCAT2, IARS, IARS2, LARS, LARS2, PDHA1, PDHA2, PDHB, VARS, VARS2]	FALSE	[]	[BCAT1, IARS, IARS2, LARS, LARS2]	[]	0	100	0	Specific for Cluster 2
KEGG:00310	KEGG_23.07.2009	Lysine degradation	[-1]	[Group19]	9	18.3673	0.606481	1	{Group19=0.2128849313152687}	{Group19=1.0}	[AASDHPPT, AASS, ALDH1B1, ALDH7A1, ALDH9A1, GCDH, HADH, SPCS3, SUV39H1]	[AADAT, AASDH, AASDHPPT, AASS, ACAT1, ACAT2, ALDH1B1, ALDH2, ALDH3A1, ALDH3A2, ALDH7A1, ALDH9A1, ASH1L, BBOX1, DLST, DOT1L, ECHS1, EHHADH, EHMT1, EHMT2, GCDH, HADH, HADHA, LOC100133888, LOC647597, NSD1, OGDH, OGDHL, PIPOX, PLOD1, PLOD2, PLOD3, SETD1A, SETD1B, SETD2, SETD7, SETD8, SETDB1, SETDB2, SETMAR, SPCS1, SPCS3, SUV39H1, SUV39H2, SUV420H1, SUV420H2, TMLHE, WHSC1, WHSC1L1]	FALSE	[AASDHPPT]	[AASS, ALDH1B1, ALDH7A1, ALDH9A1, GCDH, HADH, SPCS3, SUV39H1]	[]	11.1111	88.8889	0	Specific for Cluster 2
KEGG:00330	KEGG_23.07.2009	Arginine and proline metabolism	[-1]	[Group19]	15	27.2727	0.416108	1	{Group19=0.2128849313152687}	{Group19=1.0}	[ACY1, ALDH1B1, ALDH4A1, ALDH7A1, ALDH9A1, AMD1, ARG2, ASS1, CKB, GATM, GLS, MAOB, NOS2, PRODH, SMS]	[ABP1, ACY1, ADC, AGMAT, ALDH18A1, ALDH1B1, ALDH2, ALDH3A1, ALDH3A2, ALDH4A1, ALDH7A1, ALDH9A1, AMD1, ARG1, ARG2, ASL, ASS1, CKB, CKM, CKMT1A, CKMT1B, CKMT2, CPS1, DAO, GAMT, GATM, GLS, GLS2, GLUD1, GLUD2, GLUL, GOT1, GOT2, LAP3, MAOA, MAOB, NAGS, NOS1, NOS2, NOS3, OAT, ODC1, OTC, P4HA1, P4HA2, P4HA3, PRODH, PRODH2, PYCR1, PYCR2, PYCRL, SAT1, SAT2, SMS, SRM]	FALSE	[CKB, GATM, GLS, MAOB]	[ACY1, ALDH1B1, ALDH4A1, ALDH7A1, ALDH9A1, AMD1, ARG2, ASS1, NOS2, PRODH, SMS]	[]	26.6667	73.3333	0	Specific for Cluster 2
KEGG:00340	KEGG_23.07.2009	Histidine metabolism	[-1]	[Group0, Group19]	6	20.6897	1	1	{Group0=0.30867019226518994, Group19=0.2128849313152687}	{Group0=1.0, Group19=1.0}	[ALDH1A3, ALDH1B1, ALDH7A1, ALDH9A1, DDC, MAOB]	[ABP1, ACY3, ALDH1A3, ALDH1B1, ALDH2, ALDH3A1, ALDH3A2, ALDH3B1, ALDH3B2, ALDH7A1, ALDH9A1, AMDHD1, ASPA, CNDP1, DDC, FTCD, HAL, HDC, HEMK1, HNMT, LCMT1, LCMT2, MAOA, MAOB, METTL2B, METTL6, TRMT11, UROC1, WBSCR22]	FALSE	[DDC, MAOB]	[ALDH1A3, ALDH1B1, ALDH7A1, ALDH9A1]	[]	33.3333	66.6667	0	Specific for Cluster 2
KEGG:00380	KEGG_23.07.2009	Tryptophan metabolism	[-1]	[Group19]	10	24.3902	0.710578	1	{Group19=0.2128849313152687}	{Group19=1.0}	[AFMID, ALDH1B1, ALDH7A1, ALDH9A1, CYP1B1, DDC, GCDH, HADH, INDO, MAOB]	[AADAT, AANAT, ABP1, ACAT1, ACAT2, ACMSD, AFMID, ALDH1B1, ALDH2, ALDH3A1, ALDH3A2, ALDH7A1, ALDH9A1, AOX1, ASMT, CAT, CYP1A1, CYP1A2, CYP1B1, DDC, ECHS1, EHHADH, GCDH, HAAO, HADH, HADHA, IL4I1, INDO, INDOL1, INMT, KMO, KYNU, MAOA, MAOB, OGDH, OGDHL, TDO2, TPH1, TPH2, WARS, WARS2]	FALSE	[DDC, MAOB]	[AFMID, ALDH1B1, ALDH7A1, ALDH9A1, CYP1B1, GCDH, HADH, INDO]	[]	20	80	0	Specific for Cluster 2
KEGG:00410	KEGG_23.07.2009	beta-Alanine metabolism	[-1]	[Group10, Group19]	8	34.7826	0.206033	1	{Group10=0.8171956291898368, Group19=0.2128849313152687}	{Group10=1.0, Group19=1.0}	[ABAT, ALDH1B1, ALDH7A1, ALDH9A1, GAD1, GAD2, HIBCH, SMS]	[ABAT, ACADM, ALDH1B1, ALDH2, ALDH3A1, ALDH3A2, ALDH7A1, ALDH9A1, AOC2, AOC3, CNDP1, DPYD, DPYS, ECHS1, EHHADH, GAD1, GAD2, HADHA, HIBCH, MLYCD, SMS, SRM, UPB1]	FALSE	[ABAT, GAD1, GAD2]	[ALDH1B1, ALDH7A1, ALDH9A1, GAD1, HIBCH, SMS]	[GAD1]	31.25	68.75	12.5	Specific for Cluster 2
KEGG:00450	KEGG_23.07.2009	Selenoamino acid metabolism	[-1]	[None]	5	19.2308	0.817045	1	{None=NaN}	{None=NaN}	[AHCY, CBS, MAT2A, PAPSS2, SEPHS1]	[AHCY, AHCYL1, AHCYL2, CBS, CTH, GGT1, GGT5, GGT6, GGT7, HEMK1, LCMT1, LCMT2, MARS, MARS2, MAT1A, MAT2A, MAT2B, METTL2B, METTL6, PAPSS1, PAPSS2, SCLY, SEPHS1, SEPHS2, TRMT11, WBSCR22]	FALSE	[]	[AHCY, CBS, MAT2A, PAPSS2, SEPHS1]	[]	0	100	0	Specific for Cluster 2
KEGG:00480	KEGG_23.07.2009	Glutathione metabolism	[-1]	[Group17]	15	30	0.231505	1	{Group17=0.5658341389316652}	{Group17=1.0}	[ANPEP, GGCT, GSTA4, GSTK1, GSTM1, GSTM2, GSTM3, GSTO1, GSTO2, MGST1, MGST2, RRM1, RRM2, SMS, TXNDC12]	[ANPEP, G6PD, GCLC, GCLM, GGCT, GGT1, GGT5, GGT6, GGT7, GPX1, GPX2, GPX3, GPX4, GPX5, GPX6, GPX7, GSR, GSS, GSTA1, GSTA2, GSTA3, GSTA4, GSTA5, GSTK1, GSTM1, GSTM2, GSTM3, GSTM4, GSTM5, GSTO1, GSTO2, GSTP1, GSTT1, GSTT2, GSTZ1, IDH1, IDH2, LAP3, MGST1, MGST2, MGST3, ODC1, OPLAH, PGD, RRM1, RRM2, RRM2B, SMS, SRM, TXNDC12]	TRUE	[GSTA4, GSTM1, GSTM2, GSTM3]	[ANPEP, GGCT, GSTK1, GSTO1, GSTO2, MGST1, MGST2, RRM1, RRM2, SMS, TXNDC12]	[]	26.6667	73.3333	0	Specific for Cluster 2
KEGG:00500	KEGG_23.07.2009	Starch and sucrose metabolism	[-1]	[Group11, Group12, Group9]	10	19.2308	0.738133	1	{Group11=0.502884176275838, Group12=0.8322817344488683, Group9=1.0}	{Group11=1.0, Group12=1.0, Group9=1.0}	[GPI, GUSB, PGM1, PGM2, PGM2L1, PYGB, PYGL, UGDH, UGP2, UGT2B7]	[AGL, AMY1A, AMY1B, AMY1C, AMY2A, AMY2B, ENPP1, ENPP3, G6PC, G6PC2, GAA, GANC, GBA3, GBE1, GCK, GPI, GUSB, GYS1, GYS2, HK1, HK2, HK3, MGAM, PGM1, PGM2, PGM2L1, PYGB, PYGL, PYGM, SI, TREH, UGDH, UGP2, UGT1A1, UGT1A10, UGT1A3, UGT1A4, UGT1A5, UGT1A6, UGT1A7, UGT1A8, UGT1A9, UGT2A1, UGT2A3, UGT2B10, UGT2B11, UGT2B15, UGT2B17, UGT2B28, UGT2B4, UGT2B7, UXS1]	FALSE	[GPI, PGM2L1, PYGB]	[GUSB, PGM1, PGM2, PYGL, UGDH, UGP2, UGT2B7]	[]	30	70	0	Specific for Cluster 2
KEGG:00510	KEGG_23.07.2009	N-Glycan biosynthesis	[-1]	[None]	15	34.8837	0.0644933	1	{None=NaN}	{None=NaN}	[ALG1, ALG11, ALG6, ALG8, B4GALT1, DDOST, FUT8, GANAB, MAN1C1, MAN2A1, MGAT1, MGAT3, RPN2, ST6GAL1, STT3B]	[ALG1, ALG10, ALG10B, ALG11, ALG12, ALG13, ALG14, ALG2, ALG3, ALG5, ALG6, ALG8, ALG9, B4GALT1, B4GALT2, B4GALT3, DAD1, DDOST, DOLPP1, DPAGT1, DPM1, DPM2, DPM3, FUT8, GANAB, GCS1, MAN1A1, MAN1A2, MAN1B1, MAN1C1, MAN2A1, MGAT1, MGAT2, MGAT3, MGAT4A, MGAT4B, MGAT5, MGAT5B, RFT1, RPN1, RPN2, ST6GAL1, STT3B]	FALSE	[MAN1C1, MGAT3]	[ALG1, ALG11, ALG6, ALG8, B4GALT1, DDOST, FUT8, GANAB, MAN2A1, MGAT1, RPN2, ST6GAL1, STT3B]	[]	13.3333	86.6667	0	Specific for Cluster 2
KEGG:00511	KEGG_23.07.2009	Other glycan degradation	[-1]	[None]	3	18.75	1	1	{None=NaN}	{None=NaN}	[FUCA2, GLB1, MANBA]	[AGA, FLJ21865, FUCA1, FUCA2, GBA, GLB1, HEXA, HEXB, MAN2B1, MAN2B2, MAN2C1, MANBA, NEU1, NEU2, NEU3, NEU4]	FALSE	[]	[FUCA2, GLB1, MANBA]	[]	0	100	0	Specific for Cluster 2
KEGG:00520	KEGG_23.07.2009	Amino sugar and nucleotide sugar metabolism	[-1]	[Group12]	11	25.5814	0.585555	1	{Group12=0.8322817344488683}	{Group12=1.0}	[AMDHD2, GFPT2, GMDS, NAGK, PGM1, PGM2, PMM1, PMM2, RENBP, UGDH, UGP2]	[AMDHD2, CHIA, CHIT1, CMAS, CYB5R1, CYB5R3, FPGT, FUK, GALE, GALK1, GALK2, GALT, GCK, GFPT1, GFPT2, GMDS, GMPPA, GMPPB, GNE, GNPDA1, GNPDA2, GNPNAT1, HEXA, HEXB, HK1, HK2, HK3, MPI, NAGK, NANP, NANS, NPL, PGM1, PGM2, PGM3, PMM1, PMM2, RENBP, TSTA3, UAP1, UGDH, UGP2, UXS1]	FALSE	[NAGK, PMM1, RENBP]	[AMDHD2, GFPT2, GMDS, PGM1, PGM2, PMM2, UGDH, UGP2]	[]	27.2727	72.7273	0	Specific for Cluster 2
KEGG:00533	KEGG_23.07.2009	Keratan sulfate biosynthesis	[-1]	[Group14]	7	46.6667	0.0548626	1	{Group14=0.2385439721153672}	{Group14=1.0}	[B3GNT2, B4GALT1, B4GALT4, CHST1, CHST4, CHST6, FUT8]	[B3GNT1, B3GNT2, B3GNT7, B4GALT1, B4GALT2, B4GALT3, B4GALT4, CHST1, CHST2, CHST4, CHST6, FUT8, ST3GAL1, ST3GAL2, ST3GAL3]	TRUE	[CHST1]	[B3GNT2, B4GALT1, B4GALT4, CHST4, CHST6, FUT8]	[]	14.2857	85.7143	0	Specific for Cluster 2
KEGG:00561	KEGG_23.07.2009	Glycerolipid metabolism	[-1]	[Group0, Group13, Group19]	7	14.8936	0.290698	1	{Group0=0.30867019226518994, Group13=0.14221203629354792, Group19=0.2128849313152687}	{Group0=1.0, Group13=1.0, Group19=1.0}	[AKR1A1, ALDH1B1, ALDH7A1, ALDH9A1, LYCAT, PPAP2A, PPAP2C]	[AGK, AGPAT1, AGPAT2, AGPAT3, AGPAT4, AGPAT6, AKR1A1, AKR1B1, ALDH1B1, ALDH2, ALDH3A1, ALDH3A2, ALDH7A1, ALDH9A1, CEL, DAK, DGAT1, DGAT2, DGAT2L4, DGKA, DGKB, DGKD, DGKE, DGKG, DGKH, DGKI, DGKQ, DGKZ, GK, GK2, GLA, GLYCTK, GPAM, LIPC, LIPF, LIPG, LOC727765, LPL, LYCAT, MGLL, PNLIP, PNLIPRP1, PNLIPRP2, PNPLA3, PPAP2A, PPAP2B, PPAP2C]	TRUE	[]	[AKR1A1, ALDH1B1, ALDH7A1, ALDH9A1, LYCAT, PPAP2A, PPAP2C]	[]	0	100	0	Specific for Cluster 2
KEGG:00565	KEGG_23.07.2009	Ether lipid metabolism	[-1]	[Group13, Group19]	11	31.4286	0.221716	1	{Group13=0.14221203629354792, Group19=0.2128849313152687}	{Group13=1.0, Group19=1.0}	[AGPS, ENPP2, LYCAT, PAFAH1B1, PAFAH1B3, PLA2G10, PLA2G3, PLA2G7, PLD2, PPAP2A, PPAP2C]	[AGPAT1, AGPAT2, AGPAT3, AGPAT4, AGPAT6, AGPS, CHPT1, ENPP2, ENPP6, JMJD7-PLA2G4B, LYCAT, PAFAH1B1, PAFAH1B2, PAFAH1B3, PAFAH2, PLA2G10, PLA2G12A, PLA2G12B, PLA2G1B, PLA2G2A, PLA2G2C, PLA2G2D, PLA2G2E, PLA2G2F, PLA2G3, PLA2G4A, PLA2G4B, PLA2G5, PLA2G6, PLA2G7, PLD1, PLD2, PPAP2A, PPAP2B, PPAP2C]	FALSE	[ENPP2, PAFAH1B1, PAFAH1B3]	[AGPS, LYCAT, PLA2G10, PLA2G3, PLA2G7, PLD2, PPAP2A, PPAP2C]	[]	27.2727	72.7273	0	Specific for Cluster 2
KEGG:00590	KEGG_23.07.2009	Arachidonic acid metabolism	[-1]	[Group13]	9	15.7895	0.265357	1	{Group13=0.14221203629354792}	{Group13=1.0}	[ALOX5, CYP2J2, LTA4H, PLA2G10, PLA2G3, PTGDS, PTGIS, PTGS1, PTGS2]	[AKR1C3, ALOX12, ALOX12B, ALOX15, ALOX15B, ALOX5, CBR1, CBR3, CYP2B6, CYP2C18, CYP2C19, CYP2C8, CYP2C9, CYP2E1, CYP2J2, CYP2U1, CYP4A11, CYP4A22, CYP4F2, CYP4F3, EPHX2, GGT1, GGT5, GGT6, GGT7, GPX1, GPX2, GPX3, GPX4, GPX5, GPX6, GPX7, JMJD7-PLA2G4B, LTA4H, LTC4S, PGDS, PLA2G10, PLA2G12A, PLA2G12B, PLA2G1B, PLA2G2A, PLA2G2C, PLA2G2D, PLA2G2E, PLA2G2F, PLA2G3, PLA2G4A, PLA2G4B, PLA2G5, PLA2G6, PTGD…	FALSE	[ALOX5, PTGDS]	[CYP2J2, LTA4H, PLA2G10, PLA2G3, PTGIS, PTGS1, PTGS2]	[]	22.2222	77.7778	0	Specific for Cluster 2
KEGG:00591	KEGG_23.07.2009	Linoleic acid metabolism	[-1]	[Group13]	4	13.7931	0.371572	1	{Group13=0.14221203629354792}	{Group13=1.0}	[ALOX5, CYP2J2, PLA2G10, PLA2G3]	[AKR1B10, ALOX15, ALOX5, CYP1A2, CYP2C18, CYP2C19, CYP2C8, CYP2C9, CYP2E1, CYP2J2, CYP3A4, CYP3A43, CYP3A5, CYP3A7, JMJD7-PLA2G4B, PLA2G10, PLA2G12A, PLA2G12B, PLA2G1B, PLA2G2A, PLA2G2C, PLA2G2D, PLA2G2E, PLA2G2F, PLA2G3, PLA2G4A, PLA2G4B, PLA2G5, PLA2G6]	FALSE	[ALOX5]	[CYP2J2, PLA2G10, PLA2G3]	[]	25	75	0	Specific for Cluster 2
KEGG:00592	KEGG_23.07.2009	alpha-Linolenic acid metabolism	[-1]	[Group13]	2	11.1111	0.395002	1	{Group13=0.14221203629354792}	{Group13=1.0}	[PLA2G10, PLA2G3]	[ACOX1, ACOX3, FADS2, JMJD7-PLA2G4B, PLA2G10, PLA2G12A, PLA2G12B, PLA2G1B, PLA2G2A, PLA2G2C, PLA2G2D, PLA2G2E, PLA2G2F, PLA2G3, PLA2G4A, PLA2G4B, PLA2G5, PLA2G6]	FALSE	[]	[PLA2G10, PLA2G3]	[]	0	100	0	Specific for Cluster 2
KEGG:00600	KEGG_23.07.2009	Sphingolipid metabolism	[-1]	[None]	8	20	0.849813	1	{None=NaN}	{None=NaN}	[GLB1, PHCA, PPAP2A, PPAP2C, SMPD2, SPHK1, SPTLC1, UGT8]	[ARSA, ASAH1, ASAH2, ASAH2C, ASAH3, ASAH3L, B4GALT6, CERK, DEGS1, DEGS2, ENPP7, GAL3ST1, GALC, GBA, GLA, GLB1, KDSR, NEU1, NEU2, NEU3, NEU4, PHCA, PPAP2A, PPAP2B, PPAP2C, SGMS1, SGMS2, SGPL1, SGPP1, SGPP2, SMPD1, SMPD2, SMPD3, SMPD4, SPHK1, SPHK2, SPTLC1, SPTLC2, UGCG, UGT8]	FALSE	[PHCA]	[GLB1, PPAP2A, PPAP2C, SMPD2, SPHK1, SPTLC1, UGT8]	[]	12.5	87.5	0	Specific for Cluster 2
KEGG:00620	KEGG_23.07.2009	Pyruvate metabolism	[-1]	[Group0, Group19]	10	24.3902	0.710578	1	{Group0=0.30867019226518994, Group19=0.2128849313152687}	{Group0=1.0, Group19=1.0}	[ACACB, ACSS1, ACYP2, ALDH1B1, ALDH7A1, ALDH9A1, GLO1, HAGH, LDHB, PCK2]	[ACACA, ACACB, ACAT1, ACAT2, ACOT12, ACSS1, ACSS2, ACYP1, ACYP2, AKR1B1, ALDH1B1, ALDH2, ALDH3A1, ALDH3A2, ALDH7A1, ALDH9A1, DLAT, DLD, GLO1, GRHPR, HAGH, HAGHL, LDHA, LDHAL6A, LDHAL6B, LDHB, LDHC, LDHD, MDH1, MDH2, ME1, ME2, ME3, PC, PCK1, PCK2, PDHA1, PDHA2, PDHB, PKLR, PKM2]	FALSE	[ACSS1, ACYP2, HAGH]	[ACACB, ALDH1B1, ALDH7A1, ALDH9A1, GLO1, LDHB, PCK2]	[]	30	70	0	Specific for Cluster 2
KEGG:00630	KEGG_23.07.2009	Glyoxylate and dicarboxylate metabolism	[-1]	[Group15]	4	26.6667	0.756195	1	{Group15=0.13367100660418352}	{Group15=1.0}	[AFMID, CS, MTHFD1, MTHFD2]	[ACO1, ACO2, AFMID, CS, GLYCTK, GRHPR, HAO1, HAO2, HYI, MDH1, MDH2, MTHFD1, MTHFD1L, MTHFD2, PGP]	TRUE	[CS]	[AFMID, MTHFD1, MTHFD2]	[]	25	75	0	Specific for Cluster 2
KEGG:00632	KEGG_23.07.2009	Benzoate degradation via CoA ligation	[-1]	[None]	3	21.4286	1	1	{None=NaN}	{None=NaN}	[ACYP2, GCDH, LYCAT]	[ACAT1, ACAT2, ACYP1, ACYP2, ARD1A, ECHS1, EHHADH, GCDH, HADHA, LYCAT, NAT5, NAT6, PNPLA3, YOD1]	FALSE	[ACYP2]	[GCDH, LYCAT]	[]	33.3333	66.6667	0	Specific for Cluster 2
KEGG:00640	KEGG_23.07.2009	Propanoate metabolism	[-1]	[Group0, Group19]	10	29.4118	0.308849	1	{Group0=0.30867019226518994, Group19=0.2128849313152687}	{Group0=1.0, Group19=1.0}	[ABAT, ACACB, ACSS1, ALDH1B1, ALDH7A1, ALDH9A1, HIBCH, LDHB, SUCLG1, SUCLG2]	[ABAT, ACACA, ACACB, ACADM, ACAT1, ACAT2, ACSS1, ACSS2, ACSS3, ALDH1B1, ALDH2, ALDH3A1, ALDH3A2, ALDH6A1, ALDH7A1, ALDH9A1, ECHS1, EHHADH, HADHA, HIBCH, LDHA, LDHAL6A, LDHAL6B, LDHB, LDHC, LOC283398, MCEE, MLYCD, MUT, PCCA, PCCB, SUCLA2, SUCLG1, SUCLG2]	FALSE	[ABAT, ACSS1, SUCLG1]	[ACACB, ALDH1B1, ALDH7A1, ALDH9A1, HIBCH, LDHB, SUCLG2]	[]	30	70	0	Specific for Cluster 2
KEGG:00641	KEGG_23.07.2009	3-Chloroacrylic acid degradation	[-1]	[Group0, Group19]	3	23.0769	1	1	{Group0=0.30867019226518994, Group19=0.2128849313152687}	{Group0=1.0, Group19=1.0}	[ALDH1B1, ALDH7A1, ALDH9A1]	[ADH1A, ADH1B, ADH1C, ADH4, ADH5, ADH6, ADH7, ALDH1B1, ALDH2, ALDH3A1, ALDH3A2, ALDH7A1, ALDH9A1]	FALSE	[]	[ALDH1B1, ALDH7A1, ALDH9A1]	[]	0	100	0	Specific for Cluster 2
KEGG:00670	KEGG_23.07.2009	One carbon pool by folate	[-1]	[Group15]	8	50	0.0142579	1	{Group15=0.13367100660418352}	{Group15=1.0}	[ATIC, GART, MTHFD1, MTHFD2, MTHFR, MTHFS, SHMT1, TYMS]	[ALDH1L1, AMT, ATIC, DHFR, FTCD, GART, MTFMT, MTHFD1, MTHFD1L, MTHFD2, MTHFR, MTHFS, MTR, SHMT1, SHMT2, TYMS]	FALSE	[MTHFR]	[ATIC, GART, MTHFD1, MTHFD2, MTHFS, SHMT1, TYMS]	[]	12.5	87.5	0	Specific for Cluster 2
KEGG:00680	KEGG_23.07.2009	Methane metabolism	[-1]	[Group15]	3	42.8571	0.192868	1	{Group15=0.13367100660418352}	{Group15=1.0}	[MTHFR, PRDX6, SHMT1]	[ADH5, CAT, LPO, MTHFR, PRDX6, SHMT1, SHMT2]	FALSE	[MTHFR]	[PRDX6, SHMT1]	[]	33.3333	66.6667	0	Specific for Cluster 2
KEGG:00770	KEGG_23.07.2009	Pantothenate and CoA biosynthesis	[-1]	[None]	4	26.6667	0.756195	1	{None=NaN}	{None=NaN}	[BCAT1, COASY, PANK1, PANK2]	[BCAT1, BCAT2, COASY, DPYD, DPYS, ENPP1, ENPP3, PANK1, PANK2, PANK3, PANK4, PPCDC, PPCS, UPB1, VNN1]	FALSE	[]	[BCAT1, COASY, PANK1, PANK2]	[]	0	100	0	Specific for Cluster 2
KEGG:00860	KEGG_23.07.2009	Porphyrin and chlorophyll metabolism	[-1]	[Group11]	5	12.1951	0.133522	1	{Group11=0.502884176275838}	{Group11=1.0}	[EARS2, FTH1, GUSB, HMBS, UGT2B7]	[ALAD, ALAS1, ALAS2, BLVRA, BLVRB, COX10, COX15, CP, CPOX, EARS2, EPRS, FECH, FTH1, FTMT, GUSB, HCCS, HMBS, HMOX1, HMOX2, MMAB, PPOX, UGT1A1, UGT1A10, UGT1A3, UGT1A4, UGT1A5, UGT1A6, UGT1A7, UGT1A8, UGT1A9, UGT2A1, UGT2A3, UGT2B10, UGT2B11, UGT2B15, UGT2B17, UGT2B28, UGT2B4, UGT2B7, UROD, UROS]	FALSE	[FTH1]	[EARS2, GUSB, HMBS, UGT2B7]	[]	20	80	0	Specific for Cluster 2
KEGG:00903	KEGG_23.07.2009	Limonene and pinene degradation	[-1]	[Group19]	4	23.5294	1	1	{Group19=0.2128849313152687}	{Group19=1.0}	[ALDH1B1, ALDH7A1, ALDH9A1, LYCAT]	[ALDH1B1, ALDH2, ALDH3A1, ALDH3A2, ALDH7A1, ALDH9A1, ARD1A, CYP2C19, CYP2C9, ECHS1, EHHADH, HADHA, LYCAT, NAT5, NAT6, PNPLA3, YOD1]	FALSE	[]	[ALDH1B1, ALDH7A1, ALDH9A1, LYCAT]	[]	0	100	0	Specific for Cluster 2
KEGG:00920	KEGG_23.07.2009	Sulfur metabolism	[-1]	[None]	2	15.3846	0.745048	1	{None=NaN}	{None=NaN}	[CHST13, PAPSS2]	[BPNT1, CHST11, CHST12, CHST13, PAPSS1, PAPSS2, SULT1A1, SULT1A2, SULT1A3, SULT1A4, SULT1E1, SULT2B1, SUOX]	FALSE	[]	[CHST13, PAPSS2]	[]	0	100	0	Specific for Cluster 2
KEGG:00930	KEGG_23.07.2009	Caprolactam degradation	[-1]	[Group16]	2	40	0.313911	1	{Group16=1.0}	{Group16=1.0}	[AKR1A1, HADH]	[AKR1A1, ECHS1, EHHADH, HADH, HADHA]	FALSE	[]	[AKR1A1, HADH]	[]	0	100	0	Specific for Cluster 2
KEGG:00970	KEGG_23.07.2009	Aminoacyl-tRNA biosynthesis	[-1]	[None]	13	31.7073	0.186078	1	{None=NaN}	{None=NaN}	[AARS, CARS, DARS2, EARS2, IARS, IARS2, LARS, LARS2, NARS2, RARS, SARS2, TARS, YARS2]	[AARS, AARS2, CARS, CARS2, DARS, DARS2, EARS2, EPRS, FARS2, FARSA, FARSB, GARS, HARS, HARS2, IARS, IARS2, KARS, LARS, LARS2, MARS, MARS2, MTFMT, NARS, NARS2, PARS2, PSTK, QARS, RARS, RARS2, SARS, SARS2, SEPSECS, TARS, TARS2, TARSL2, VARS, VARS2, WARS, WARS2, YARS, YARS2]	FALSE	[AARS, CARS]	[DARS2, EARS2, IARS, IARS2, LARS, LARS2, NARS2, RARS, SARS2, TARS, YARS2]	[]	15.3846	84.6154	0	Specific for Cluster 2
KEGG:00983	KEGG_23.07.2009	Drug metabolism	[-1]	[Group11]	8	15.6863	0.31145	1	{Group11=0.502884176275838}	{Group11=1.0}	[CDA, CES2, GUSB, HPRT1, TK1, UCK2, UGT2B7, UPP1]	[CDA, CES1, CES2, CES7, CYP2A13, CYP2A6, CYP2A7, CYP3A4, CYP3A43, CYP3A5, CYP3A7, DPYD, DPYS, GMPS, GUSB, HPRT1, IMPDH1, IMPDH2, ITPA, NAT1, NAT2, TK1, TK2, TPMT, TYMP, UCK1, UCK2, UCKL1, UGT1A1, UGT1A10, UGT1A3, UGT1A4, UGT1A5, UGT1A6, UGT1A7, UGT1A8, UGT1A9, UGT2A1, UGT2A3, UGT2B10, UGT2B11, UGT2B15, UGT2B17, UGT2B28, UGT2B4, UGT2B7, UMPS, UPB1, UPP1, UPP2, XDH]	FALSE	[CES2]	[CDA, GUSB, HPRT1, TK1, UCK2, UGT2B7, UPP1]	[]	12.5	87.5	0	Specific for Cluster 2
KEGG:03010	KEGG_23.07.2009	Ribosome	[-1]	[None]	25	24.5098	0.631641	1	{None=NaN}	{None=NaN}	[LOC441377, RPL10A, RPL13, RPL13A, RPL14, RPL21, RPL23A, RPL26, RPL29, RPL34, RPL36A, RPL37, RPL6, RPL9, RPLP0, RPLP1, RPS15, RPS21, RPS23, RPS24, RPS26, RPS27A, RPS6, RPS7, UBA52]	[C15orf15, FAU, LOC100130553, LOC100130562, LOC283412, LOC284064, LOC284230, LOC284288, LOC284393, LOC285053, LOC347292, LOC388720, LOC389342, LOC390876, LOC391656, LOC439992, LOC440589, LOC440733, LOC440737, LOC441377, LOC441876, LOC645018, MRPL13, RPL10A, RPL10L, RPL11, RPL12, RPL13, RPL13A, RPL14, RPL15, RPL17, RPL18, RPL18A, RPL19, RPL21, RPL22L1, RPL23, RPL23A, RPL24, RPL26, RPL27, RPL27A, R…	FALSE	[RPL37, RPL9, RPS23, UBA52]	[LOC441377, RPL10A, RPL13, RPL13A, RPL14, RPL21, RPL23A, RPL26, RPL29, RPL34, RPL36A, RPL6, RPLP0, RPLP1, RPS15, RPS21, RPS24, RPS26, RPS27A, RPS6, RPS7]	[]	16	84	0	Specific for Cluster 2
KEGG:03020	KEGG_23.07.2009	RNA polymerase	[-1]	[Group6]	6	20.6897	1	1	{Group6=0.029218221585727632}	{Group6=0.555146210128825}	[POLR1B, POLR2D, POLR3C, POLR3G, POLR3GL, POLR3K]	[POLR1A, POLR1B, POLR1C, POLR1D, POLR1E, POLR2A, POLR2B, POLR2C, POLR2D, POLR2E, POLR2F, POLR2G, POLR2H, POLR2I, POLR2J, POLR2J2, POLR2J3, POLR2K, POLR2L, POLR3A, POLR3B, POLR3C, POLR3D, POLR3F, POLR3G, POLR3GL, POLR3H, POLR3K, ZNRD1]	FALSE	[POLR3GL]	[POLR1B, POLR2D, POLR3C, POLR3G, POLR3K]	[]	16.6667	83.3333	0	Specific for Cluster 2
KEGG:03030	KEGG_23.07.2009	DNA replication	[-1]	[Group18]	24	66.6667	1.62e-08	2.34e-06	{Group18=7.333167854075972E-5}	{Group18=0.0013933018922744347}	[DNA2, FEN1, LIG1, MCM3, MCM4, MCM5, MCM6, MCM7, PCNA, POLA1, POLA2, POLD1, POLE, POLE2, PRIM1, PRIM2, RFC2, RFC3, RFC4, RFC5, RNASEH2A, RPA1, RPA3, SSBP1]	[DNA2, FEN1, LIG1, MCM2, MCM3, MCM4, MCM5, MCM6, MCM7, PCNA, POLA1, POLA2, POLD1, POLD2, POLD3, POLD4, POLE, POLE2, POLE3, POLE4, PRIM1, PRIM2, RFC1, RFC2, RFC3, RFC4, RFC5, RNASEH1, RNASEH2A, RNASEH2B, RNASEH2C, RPA1, RPA2, RPA3, RPA4, SSBP1]	TRUE	[]	[DNA2, FEN1, LIG1, MCM3, MCM4, MCM5, MCM6, MCM7, PCNA, POLA1, POLA2, POLD1, POLE, POLE2, PRIM1, PRIM2, RFC2, RFC3, RFC4, RFC5, RNASEH2A, RPA1, RPA3, SSBP1]	[]	0	100	0	Specific for Cluster 2
KEGG:03050	KEGG_23.07.2009	Proteasome	[-1]	[None]	5	10.4167	0.053938	1	{None=NaN}	{None=NaN}	[PSMA3, PSMB8, PSME4, PSMF1, SHFM1]	[IFNG, LOC100132108, LOC121906, LOC345645, LOC652826, POMP, PSMA1, PSMA2, PSMA3, PSMA4, PSMA5, PSMA6, PSMA7, PSMA8, PSMB1, PSMB10, PSMB11, PSMB2, PSMB3, PSMB4, PSMB5, PSMB6, PSMB7, PSMB8, PSMB9, PSMC1, PSMC2, PSMC3, PSMC4, PSMC5, PSMC6, PSMD1, PSMD11, PSMD12, PSMD13, PSMD14, PSMD2, PSMD3, PSMD4, PSMD6, PSMD7, PSMD8, PSME1, PSME2, PSME3, PSME4, PSMF1, SHFM1]	FALSE	[PSMF1]	[PSMA3, PSMB8, PSME4, SHFM1]	[]	20	80	0	Specific for Cluster 2
KEGG:03410	KEGG_23.07.2009	Base excision repair	[-1]	[Group18]	14	38.8889	0.0257882	1	{Group18=7.333167854075972E-5}	{Group18=0.0013933018922744347}	[APEX2, FEN1, HMG1L1, LIG1, MUTYH, NEIL3, PARP1, PARP3, PARP4, PCNA, POLD1, POLE, POLE2, UNG]	[APEX1, APEX2, FEN1, HMG1L1, HMGB1, LIG1, LIG3, LOC100130561, LOC645490, MBD4, MPG, MUTYH, NEIL1, NEIL2, NEIL3, NTHL1, OGG1, PARP1, PARP2, PARP3, PARP4, PCNA, POLB, POLD1, POLD2, POLD3, POLD4, POLE, POLE2, POLE3, POLE4, POLL, SMUG1, TDG, UNG, XRCC1]	FALSE	[PARP3]	[APEX2, FEN1, HMG1L1, LIG1, MUTYH, NEIL3, PARP1, PARP4, PCNA, POLD1, POLE, POLE2, UNG]	[]	7.14286	92.8571	0	Specific for Cluster 2
KEGG:03420	KEGG_23.07.2009	Nucleotide excision repair	[-1]	[Group18]	14	31.8182	0.146515	1	{Group18=7.333167854075972E-5}	{Group18=0.0013933018922744347}	[CUL4A, GTF2H4, LIG1, PCNA, POLD1, POLE, POLE2, RAD23A, RFC2, RFC3, RFC4, RFC5, RPA1, RPA3]	[CCNH, CDK7, CETN2, CUL4A, CUL4B, DDB1, DDB2, ERCC1, ERCC2, ERCC3, ERCC4, ERCC5, ERCC6, ERCC8, GTF2H1, GTF2H2, GTF2H3, GTF2H4, GTF2H5, LIG1, MNAT1, PCNA, POLD1, POLD2, POLD3, POLD4, POLE, POLE2, POLE3, POLE4, RAD23A, RAD23B, RBX1, RFC1, RFC2, RFC3, RFC4, RFC5, RPA1, RPA2, RPA3, RPA4, XPA, XPC]	FALSE	[RAD23A]	[CUL4A, GTF2H4, LIG1, PCNA, POLD1, POLE, POLE2, RFC2, RFC3, RFC4, RFC5, RPA1, RPA3]	[]	7.14286	92.8571	0	Specific for Cluster 2
KEGG:03430	KEGG_23.07.2009	Mismatch repair	[-1]	[Group18]	13	56.5217	0.000403	0.0581015	{Group18=7.333167854075972E-5}	{Group18=0.0013933018922744347}	[EXO1, LIG1, MSH2, MSH6, PCNA, POLD1, RFC2, RFC3, RFC4, RFC5, RPA1, RPA3, SSBP1]	[EXO1, LIG1, MLH1, MLH3, MSH2, MSH3, MSH6, PCNA, PMS2, POLD1, POLD2, POLD3, POLD4, RFC1, RFC2, RFC3, RFC4, RFC5, RPA1, RPA2, RPA3, RPA4, SSBP1]	FALSE	[]	[EXO1, LIG1, MSH2, MSH6, PCNA, POLD1, RFC2, RFC3, RFC4, RFC5, RPA1, RPA3, SSBP1]	[]	0	100	0	Specific for Cluster 2
KEGG:03440	KEGG_23.07.2009	Homologous recombination	[-1]	[None]	14	50	0.00202852	0.292107	{None=NaN}	{None=NaN}	[BLM, BRCA2, EME1, MRE11A, POLD1, RAD50, RAD51, RAD54B, RAD54L, RPA1, RPA3, SHFM1, SSBP1, XRCC3]	[BLM, BRCA2, EME1, MRE11A, MUS81, NBN, POLD1, POLD2, POLD3, POLD4, RAD50, RAD51, RAD51C, RAD51L1, RAD51L3, RAD52, RAD54B, RAD54L, RPA1, RPA2, RPA3, RPA4, SHFM1, SSBP1, TOP3A, TOP3B, XRCC2, XRCC3]	FALSE	[]	[BLM, BRCA2, EME1, MRE11A, POLD1, RAD50, RAD51, RAD54B, RAD54L, RPA1, RPA3, SHFM1, SSBP1, XRCC3]	[]	0	100	0	Specific for Cluster 2
KEGG:03450	KEGG_23.07.2009	Non-homologous end-joining	[-1]	[None]	6	42.8571	0.100269	1	{None=NaN}	{None=NaN}	[FEN1, MRE11A, PRKDC, RAD50, XRCC5, XRCC6]	[DCLRE1C, DNTT, FEN1, LIG4, LOC731751, MRE11A, NHEJ1, POLL, POLM, PRKDC, RAD50, XRCC4, XRCC5, XRCC6]	FALSE	[]	[FEN1, MRE11A, PRKDC, RAD50, XRCC5, XRCC6]	[]	0	100	0	Specific for Cluster 2
KEGG:04110	KEGG_23.07.2009	Cell cycle	[-1]	[None]	55	45.8333	1.11e-08	1.6e-06	{None=NaN}	{None=NaN}	[ANAPC1, ANAPC13, ANAPC4, BUB1, BUB1B, BUB3, CCNA1, CCNA2, CCNB1, CCNB2, CCNE1, CCNE2, CDC14B, CDC2, CDC20, CDC25A, CDC25B, CDC25C, CDC45L, CDC7, CDK2, CDK4, CDK6, CDKN1B, CDKN1C, CDKN2D, CHEK1, CHEK2, E2F3, ESPL1, GADD45G, HDAC1, MAD2L1, MAD2L2, MCM3, MCM4, MCM5, MCM6, MCM7, ORC1L, ORC2L, ORC3L, ORC6L, PCNA, PKMYT1, PLK1, PRKDC, PTTG1, SFN, SKP2, SMAD3, SMC1A, TFDP1, WEE1, YWHAG]	[ABL1, ANAPC1, ANAPC10, ANAPC11, ANAPC13, ANAPC2, ANAPC4, ANAPC5, ANAPC7, ATM, ATR, BUB1, BUB1B, BUB3, CCNA1, CCNA2, CCNB1, CCNB2, CCNB3, CCND1, CCND2, CCND3, CCNE1, CCNE2, CCNH, CDC14A, CDC14B, CDC16, CDC2, CDC20, CDC23, CDC25A, CDC25B, CDC25C, CDC26, CDC27, CDC45L, CDC6, CDC7, CDK2, CDK4, CDK6, CDK7, CDKN1A, CDKN1B, CDKN1C, CDKN2A, CDKN2B, CDKN2C, CDKN2D, CHEK1, CHEK2, CREBBP, CUL1, DBF4, E2F1,…	FALSE	[ANAPC13, CCNA1, CDC25B, CDK6, CDKN1B, CDKN1C, CDKN2D, GADD45G, PKMYT1, SMAD3, SMC1A, YWHAG]	[ANAPC1, ANAPC4, BUB1, BUB1B, BUB3, CCNA2, CCNB1, CCNB2, CCNE1, CCNE2, CDC14B, CDC2, CDC20, CDC25A, CDC25C, CDC45L, CDC7, CDK2, CDK4, CHEK1, CHEK2, E2F3, ESPL1, HDAC1, MAD2L1, MAD2L2, MCM3, MCM4, MCM5, MCM6, MCM7, ORC1L, ORC2L, ORC3L, ORC6L, PCNA, PKMYT1, PLK1, PRKDC, PTTG1, SFN, SKP2, TFDP1, WEE1]	[PKMYT1]	20.9091	79.0909	1.81818	Specific for Cluster 2
KEGG:04115	KEGG_23.07.2009	p53 signaling pathway	[-1]	[None]	23	33.3333	0.0406017	1	{None=NaN}	{None=NaN}	[CCNB1, CCNB2, CCNE1, CCNE2, CCNG1, CDC2, CDK2, CDK4, CDK6, CHEK1, CHEK2, GADD45G, GTSE1, IGFBP3, PERP, PMAIP1, RPRM, RRM2, SFN, STEAP3, THBS1, TP53I3, ZMAT3]	[APAF1, ATM, ATR, BAI1, BAX, BBC3, BID, CASP3, CASP8, CASP9, CCNB1, CCNB2, CCNB3, CCND1, CCND2, CCND3, CCNE1, CCNE2, CCNG1, CCNG2, CD82, CDC2, CDK2, CDK4, CDK6, CDKN1A, CDKN2A, CHEK1, CHEK2, CYCS, DDB2, EI24, FAS, GADD45A, GADD45B, GADD45G, GTSE1, IGF1, IGFBP3, LOC651610, LRDD, MDM2, MDM4, P53AIP1, PERP, PMAIP1, PPM1D, PTEN, RCHY1, RFWD2, RPRM, RRM2, RRM2B, SERPINB5, SERPINE1, SESN1, SESN2, SESN3…	FALSE	[CDK6, GADD45G, RPRM, ZMAT3]	[CCNB1, CCNB2, CCNE1, CCNE2, CCNG1, CDC2, CDK2, CDK4, CHEK1, CHEK2, GTSE1, IGFBP3, PERP, PMAIP1, RRM2, SFN, STEAP3, THBS1, TP53I3]	[]	17.3913	82.6087	0	Specific for Cluster 2
KEGG:04512	KEGG_23.07.2009	ECM-receptor interaction	[-1]	[Group1]	35	41.6667	9.37e-05	0.0134984	{Group1=2.1622994511117412E-7}	{Group1=4.108368957112308E-6}	[CD36, CD47, COL1A1, COL1A2, COL2A1, COL3A1, COL4A1, COL4A6, COL5A1, COL6A3, DAG1, HMMR, ITGA1, ITGA10, ITGA11, ITGA2, ITGA5, ITGA6, ITGAV, ITGB1, ITGB5, LAMA1, LAMA5, LAMB1, LAMC1, LAMC2, LAMC3, RELN, SDC1, SDC4, SPP1, SV2A, THBS1, VTN, VWF]	[AGRN, CD36, CD44, CD47, CHAD, COL11A1, COL11A2, COL1A1, COL1A2, COL2A1, COL3A1, COL4A1, COL4A2, COL4A4, COL4A6, COL5A1, COL5A2, COL5A3, COL6A1, COL6A2, COL6A3, COL6A6, COMP, DAG1, FN1, GP1BA, GP1BB, GP5, GP6, GP9, HMMR, HSPG2, IBSP, ITGA1, ITGA10, ITGA11, ITGA2, ITGA2B, ITGA3, ITGA4, ITGA5, ITGA6, ITGA7, ITGA8, ITGA9, ITGAV, ITGB1, ITGB3, ITGB4, ITGB5, ITGB6, ITGB7, ITGB8, LAMA1, LAMA2, LAMA3, L…	FALSE	[CD36, CD47, RELN, SPP1, SV2A, VTN]	[CD36, COL1A1, COL1A2, COL2A1, COL3A1, COL4A1, COL4A6, COL5A1, COL6A3, DAG1, HMMR, ITGA1, ITGA10, ITGA11, ITGA2, ITGA5, ITGA6, ITGAV, ITGB1, ITGB5, LAMA1, LAMA5, LAMB1, LAMC1, LAMC2, LAMC3, SDC1, SDC4, THBS1, VWF]	[CD36]	15.7143	84.2857	2.85714	Specific for Cluster 2
KEGG:04612	KEGG_23.07.2009	Antigen processing and presentation	[-1]	[Group4]	11	12.0879	0.0155315	1	{Group4=1.0760892311581633E-4}	{Group4=0.00204456953920051}	[CALR, CD74, CTSB, HLA-DMB, HLA-DOA, HLA-DRA, HSPA1B, HSPA2, HSPA4, HSPA5, RFX5]	[B2M, CALR, CANX, CD4, CD74, CD8A, CD8B, CIITA, CREB1, CTSB, CTSL1, CTSS, HLA-A, HLA-A29.1, HLA-B, HLA-C, HLA-DMA, HLA-DMB, HLA-DOA, HLA-DOB, HLA-DPA1, HLA-DPB1, HLA-DQA1, HLA-DQA2, HLA-DQB1, HLA-DRA, HLA-DRB1, HLA-DRB3, HLA-DRB4, HLA-DRB5, HLA-E, HLA-F, HLA-G, HSP90AA1, HSP90AB1, HSPA1A, HSPA1B, HSPA1L, HSPA2, HSPA4, HSPA5, HSPA6, HSPA8, IFI30, IFNA1, IFNA10, IFNA13, IFNA14, IFNA16, IFNA17, IFNA…	FALSE	[CTSB, HSPA1B, HSPA5]	[CALR, CD74, HLA-DMB, HLA-DOA, HLA-DRA, HSPA2, HSPA4, RFX5]	[]	27.2727	72.7273	0	Specific for Cluster 2
KEGG:04614	KEGG_23.07.2009	Renin-angiotensin system	[-1]	[None]	3	17.6471	0.777738	1	{None=NaN}	{None=NaN}	[ANPEP, NLN, THOP1]	[ACE, ACE2, AGT, AGTR1, AGTR2, ANPEP, CMA1, CPA3, CTSA, CTSG, ENPEP, LNPEP, MAS1, MME, NLN, REN, THOP1]	FALSE	[]	[ANPEP, NLN, THOP1]	[]	0	100	0	Specific for Cluster 2
KEGG:04640	KEGG_23.07.2009	Hematopoietic cell lineage	[-1]	[None]	14	15.9091	0.156456	1	{None=NaN}	{None=NaN}	[ANPEP, CD14, CD36, CD55, CSF2RA, HLA-DRA, IL11RA, IL4R, ITGA1, ITGA2, ITGA5, ITGA6, KIT, TFRC]	[ANPEP, CD14, CD19, CD1A, CD1B, CD1C, CD1D, CD1E, CD2, CD22, CD33, CD34, CD36, CD37, CD38, CD3D, CD3E, CD3G, CD4, CD44, CD5, CD55, CD59, CD7, CD8A, CD8B, CD9, CR1, CR2, CSF1, CSF1R, CSF2, CSF2RA, CSF3, CSF3R, DNTT, EPO, EPOR, FCER2, FCGR1A, FLT3, FLT3LG, GP1BA, GP1BB, GP5, GP9, GYPA, HLA-DRA, HLA-DRB1, HLA-DRB3, HLA-DRB4, HLA-DRB5, IL11, IL11RA, IL1A, IL1B, IL1R1, IL1R2, IL2RA, IL3, IL3RA, IL4, I…	FALSE	[CD14, CD36, IL11RA]	[ANPEP, CD36, CD55, CSF2RA, HLA-DRA, IL4R, ITGA1, ITGA2, ITGA5, ITGA6, KIT, TFRC]	[CD36]	17.8571	82.1429	7.14286	Specific for Cluster 2
KEGG:05217	KEGG_23.07.2009	Basal cell carcinoma	[-1]	[Group7, Group8]	17	30.9091	0.143286	1	{Group7=0.0328845630368055, Group8=0.08538387732992705}	{Group7=0.6248066976993045, Group8=1.0}	[BMP2, BMP4, DVL3, FZD2, FZD4, FZD5, FZD7, FZD8, FZD9, GLI3, LEF1, SMO, TCF7L1, WNT1, WNT4, WNT7A, WNT7B]	[APC, APC2, AXIN1, AXIN2, BMP2, BMP4, CTNNB1, DVL1, DVL2, DVL3, FZD1, FZD10, FZD2, FZD3, FZD4, FZD5, FZD6, FZD7, FZD8, FZD9, GLI1, GLI2, GLI3, GSK3B, HHIP, LEF1, PTCH1, PTCH2, SHH, SMO, STK36, SUFU, TCF7, TCF7L1, TCF7L2, TP53, WNT1, WNT10A, WNT10B, WNT11, WNT16, WNT2, WNT2B, WNT3, WNT3A, WNT4, WNT5A, WNT5B, WNT6, WNT7A, WNT7B, WNT8A, WNT8B, WNT9A, WNT9B]	FALSE	[DVL3, FZD9, WNT4, WNT7A, WNT7B]	[BMP2, BMP4, FZD2, FZD4, FZD5, FZD7, FZD8, GLI3, LEF1, SMO, TCF7L1, WNT1]	[]	29.4118	70.5882	0	Specific for Cluster 2
KEGG:05222	KEGG_23.07.2009	Small cell lung cancer	[-1]	[Group1, Group7]	32	37.2093	0.00164722	0.2372	{Group1=2.1622994511117412E-7, Group7=0.0328845630368055}	{Group1=4.108368957112308E-6, Group7=0.6248066976993045}	[AKT1, BCL2, BIRC3, CCNE1, CCNE2, CDK2, CDK4, CDK6, CDKN1B, CKS1B, COL4A1, COL4A6, E2F3, ITGA2, ITGA6, ITGAV, ITGB1, LAMA1, LAMA5, LAMB1, LAMC1, LAMC2, LAMC3, NOS2, PIAS2, PIK3R1, PIK3R2, PTGS2, RARB, RELA, SKP2, TRAF5]	[AKT1, AKT2, AKT3, APAF1, BCL2, BCL2L1, BIRC2, BIRC3, CASP9, CCND1, CCNE1, CCNE2, CDK2, CDK4, CDK6, CDKN1B, CDKN2B, CHUK, CKS1B, COL4A1, COL4A2, COL4A4, COL4A6, CYCS, E2F1, E2F2, E2F3, FHIT, FN1, IKBKB, IKBKG, ITGA2, ITGA2B, ITGA3, ITGA6, ITGAV, ITGB1, LAMA1, LAMA2, LAMA3, LAMA4, LAMA5, LAMB1, LAMB2, LAMB3, LAMB4, LAMC1, LAMC2, LAMC3, MAX, MYC, NFKB1, NFKBIA, NOS1, NOS2, NOS3, PIAS1, PIAS2, PIAS3…	FALSE	[AKT1, BCL2, BIRC3, CDK6, CDKN1B, PIK3R1, PIK3R2, RARB, RELA]	[CCNE1, CCNE2, CDK2, CDK4, CKS1B, COL4A1, COL4A6, E2F3, ITGA2, ITGA6, ITGAV, ITGB1, LAMA1, LAMA5, LAMB1, LAMC1, LAMC2, LAMC3, NOS2, PIAS2, PTGS2, SKP2, TRAF5]	[]	28.125	71.875	0	Specific for Cluster 2
KEGG:05310	KEGG_23.07.2009	Asthma	[-1]	[Group4]	4	13.3333	0.278223	1	{Group4=1.0760892311581633E-4}	{Group4=0.00204456953920051}	[CD40, HLA-DMB, HLA-DOA, HLA-DRA]	[CCL11, CD40, CD40LG, EPX, FCER1A, FCER1G, HLA-DMA, HLA-DMB, HLA-DOA, HLA-DOB, HLA-DPA1, HLA-DPB1, HLA-DQA1, HLA-DQA2, HLA-DQB1, HLA-DRA, HLA-DRB1, HLA-DRB3, HLA-DRB4, HLA-DRB5, IL10, IL13, IL3, IL4, IL5, IL9, MS4A2, PRG2, RNASE3, TNF]	FALSE	[]	[CD40, HLA-DMB, HLA-DOA, HLA-DRA]	[]	0	100	0	Specific for Cluster 2
KEGG:05320	KEGG_23.07.2009	Autoimmune thyroid disease	[-1]	[Group4]	5	9.09091	0.0142447	1	{Group4=1.0760892311581633E-4}	{Group4=0.00204456953920051}	[CD40, HLA-DMB, HLA-DOA, HLA-DRA, PRF1]	[CD28, CD40, CD40LG, CD80, CD86, CGA, CTLA4, FAS, FASLG, GZMB, HLA-A, HLA-A29.1, HLA-B, HLA-C, HLA-DMA, HLA-DMB, HLA-DOA, HLA-DOB, HLA-DPA1, HLA-DPB1, HLA-DQA1, HLA-DQA2, HLA-DQB1, HLA-DRA, HLA-DRB1, HLA-DRB3, HLA-DRB4, HLA-DRB5, HLA-E, HLA-F, HLA-G, IFNA1, IFNA10, IFNA13, IFNA14, IFNA16, IFNA17, IFNA2, IFNA21, IFNA4, IFNA5, IFNA6, IFNA7, IFNA8, IL10, IL2, IL4, IL5, LOC100133382, LOC652614, PRF1,…	FALSE	[]	[CD40, HLA-DMB, HLA-DOA, HLA-DRA, PRF1]	[]	0	100	0	Specific for Cluster 2
KEGG:05330	KEGG_23.07.2009	Allograft rejection	[-1]	[Group4]	5	12.5	0.180844	1	{Group4=1.0760892311581633E-4}	{Group4=0.00204456953920051}	[CD40, HLA-DMB, HLA-DOA, HLA-DRA, PRF1]	[CD28, CD40, CD40LG, CD80, CD86, FAS, FASLG, GZMB, HLA-A, HLA-A29.1, HLA-B, HLA-C, HLA-DMA, HLA-DMB, HLA-DOA, HLA-DOB, HLA-DPA1, HLA-DPB1, HLA-DQA1, HLA-DQA2, HLA-DQB1, HLA-DRA, HLA-DRB1, HLA-DRB3, HLA-DRB4, HLA-DRB5, HLA-E, HLA-F, HLA-G, IFNG, IL10, IL12A, IL12B, IL2, IL4, IL5, LOC100133382, LOC652614, PRF1, TNF]	FALSE	[]	[CD40, HLA-DMB, HLA-DOA, HLA-DRA, PRF1]	[]	0	100	0	Specific for Cluster 2
KEGG:05332	KEGG_23.07.2009	Graft-versus-host disease	[-1]	[Group4]	4	9.09091	0.0295683	1	{Group4=1.0760892311581633E-4}	{Group4=0.00204456953920051}	[HLA-DMB, HLA-DOA, HLA-DRA, PRF1]	[CD28, CD80, CD86, FAS, FASLG, GZMB, HLA-A, HLA-A29.1, HLA-B, HLA-C, HLA-DMA, HLA-DMB, HLA-DOA, HLA-DOB, HLA-DPA1, HLA-DPB1, HLA-DQA1, HLA-DQA2, HLA-DQB1, HLA-DRA, HLA-DRB1, HLA-DRB3, HLA-DRB4, HLA-DRB5, HLA-E, HLA-F, HLA-G, IFNG, IL1A, IL1B, IL2, IL6, KIR2DL1, KIR2DL2, KIR2DL3, KIR2DL5A, KIR3DL1, KIR3DL2, KLRC1, KLRD1, LOC100133382, LOC652614, PRF1, TNF]	FALSE	[]	[HLA-DMB, HLA-DOA, HLA-DRA, PRF1]	[]	0	100	0	Specific for Cluster 2
KEGG:05340	KEGG_23.07.2009	Primary immunodeficiency	[-1]	[None]	3	8.57143	0.064228	1	{None=NaN}	{None=NaN}	[CD40, RFX5, UNG]	[ADA, AICDA, AIRE, BLNK, BTK, CD19, CD3D, CD3E, CD4, CD40, CD40LG, CD79A, CD8A, CD8B, CIITA, DCLRE1C, ICOS, IGLL1, IKBKG, IL2RG, IL7R, JAK3, LCK, PTPRC, RAG1, RAG2, RFX5, RFXANK, RFXAP, TAP1, TAP2, TNFRSF13B, TNFRSF13C, UNG, ZAP70]	FALSE	[]	[CD40, RFX5, UNG]	[]	0	100	0	Specific for Cluster 2

## Sheet: Sheet1
GOID	GOTerm	% up	% Down	Nr. Genes
KEGG:01100	Metabolic pathways	34.9372	65.0628	239	Common
KEGG:05200	Pathways in cancer	40	60	110	Common
KEGG:04010	MAPK signaling pathway	65.9722	34.0278	72	Common
KEGG:04510	Focal adhesion	35.2941	64.7059	68	Common
KEGG:04810	Regulation of actin cytoskeleton	38.0952	61.9048	63	Common
KEGG:04530	Tight junction	46.9388	53.0612	49	Common
KEGG:04514	Cell adhesion molecules (CAMs)	45.2381	54.7619	42	Common
KEGG:04020	Calcium signaling pathway	58.5366	41.4634	41	Common
KEGG:04310	Wnt signaling pathway	65.8537	34.1463	41	Common
KEGG:04142	Lysosome	55.4054	44.5946	37	Common
KEGG:04080	Neuroactive ligand-receptor interaction	62.5	37.5	36	Common
KEGG:04670	Leukocyte transendothelial migration	40.2778	59.7222	36	Common
KEGG:04060	Cytokine-cytokine receptor interaction	43.9394	56.0606	33	Common
KEGG:04910	Insulin signaling pathway	63.6364	36.3636	33	Common
KEGG:04520	Adherens junction	40	60	30	Common
KEGG:04916	Melanogenesis	56.6667	43.3333	30	Common
KEGG:05210	Colorectal cancer	50	50	30	Common
KEGG:04120	Ubiquitin mediated proteolysis	60.7143	39.2857	28	Common
KEGG:04540	Gap junction	53.8462	46.1538	26	Common
KEGG:05212	Pancreatic cancer	65.3846	34.6154	26	Common
KEGG:04270	Vascular smooth muscle contraction	44	56	25	Common
KEGG:04630	Jak-STAT signaling pathway	60	40	25	Common
KEGG:05215	Prostate cancer	40	60	25	Common
KEGG:04912	GnRH signaling pathway	58.3333	41.6667	24	Common
KEGG:05010	Alzheimer's disease	56.5217	43.4783	23	Common
KEGG:04350	TGF-beta signaling pathway	40	60	20	Common
KEGG:04370	VEGF signaling pathway	60	40	20	Common
KEGG:05016	Huntington's disease	65	35	20	Common
KEGG:04260	Cardiac muscle contraction	52.6316	47.3684	19	Common
KEGG:05214	Glioma	57.8947	42.1053	19	Common
KEGG:05221	Acute myeloid leukemia	63.1579	36.8421	19	Common
KEGG:05322	Systemic lupus erythematosus	42.1053	57.8947	19	Common
KEGG:05218	Melanoma	44.4444	55.5556	18	Common
KEGG:04664	Fc epsilon RI signaling pathway	64.7059	35.2941	17	Common
KEGG:00010	Glycolysis / Gluconeogenesis	37.5	62.5	16	Common
KEGG:04730	Long-term depression	56.25	43.75	16	Common
KEGG:05223	Non-small cell lung cancer	62.5	37.5	16	Common
KEGG:00980	Metabolism of xenobiotics by cytochrome P450	40	60	15	Common
KEGG:04610	Complement and coagulation cascades	60	40	15	Common
KEGG:05219	Bladder cancer	40	60	15	Common
KEGG:00250	Alanine, aspartate and glutamate metabolism	53.5714	46.4286	14	Common
KEGG:04340	Hedgehog signaling pathway	42.8571	57.1429	14	Common
KEGG:05213	Endometrial cancer	57.1429	42.8571	14	Common
KEGG:03320	PPAR signaling pathway	42.3077	57.6923	13	Common
KEGG:00982	Drug metabolism	41.6667	58.3333	12	Common
KEGG:00564	Glycerophospholipid metabolism	36.3636	63.6364	11	Common
KEGG:02010	ABC transporters	63.6364	36.3636	11	Common
KEGG:00650	Butanoate metabolism	45	55	10	Common
KEGG:04130	SNARE interactions in vesicular transport	60	40	10	Common
KEGG:04940	Type I diabetes mellitus	35	65	10	Common
KEGG:00532	Chondroitin sulfate biosynthesis	44.4444	55.5556	9	Common
KEGG:00051	Fructose and mannose metabolism	62.5	37.5	8	Common
KEGG:00260	Glycine, serine and threonine metabolism	37.5	62.5	8	Common
KEGG:00512	O-Glycan biosynthesis	37.5	62.5	8	Common
KEGG:00601	Glycosphingolipid biosynthesis	37.5	62.5	8	Common
KEGG:05216	Thyroid cancer	37.5	62.5	8	Common
KEGG:00100	Biosynthesis of steroids	50	50	6	Common
KEGG:00830	Retinol metabolism	50	50	6	Common
KEGG:00350	Tyrosine metabolism	60	40	5	Common
KEGG:00360	Phenylalanine metabolism	40	60	5	Common
KEGG:00531	Glycosaminoglycan degradation	60	40	5	Common
KEGG:00534	Heparan sulfate biosynthesis	40	60	5	Common
KEGG:03022	Basal transcription factors	60	40	5	Common
KEGG:00120	Primary bile acid biosynthesis	50	50	4	Common
KEGG:00563	Glycosylphosphatidylinositol(GPI)-anchor biosynthesis	50	50	4	Common
KEGG:00760	Nicotinate and nicotinamide metabolism	50	50	4	Common
KEGG:01040	Biosynthesis of unsaturated fatty acids	50	50	4	Common
GOID	GOTerm	% up	% Down	Nr. Genes
KEGG:00603	Glycosphingolipid biosynthesis	100	0	2	Specific for Cluster 1
KEGG:04210	Apoptosis	92.3077	7.69231	13	Specific for Cluster 1
KEGG:04930	Type II diabetes mellitus	92.3077	7.69231	13	Specific for Cluster 1
KEGG:00430	Taurine and hypotaurine metabolism	83.3333	16.6667	3	Specific for Cluster 1
KEGG:04710	Circadian rhythm	83.3333	16.6667	6	Specific for Cluster 1
KEGG:05014	Amyotrophic lateral sclerosis (ALS)	83.3333	16.6667	12	Specific for Cluster 1
KEGG:00190	Oxidative phosphorylation	82.3529	17.6471	17	Specific for Cluster 1
KEGG:05110	Vibrio cholerae infection	80.9524	19.0476	21	Specific for Cluster 1
KEGG:00562	Inositol phosphate metabolism	80	20	10	Specific for Cluster 1
KEGG:00910	Nitrogen metabolism	80	20	5	Specific for Cluster 1
KEGG:04062	Chemokine signaling pathway	78.4091	21.5909	44	Specific for Cluster 1
KEGG:05211	Renal cell carcinoma	77.7778	22.2222	18	Specific for Cluster 1
KEGG:04620	Toll-like receptor signaling pathway	76.4706	23.5294	17	Specific for Cluster 1
KEGG:04722	Neurotrophin signaling pathway	75.6757	24.3243	37	Specific for Cluster 1
KEGG:00150	Androgen and estrogen metabolism	75	25	4	Specific for Cluster 1
KEGG:00604	Glycosphingolipid biosynthesis	75	25	4	Specific for Cluster 1
KEGG:04920	Adipocytokine signaling pathway	75	25	10	Specific for Cluster 1
KEGG:04950	Maturity onset diabetes of the young	75	25	4	Specific for Cluster 1
KEGG:04070	Phosphatidylinositol signaling system	73.3333	26.6667	15	Specific for Cluster 1
KEGG:05120	Epithelial cell signaling in Helicobacter pylori infection	73.0769	26.9231	26	Specific for Cluster 1
KEGG:04660	T cell receptor signaling pathway	72.7273	27.2727	22	Specific for Cluster 1
KEGG:05020	Prion diseases	72.7273	27.2727	11	Specific for Cluster 1
KEGG:04360	Axon guidance	72.1154	27.8846	52	Specific for Cluster 1
KEGG:04330	Notch signaling pathway	71.4286	28.5714	14	Specific for Cluster 1
KEGG:04650	Natural killer cell mediated cytotoxicity	70.5882	29.4118	17	Specific for Cluster 1
KEGG:04742	Taste transduction	70	30	10	Specific for Cluster 1
KEGG:05012	Parkinson's disease	70	30	10	Specific for Cluster 1
KEGG:04662	B cell receptor signaling pathway	68.75	31.25	16	Specific for Cluster 1
KEGG:05130	Pathogenic Escherichia coli infection	68.75	31.25	16	Specific for Cluster 1
KEGG:05131	Pathogenic Escherichia coli infection	68.75	31.25	16	Specific for Cluster 1
KEGG:04720	Long-term potentiation	68.4211	31.5789	19	Specific for Cluster 1
KEGG:04012	ErbB signaling pathway	68.1818	31.8182	22	Specific for Cluster 1
KEGG:05220	Chronic myeloid leukemia	68.1818	31.8182	22	Specific for Cluster 1
KEGG:00020	Citrate cycle (TCA cycle)	66.6667	33.3333	6	Specific for Cluster 1
KEGG:00272	Cysteine metabolism	66.6667	33.3333	3	Specific for Cluster 1
KEGG:03060	Protein export	66.6667	33.3333	3	Specific for Cluster 1
KEGG:04140	Regulation of autophagy	66.6667	33.3333	3	Specific for Cluster 1
KEGG:04150	mTOR signaling pathway	66.6667	33.3333	12	Specific for Cluster 1
GOID	GOTerm	% up	% Down	Nr. Genes
KEGG:00040	Pentose and glucuronate interconversions	0	100	5	Specific for Cluster 2
KEGG:00052	Galactose metabolism	0	100	5	Specific for Cluster 2
KEGG:00053	Ascorbate and aldarate metabolism	0	100	5	Specific for Cluster 2
KEGG:00062	Fatty acid elongation in mitochondria	0	100	3	Specific for Cluster 2
KEGG:00071	Fatty acid metabolism	0	100	8	Specific for Cluster 2
KEGG:00271	Methionine metabolism	0	100	6	Specific for Cluster 2
KEGG:00290	Valine, leucine and isoleucine biosynthesis	0	100	5	Specific for Cluster 2
KEGG:00450	Selenoamino acid metabolism	0	100	5	Specific for Cluster 2
KEGG:00511	Other glycan degradation	0	100	3	Specific for Cluster 2
KEGG:00561	Glycerolipid metabolism	0	100	7	Specific for Cluster 2
KEGG:00592	alpha-Linolenic acid metabolism	0	100	2	Specific for Cluster 2
KEGG:00641	3-Chloroacrylic acid degradation	0	100	3	Specific for Cluster 2
KEGG:00770	Pantothenate and CoA biosynthesis	0	100	4	Specific for Cluster 2
KEGG:00903	Limonene and pinene degradation	0	100	4	Specific for Cluster 2
KEGG:00920	Sulfur metabolism	0	100	2	Specific for Cluster 2
KEGG:00930	Caprolactam degradation	0	100	2	Specific for Cluster 2
KEGG:03030	DNA replication	0	100	24	Specific for Cluster 2
KEGG:03430	Mismatch repair	0	100	13	Specific for Cluster 2
KEGG:03440	Homologous recombination	0	100	14	Specific for Cluster 2
KEGG:03450	Non-homologous end-joining	0	100	6	Specific for Cluster 2
KEGG:04614	Renin-angiotensin system	0	100	3	Specific for Cluster 2
KEGG:05310	Asthma	0	100	4	Specific for Cluster 2
KEGG:05320	Autoimmune thyroid disease	0	100	5	Specific for Cluster 2
KEGG:05330	Allograft rejection	0	100	5	Specific for Cluster 2
KEGG:05332	Graft-versus-host disease	0	100	4	Specific for Cluster 2
KEGG:05340	Primary immunodeficiency	0	100	3	Specific for Cluster 2
KEGG:00240	Pyrimidine metabolism	7.14286	92.8571	28	Specific for Cluster 2
KEGG:03410	Base excision repair	7.14286	92.8571	14	Specific for Cluster 2
KEGG:03420	Nucleotide excision repair	7.14286	92.8571	14	Specific for Cluster 2
KEGG:00310	Lysine degradation	11.1111	88.8889	9	Specific for Cluster 2
KEGG:00600	Sphingolipid metabolism	12.5	87.5	8	Specific for Cluster 2
KEGG:00670	One carbon pool by folate	12.5	87.5	8	Specific for Cluster 2
KEGG:00983	Drug metabolism	12.5	87.5	8	Specific for Cluster 2
KEGG:00510	N-Glycan biosynthesis	13.3333	86.6667	15	Specific for Cluster 2
KEGG:00533	Keratan sulfate biosynthesis	14.2857	85.7143	7	Specific for Cluster 2
KEGG:00970	Aminoacyl-tRNA biosynthesis	15.3846	84.6154	13	Specific for Cluster 2
KEGG:04512	ECM-receptor interaction	15.7143	84.2857	35	Specific for Cluster 2
KEGG:03010	Ribosome	16	84	25	Specific for Cluster 2
KEGG:00280	Valine, leucine and isoleucine degradation	16.6667	83.3333	12	Specific for Cluster 2
KEGG:03020	RNA polymerase	16.6667	83.3333	6	Specific for Cluster 2
KEGG:04115	p53 signaling pathway	17.3913	82.6087	23	Specific for Cluster 2
KEGG:04640	Hematopoietic cell lineage	17.8571	82.1429	14	Specific for Cluster 2
KEGG:00380	Tryptophan metabolism	20	80	10	Specific for Cluster 2
KEGG:00860	Porphyrin and chlorophyll metabolism	20	80	5	Specific for Cluster 2
KEGG:03050	Proteasome	20	80	5	Specific for Cluster 2
KEGG:04110	Cell cycle	20.9091	79.0909	55	Specific for Cluster 2
KEGG:00590	Arachidonic acid metabolism	22.2222	77.7778	9	Specific for Cluster 2
KEGG:00591	Linoleic acid metabolism	25	75	4	Specific for Cluster 2
KEGG:00630	Glyoxylate and dicarboxylate metabolism	25	75	4	Specific for Cluster 2
KEGG:00230	Purine metabolism	25.5814	74.4186	43	Specific for Cluster 2
KEGG:00330	Arginine and proline metabolism	26.6667	73.3333	15	Specific for Cluster 2
KEGG:00480	Glutathione metabolism	26.6667	73.3333	15	Specific for Cluster 2
KEGG:00520	Amino sugar and nucleotide sugar metabolism	27.2727	72.7273	11	Specific for Cluster 2
KEGG:00565	Ether lipid metabolism	27.2727	72.7273	11	Specific for Cluster 2
KEGG:04612	Antigen processing and presentation	27.2727	72.7273	11	Specific for Cluster 2
KEGG:05222	Small cell lung cancer	28.125	71.875	32	Specific for Cluster 2
KEGG:05217	Basal cell carcinoma	29.4118	70.5882	17	Specific for Cluster 2
KEGG:00500	Starch and sucrose metabolism	30	70	10	Specific for Cluster 2
KEGG:00620	Pyruvate metabolism	30	70	10	Specific for Cluster 2
KEGG:00640	Propanoate metabolism	30	70	10	Specific for Cluster 2
KEGG:00410	beta-Alanine metabolism	31.25	68.75	8	Specific for Cluster 2
KEGG:00030	Pentose phosphate pathway	33.3333	66.6667	9	Specific for Cluster 2
KEGG:00140	C21-Steroid hormone metabolism	33.3333	66.6667	3	Specific for Cluster 2
KEGG:00340	Histidine metabolism	33.3333	66.6667	6	Specific for Cluster 2
KEGG:00632	Benzoate degradation via CoA ligation	33.3333	66.6667	3	Specific for Cluster 2
KEGG:00680	Methane metabolism	33.3333	66.6667	3	Specific for Cluster 2
